# Supplementary material for: Absence of Figla-like Gene Is Concordant with Femaleness in Cichlids Harboring the LG1 Sex-Determination System
Source: Int J Mol Sci. 2022 Jul 11;23(14):7636. doi: 10.3390/ijms23147636 (PMC9316214; doi:10.3390/ijms23147636)
Supplement: Supplementary file 1 [file ijms-23-07636-s001.zip]

Archive with 3 entries (3 files):
- Figures S1-S4.pdf
- Table S1.xlsx
- Tables S2-S5.xlsx
