# Supplementary material for: Absence of Figla-like Gene Is Concordant with Femaleness in Cichlids Harboring the LG1 Sex-Determination System
Source: Int J Mol Sci. 2022 Jul 11;23(14):7636. doi: 10.3390/ijms23147636 (PMC9316214; doi:10.3390/ijms23147636)
Supplement: Supplementary file 1 [file ijms-23-07636-s001.zip › Table S1.xlsx]

## Sheet: Table S1
Table S1. Short variant discovery using genomic-library reads from pooled females or males of As, Cz and Sm that were aligned to Oa's LG1 (25.4-28.7Mbp)
##fileformat=VCFv4.2		(https://samtools.github.io/hts-specs/VCFv4.2.pdf)
##ALT=<ID=NON_REF,Description="Represents any possible alternative allele at this location">
##FILTER=<ID=LowQual,Description="LowQual">
##FILTER=<ID=PASS,Description="All filters passed">
##FORMAT=<ID=AD,Number=R,Type=Integer,Description="AD">
##FORMAT=<ID=AD,Number=R,Type=Integer,Description="Allelic depths for the ref and alt alleles in the order listed">
##FORMAT=<ID=DP,Number=1,Type=Integer,Description="DP">
##FORMAT=<ID=GQ,Number=1,Type=Integer,Description="GQ">
##FORMAT=<ID=GT,Number=1,Type=String,Description="GT">
##FORMAT=<ID=MIN_DP,Number=1,Type=Integer,Description="MIN_DP">
##FORMAT=<ID=PGT,Number=.,Type=String,Description="PGT">
##FORMAT=<ID=PID,Number=.,Type=String,Description="PID">
##FORMAT=<ID=PL,Number=G,Type=Integer,Description="PL">
##FORMAT=<ID=RGQ,Number=1,Type=Integer,Description="Unconditional reference genotype confidence, encoded as a phred quality -10*log10 p(genotype call is wrong)">
##FORMAT=<ID=SB,Number=4,Type=Integer,Description="SB">
##GATKCommandLine=<ID=GenotypeGVCFs,CommandLine="GenotypeGVCFs --output combinedVCF.vcf.gz --variant gendb://my-db --reference LG1_Oa.fasta --useNewAFCalculator false --annotateNDA false --heterozygosity 0.001 --indel_heterozygosity 1.25E-4 --heterozygosity_stdev 0.01 --standard_min_confidence_threshold_for_calling 10.0 --max_alternate_alleles 6 --max_genotype_count 1024 --sample_ploidy 2 --annot…
##INFO=<ID=AC,Number=A,Type=Integer,Description="Allele count in genotypes, for each ALT allele, in the same order as listed">
##INFO=<ID=AF,Number=A,Type=Float,Description="Allele Frequency, for each ALT allele, in the same order as listed">
##INFO=<ID=AN,Number=1,Type=Integer,Description="Total number of alleles in called genotypes">
##INFO=<ID=BaseQRankSum,Number=1,Type=Float,Description="BaseQRankSum">
##INFO=<ID=BaseQRankSum,Number=1,Type=Float,Description="Z-score from Wilcoxon rank sum test of Alt Vs. Ref base qualities">
##INFO=<ID=ClippingRankSum,Number=1,Type=Float,Description="ClippingRankSum">
##INFO=<ID=DP,Number=1,Type=Integer,Description="Approximate read depth; some reads may have been filtered">
##INFO=<ID=DP,Number=1,Type=Integer,Description="DP">
##INFO=<ID=END,Number=1,Type=Integer,Description="Stop position of the interval">
##INFO=<ID=ExcessHet,Number=1,Type=Float,Description="ExcessHet">
##INFO=<ID=ExcessHet,Number=1,Type=Float,Description="Phred-scaled p-value for exact test of excess heterozygosity">
##INFO=<ID=FS,Number=1,Type=Float,Description="Phred-scaled p-value using Fisher's exact test to detect strand bias">
##INFO=<ID=InbreedingCoeff,Number=1,Type=Float,Description="Inbreeding coefficient as estimated from the genotype likelihoods per-sample when compared against the Hardy-Weinberg expectation">
##INFO=<ID=MLEAC,Number=A,Type=Integer,Description="Maximum likelihood expectation (MLE) for the allele counts (not necessarily the same as the AC), for each ALT allele, in the same order as listed">
##INFO=<ID=MLEAF,Number=A,Type=Float,Description="Maximum likelihood expectation (MLE) for the allele frequency (not necessarily the same as the AF), for each ALT allele, in the same order as listed">
##INFO=<ID=MQ,Number=1,Type=Float,Description="MQ">
##INFO=<ID=MQ,Number=1,Type=Float,Description="RMS Mapping Quality">
##INFO=<ID=MQRankSum,Number=1,Type=Float,Description="MQRankSum">
##INFO=<ID=MQRankSum,Number=1,Type=Float,Description="Z-score From Wilcoxon rank sum test of Alt vs. Ref read mapping qualities">
##INFO=<ID=QD,Number=1,Type=Float,Description="Variant Confidence/Quality by Depth">
##INFO=<ID=RAW_MQ,Number=1,Type=Float,Description="RAW_MQ">
##INFO=<ID=RAW_MQ,Number=1,Type=Float,Description="Raw data for RMS Mapping Quality">
##INFO=<ID=ReadPosRankSum,Number=1,Type=Float,Description="ReadPosRankSum">
##INFO=<ID=ReadPosRankSum,Number=1,Type=Float,Description="Z-score from Wilcoxon rank sum test of Alt vs. Ref read position bias">
##INFO=<ID=SOR,Number=1,Type=Float,Description="Symmetric Odds Ratio of 2x2 contingency table to detect strand bias">
##contig=<ID=CM023631.1,length=42306174>
##source=GenotypeGVCFs
#CHROM	POS	ID	REF	ALT	QUAL	FILTER	INFO	FORMAT	OnF	OnM	SmF	SmM	CzF	CzM
CM023631.1	25400041	.	T	TATTTATTA	1691.02	.	AC=4;AF=0.333;AN=12;DP=128;ExcessHet=0.0663;FS=0.000;MLEAC=4;MLEAF=0.333;MQ=60.00;QD=29.80;SOR=1.751	GT:AD:DP:GQ:PGT:PID:PL	0/0:32,0:32:84:.:.:0,84,1260	0/0:30,0:30:90:.:.:0,90,1165	1/1:0,7:7:24:1|1:25400041_T_TATTTATTA:360,24,0	1/1:0,26:26:93:1|1:25400041_T_TATTTATTA:1392,93,0	0/0:17,0:17:51:.:.:0,51,669	0/0:16,0:16:42:.:.:0,42,630
CM023631.1	25400042	.	C	CACTTATTACACA,CATTTATTACACA	1585.94	.	AC=2,2;AF=0.167,0.167;AN=12;DP=130;ExcessHet=0.0663;FS=0.000;MLEAC=2,2;MLEAF=0.167,0.167;MQ=60.00;QD=28.95;SOR=1.483	GT:AD:DP:GQ:PL	0/0:32,0,0:32:84:0,84,1260,84,1260,1260	0/0:30,0,0:30:90:0,90,1165,90,1165,1165	1/2:0,5,3:8:99:335,125,109,204,0,192	1/2:0,13,14:27:99:1312,548,485,544,0,481	0/0:17,0,0:17:51:0,51,669,51,669,669	0/0:16,0,0:16:42:0,42,630,42,630,630
CM023631.1	25400043	.	G	T	1699.06	.	AC=4;AF=0.333;AN=12;DP=132;ExcessHet=0.0663;FS=0.000;MLEAC=4;MLEAF=0.333;MQ=60.00;QD=29.08;SOR=1.802	GT:AD:DP:GQ:PGT:PID:PL	0/0:32,0:32:84:.:.:0,84,1260	0/0:30,0:30:90:.:.:0,90,1165	1/1:0,7:7:24:1|1:25400041_T_TATTTATTA:359,24,0	1/1:0,30:30:93:1|1:25400041_T_TATTTATTA:1392,93,0	0/0:17,0:17:51:.:.:0,51,669	0/0:16,0:16:45:.:.:0,45,675
CM023631.1	25400044	.	T	C	362.16	.	AC=1;AF=0.083;AN=12;BaseQRankSum=2.30;ClippingRankSum=0.00;DP=138;ExcessHet=3.0103;FS=2.447;MLEAC=1;MLEAF=0.083;MQ=60.00;MQRankSum=0.00;QD=24.14;ReadPosRankSum=0.810;SOR=0.477	GT:AD:DP:GQ:PL	0/0:32,0:32:84:0,84,1260	0/0:30,0:30:90:0,90,1165	0/0:9,0:9:21:0,21,315	0/0:35,0:35:87:0,87,1305	0/0:17,0:17:51:0,51,669	0/1:4,11:15:74:395,0,74
CM023631.1	25400069	.	A	T	755.78	.	AC=2;AF=0.167;AN=12;DP=135;ExcessHet=1.5127;FS=0.000;MLEAC=3;MLEAF=0.250;MQ=59.63;QD=28.19;SOR=1.179	GT:AD:DP:GQ:PGT:PID:PL	0/0:30,0:30:44:.:.:0,44,902	0/0:29,0:29:81:.:.:0,81,1215	0/0:9,0:9:0:.:.:0,0,311	0/0:36,0:36:0:.:.:0,0,1042	1/1:0,18:18:54:1|1:25400069_A_T:792,54,0	0/0:13,0:13:0:.:.:0,0,160
CM023631.1	25400070	.	G	A	755.78	.	AC=2;AF=0.167;AN=12;DP=133;ExcessHet=1.5127;FS=0.000;MLEAC=3;MLEAF=0.250;MQ=59.58;QD=21.90;SOR=0.941	GT:AD:DP:GQ:PGT:PID:PL	0/0:30,0:30:44:.:.:0,44,902	0/0:29,0:29:81:.:.:0,81,1215	0/0:9,0:9:0:.:.:0,0,311	0/0:36,0:36:0:.:.:0,0,1042	1/1:0,16:16:54:1|1:25400069_A_T:792,54,0	0/0:13,0:13:0:.:.:0,0,160
CM023631.1	25400134	.	A	C	140.38	.	AC=2;AF=0.200;AN=10;DP=72;ExcessHet=0.2482;FS=0.000;MLEAC=2;MLEAF=0.200;MQ=31.16;QD=28.92;SOR=1.609	GT:AD:DP:GQ:PGT:PID:PL	0/0:15,0:15:39:.:.:0,39,585	0/0:12,0:12:30:.:.:0,30,450	0/0:7,0:7:21:.:.:0,21,264	0/0:24,0:24:72:.:.:0,72,924	1/1:0,4:4:12:1|1:25400134_A_C:180,12,0	./.:10,0:10:.:.:.:0,0,0
CM023631.1	25400140	.	G	A	140.39	.	AC=2;AF=0.200;AN=10;DP=67;ExcessHet=0.2482;FS=0.000;MLEAC=2;MLEAF=0.200;MQ=31.16;QD=30.11;SOR=1.609	GT:AD:DP:GQ:PGT:PID:PL	0/0:13,0:13:33:.:.:0,33,495	0/0:10,0:10:24:.:.:0,24,360	0/0:7,0:7:21:.:.:0,21,264	0/0:23,0:23:63:.:.:0,63,945	1/1:0,4:4:12:1|1:25400134_A_C:180,12,0	./.:10,0:10:.:.:.:0,0,0
CM023631.1	25400158	.	T	G	143.66	.	AC=2;AF=0.250;AN=8;DP=39;ExcessHet=0.3218;FS=0.000;MLEAC=2;MLEAF=0.250;MQ=57.73;QD=33.21;SOR=1.179	GT:AD:DP:GQ:PGT:PID:PL	./.:0,0:0:.:.:.:0,0,0	0/0:5,0:5:3:.:.:0,3,45	0/0:9,0:9:21:.:.:0,21,315	0/0:22,0:22:39:.:.:0,39,585	1/1:0,3:3:12:1|1:25400134_A_C:180,12,0	./.:0,0:0:.:.:.:0,0,0
CM023631.1	25400221	.	C	CAA	1163.97	.	AC=4;AF=1.00;AN=4;BaseQRankSum=-3.190e-01;ClippingRankSum=0.00;DP=42;ExcessHet=3.0103;FS=0.000;MLEAC=4;MLEAF=1.00;MQ=58.18;MQRankSum=-4.890e-01;QD=25.84;SOR=0.407	GT:AD:DP:GQ:PL	./.:0,0:0:.:0,0,0	./.:0,0:0:.:0,0,0	1/1:1,7:8:14:298,14,0	1/1:0,20:20:60:900,60,0	./.:0,0:0:.:0,0,0	./.:0,0:0:.:0,0,0
CM023631.1	25400319	.	G	T	108.18	.	AC=1;AF=0.083;AN=12;BaseQRankSum=-6.300e-01;ClippingRankSum=0.00;DP=122;ExcessHet=3.0103;FS=4.821;MLEAC=1;MLEAF=0.083;MQ=113.82;MQRankSum=1.24;QD=13.52;ReadPosRankSum=1.10;SOR=1.930	GT:AD:DP:GQ:PL	0/0:30,0:30:90:0,90,1052	0/0:29,0:29:84:0,84,1260	0/1:4,4:8:99:141,0,134	0/0:21,1:22:31:0,31,862	0/0:27,0:27:81:0,81,1124	0/0:6,0:6:18:0,18,223
CM023631.1	25400324	.	A	T	643.65	.	AC=3;AF=0.250;AN=12;BaseQRankSum=-9.700e-02;ClippingRankSum=0.00;DP=129;ExcessHet=0.6367;FS=1.451;MLEAC=3;MLEAF=0.250;MQ=58.82;MQRankSum=-9.570e-01;QD=20.76;ReadPosRankSum=1.36;SOR=0.572	GT:AD:DP:GQ:PL	0/0:32,0:32:87:0,87,1305	0/0:31,0:31:90:0,90,1162	1/1:0,8:8:24:313,24,0	0/1:12,11:23:99:376,0,447	0/0:27,0:27:81:0,81,1124	0/0:8,0:8:24:0,24,332
CM023631.1	25400478	.	A	G	837.07	.	AC=4;AF=0.333;AN=12;DP=119;ExcessHet=0.0663;FS=0.000;MLEAC=4;MLEAF=0.333;MQ=57.91;QD=33.74;SOR=1.931	GT:AD:DP:GQ:PL	0/0:37,0:37:99:0,108,1366	0/0:28,0:28:72:0,72,1080	0/0:7,0:7:21:0,21,239	0/0:25,0:25:66:0,66,990	1/1:0,13:13:39:568,39,0	1/1:0,9:9:27:321,27,0
CM023631.1	25400576	.	T	G	2734.07	.	AC=4;AF=0.333;AN=12;DP=140;ExcessHet=0.0663;FS=0.000;MLEAC=4;MLEAF=0.333;MQ=59.17;QD=33.75;SOR=1.058	GT:AD:DP:GQ:PL	1/1:0,45:45:99:1566,135,0	1/1:0,36:36:99:1220,108,0	0/0:6,0:6:18:0,18,208	0/0:22,0:22:63:0,63,905	0/0:18,0:18:45:0,45,675	0/0:13,0:13:33:0,33,495
CM023631.1	25400720	.	A	G	413.61	.	AC=4;AF=0.500;AN=8;DP=34;ExcessHet=0.1902;FS=0.000;MLEAC=4;MLEAF=0.500;MQ=57.15;QD=36.95;SOR=0.859	GT:AD:DP:GQ:PGT:PID:PL	./.:0,0:0:.:.:.:0,0,0	./.:0,0:0:.:.:.:0,0,0	0/0:5,0:5:12:.:.:0,12,180	0/0:18,0:18:30:.:.:0,30,450	1/1:0,6:6:18:1|1:25400720_A_G:239,18,0	1/1:0,5:5:15:1|1:25400720_A_G:217,15,0
CM023631.1	25400727	.	T	TTTAGAATAG	119.68	.	AC=2;AF=0.333;AN=6;DP=30;ExcessHet=0.4576;FS=0.000;MLEAC=2;MLEAF=0.333;MQ=43.92;QD=29.92;SOR=1.609	GT:AD:DP:GQ:PGT:PID:PL	./.:0,0:0:.:.:.:0,0,0	./.:0,0:0:.:.:.:0,0,0	0/0:5,0:5:12:.:.:0,12,180	0/0:18,0:18:27:.:.:0,27,405	1/1:0,4:4:12:1|1:25400720_A_G:164,12,0	./.:3,0:3:.:.:.:0,0,0
CM023631.1	25400728	.	T	TTAGAATAGTTTG	131.68	.	AC=2;AF=0.333;AN=6;DP=26;ExcessHet=0.4576;FS=0.000;MLEAC=2;MLEAF=0.333;MQ=60.00;QD=34.35;SOR=2.833	GT:AD:DP:GQ:PGT:PID:PL	./.:0,0:0:.:.:.:0,0,0	./.:0,0:0:.:.:.:0,0,0	0/0:5,0:5:12:.:.:0,12,180	0/0:18,0:18:27:.:.:0,27,405	./.:0,0:0:.:.:.:0,0,0	1/1:0,3:3:12:1|1:25400720_A_G:176,12,0
CM023631.1	25400913	.	G	T	86.19	.	AC=2;AF=0.200;AN=10;BaseQRankSum=0.126;ClippingRankSum=0.00;DP=37;ExcessHet=3.5218;FS=2.304;MLEAC=2;MLEAF=0.200;MQ=58.85;MQRankSum=0.934;QD=4.79;ReadPosRankSum=2.04;SOR=1.609	GT:AD:DP:GQ:PL	0/0:8,0:8:24:0,24,323	0/0:9,0:9:27:0,27,359	0/1:3,2:5:73:73,0,115	0/1:11,2:13:48:48,0,424	0/0:2,0:2:6:0,6,80	./.:0,0:0:.:0,0,0
CM023631.1	25400941	.	A	C	1231.4	.	AC=4;AF=0.333;AN=12;DP=70;ExcessHet=0.0663;FS=0.000;MLEAC=4;MLEAF=0.333;MQ=57.33;QD=33.45;SOR=2.235	GT:AD:DP:GQ:PL	1/1:0,18:18:54:715,54,0	1/1:0,15:15:45:566,45,0	0/0:6,0:6:18:0,18,208	0/0:25,0:25:75:0,75,950	0/0:5,0:5:15:0,15,208	0/0:1,0:1:3:0,3,21
CM023631.1	25401005	.	C	G	1480.19	.	AC=4;AF=0.333;AN=12;DP=117;ExcessHet=0.0663;FS=0.000;MLEAC=4;MLEAF=0.333;MQ=60.00;QD=31.76;SOR=1.096	GT:AD:DP:GQ:PL	0/0:33,0:33:99:0,99,1287	0/0:26,0:26:72:0,72,1080	1/1:0,10:10:30:417,30,0	1/1:0,29:29:86:1114,86,0	0/0:16,0:16:48:0,48,630	0/0:2,0:2:6:0,6,83
CM023631.1	25401108	.	A	G	935.06	.	AC=4;AF=0.333;AN=12;DP=126;ExcessHet=0.0663;FS=0.000;MLEAC=4;MLEAF=0.333;MQ=55.42;QD=36.38;SOR=1.931	GT:AD:DP:GQ:PGT:PID:PL	0/0:32,0:32:84:.:.:0,84,1260	0/0:28,0:28:78:.:.:0,78,1170	0/0:15,0:15:45:.:.:0,45,570	0/0:29,0:29:71:.:.:0,71,1125	1/1:0,14:14:45:1|1:25401108_A_G:660,45,0	1/1:0,8:8:24:.:.:327,24,0
CM023631.1	25401142	.	C	T	386.89	.	AC=1;AF=0.083;AN=12;BaseQRankSum=-5.310e-01;ClippingRankSum=0.00;DP=106;ExcessHet=3.0103;FS=0.000;MLEAC=1;MLEAF=0.083;MQ=59.58;MQRankSum=-1.104e+00;QD=11.72;ReadPosRankSum=-1.195e+00;SOR=0.941	GT:AD:DP:GQ:PL	0/0:29,0:29:43:0,43,1048	0/1:19,14:33:99:419,0,630	0/0:11,0:11:33:0,33,407	0/0:24,0:24:69:0,69,1035	0/0:8,0:8:21:0,21,315	0/0:1,0:1:3:0,3,45
CM023631.1	25401148	.	C	T	228.98	.	AC=2;AF=0.200;AN=10;DP=99;ExcessHet=0.2482;FS=0.000;MLEAC=2;MLEAF=0.200;MQ=54.77;QD=36.52;SOR=3.611	GT:AD:DP:GQ:PGT:PID:PL	0/0:27,0:27:81:.:.:0,81,1049	0/0:32,0:32:84:.:.:0,84,1260	0/0:11,0:11:33:.:.:0,33,407	0/0:23,0:23:66:.:.:0,66,835	1/1:0,5:5:18:1|1:25401108_A_G:270,18,0	./.:1,0:1:.:.:.:0,0,0
CM023631.1	25401159	.	A	C	184.49	.	AC=2;AF=0.200;AN=10;DP=108;ExcessHet=0.2482;FS=0.000;MLEAC=2;MLEAF=0.200;MQ=54.77;QD=28.05;SOR=3.611	GT:AD:DP:GQ:PGT:PID:PL	0/0:33,0:33:81:.:.:0,81,1215	0/0:32,0:32:90:.:.:0,90,1350	0/0:12,0:12:36:.:.:0,36,469	0/0:25,0:25:75:.:.:0,75,959	1/1:0,5:5:15:1|1:25401108_A_G:225,15,0	./.:1,0:1:.:.:.:0,0,0
CM023631.1	25401207	.	C	T	11.16	.	AC=2;AF=0.200;AN=10;DP=104;ExcessHet=0.2482;FS=0.000;MLEAC=1;MLEAF=0.100;MQ=60.00;QD=11.16;SOR=1.609	GT:AD:DP:GQ:PGT:PID:PL	0/0:34,0:34:99:.:.:0,99,1485	0/0:36,0:36:99:.:.:0,99,1485	0/0:11,0:11:33:.:.:0,33,452	0/0:22,0:22:60:.:.:0,60,900	1/1:0,1:1:3:1|1:25401108_A_G:45,3,0	./.:0,0:0:.:.:.:0,0,0
CM023631.1	25401451	.	C	T	328.26	.	AC=2;AF=0.333;AN=6;DP=25;ExcessHet=1.0474;FS=0.000;MLEAC=3;MLEAF=0.500;MQ=53.54;QD=28.87;SOR=1.402	GT:AD:DP:GQ:PGT:PID:PL	1/1:0,9:9:27:1|1:25401451_C_T:361,27,0	./.:0,0:0:.:.:.:0,0,0	0/0:7,0:7:0:.:.:0,0,208	0/0:9,0:9:21:.:.:0,21,315	./.:0,0:0:.:.:.:0,0,0	./.:0,0:0:.:.:.:0,0,0
CM023631.1	25401457	.	G	T	155.2	.	AC=2;AF=1.00;AN=2;DP=18;ExcessHet=3.0103;FS=0.000;MLEAC=2;MLEAF=1.00;MQ=27.25;QD=26.00;SOR=1.609	GT:AD:DP:GQ:PGT:PID:PL	1/1:0,4:4:12:1|1:25401451_C_T:180,12,0	./.:0,0:0:.:.:.:0,0,0	./.:5,0:5:.:.:.:0,0,0	./.:9,0:9:.:.:.:0,0,0	./.:0,0:0:.:.:.:0,0,0	./.:0,0:0:.:.:.:0,0,0
CM023631.1	25401956	.	A	G	1910.93	.	AC=4;AF=1.00;AN=4;DP=74;ExcessHet=3.0103;FS=0.000;MLEAC=4;MLEAF=1.00;MQ=49.83;QD=34.74;SOR=1.159	GT:AD:DP:GQ:PL	1/1:0,37:37:99:1216,111,0	1/1:0,18:18:54:720,54,0	./.:7,0:7:.:0,0,0	./.:12,0:12:.:0,0,0	./.:0,0:0:.:0,0,0	./.:0,0:0:.:0,0,0
CM023631.1	25402076	.	G	T	93.7	.	AC=2;AF=0.200;AN=10;DP=75;ExcessHet=0.2482;FS=0.000;MLEAC=1;MLEAF=0.100;MQ=46.48;QD=31.23;SOR=2.833	GT:AD:DP:GQ:PL	0/0:25,0:25:72:0,72,993	0/0:27,0:27:66:0,66,990	0/0:8,0:8:24:0,24,318	0/0:10,0:10:27:0,27,405	1/1:0,3:3:9:132,9,0	./.:2,0:2:.:0,0,0
CM023631.1	25402107	.	A	G	581.61	.	AC=4;AF=0.500;AN=8;DP=60;ExcessHet=0.1902;FS=0.000;MLEAC=4;MLEAF=0.500;MQ=49.61;QD=24.89;SOR=0.818	GT:AD:DP:GQ:PL	0/0:19,0:19:54:0,54,810	0/0:21,0:21:60:0,60,843	1/1:0,8:8:24:334,24,0	1/1:0,7:7:21:291,21,0	./.:0,0:0:.:0,0,0	./.:2,0:2:.:0,0,0
CM023631.1	25402445	.	A	G	395.8	.	AC=2;AF=0.167;AN=12;BaseQRankSum=0.385;ClippingRankSum=0.00;DP=94;ExcessHet=3.4242;FS=10.443;MLEAC=2;MLEAF=0.167;MQ=60.00;MQRankSum=0.00;QD=17.21;ReadPosRankSum=1.64;SOR=0.859	GT:AD:DP:GQ:PL	0/0:23,0:23:57:0,57,855	0/0:31,0:31:81:0,81,1215	0/1:1,9:10:15:337,0,15	0/1:9,4:13:96:96,0,324	0/0:10,0:10:30:0,30,402	0/0:7,0:7:21:0,21,265
CM023631.1	25402475	.	A	G	400.34	.	AC=5;AF=0.417;AN=12;BaseQRankSum=2.10;ClippingRankSum=0.00;DP=78;ExcessHet=0.7136;FS=7.384;MLEAC=6;MLEAF=0.500;MQ=60.00;MQRankSum=0.00;QD=18.20;ReadPosRankSum=-2.000e-01;SOR=2.472	GT:AD:DP:GQ:PGT:PID:PL	0/0:19,0:19:33:.:.:0,33,495	0/0:24,0:24:33:.:.:0,33,495	0/1:11,2:13:50:.:.:50,0,445	0/0:13,0:13:0:.:.:0,0,478	1/1:0,4:4:12:1|1:25402475_A_G:180,12,0	1/1:0,5:5:15:1|1:25402475_A_G:216,15,0
CM023631.1	25402477	.	T	A	345.72	.	AC=4;AF=0.333;AN=12;DP=77;ExcessHet=0.0663;FS=0.000;MLEAC=4;MLEAF=0.333;MQ=60.00;QD=35.50;SOR=2.093	GT:AD:DP:GQ:PGT:PID:PL	0/0:18,0:18:30:.:.:0,30,450	0/0:24,0:24:30:.:.:0,30,450	0/0:13,0:13:39:.:.:0,39,547	0/0:13,0:13:39:.:.:0,39,512	1/1:0,4:4:12:1|1:25402475_A_G:180,12,0	1/1:0,5:5:15:1|1:25402475_A_G:216,15,0
CM023631.1	25402499	.	AG	A	1240.32	.	AC=4;AF=0.400;AN=10;DP=56;ExcessHet=0.1047;FS=0.000;MLEAC=4;MLEAF=0.400;MQ=60.00;QD=29.96;SOR=2.226	GT:AD:DP:GQ:PGT:PID:PL	1/1:0,9:9:30:1|1:25402499_AG_A:427,30,0	1/1:0,20:20:60:1|1:25402499_AG_A:868,60,0	0/0:13,0:13:39:.:.:0,39,500	0/0:11,0:11:33:.:.:0,33,443	./.:0,0:0:.:.:.:0,0,0	0/0:3,0:3:3:.:.:0,3,45
CM023631.1	25402527	.	A	C	766.83	.	AC=4;AF=0.500;AN=8;DP=48;ExcessHet=0.1902;FS=0.000;MLEAC=4;MLEAF=0.500;MQ=60.00;QD=32.99;SOR=4.407	GT:AD:DP:GQ:PGT:PID:PL	1/1:0,5:5:15:1|1:25402499_AG_A:225,15,0	1/1:0,13:13:39:1|1:25402499_AG_A:585,39,0	0/0:16,0:16:27:.:.:0,27,616	0/0:14,0:14:42:.:.:0,42,554	./.:0,0:0:.:.:.:0,0,0	./.:0,0:0:.:.:.:0,0,0
CM023631.1	25402549	.	A	G	1811	.	AC=8;AF=1.00;AN=8;DP=41;ExcessHet=3.0103;FS=0.000;MLEAC=8;MLEAF=1.00;MQ=58.94;QD=28.61;SOR=1.206	GT:AD:DP:GQ:PGT:PID:PL	1/1:0,4:4:12:1|1:25402499_AG_A:180,12,0	1/1:0,8:8:24:1|1:25402499_AG_A:360,24,0	1/1:0,15:15:45:1|1:25402549_A_G:667,45,0	1/1:0,14:14:42:1|1:25402549_A_G:629,42,0	./.:0,0:0:.:.:.:0,0,0	./.:0,0:0:.:.:.:0,0,0
CM023631.1	25402565	.	T	A	1301.28	.	AC=4;AF=0.500;AN=8;DP=31;ExcessHet=0.1902;FS=0.000;MLEAC=6;MLEAF=0.750;MQ=58.49;QD=30.68;SOR=0.760	GT:AD:DP:GQ:PGT:PID:PL	0/0:1,0:1:3:.:.:0,3,41	0/0:1,0:1:3:.:.:0,3,44	1/1:0,13:13:42:1|1:25402549_A_G:624,42,0	1/1:0,16:16:48:1|1:25402549_A_G:713,48,0	./.:0,0:0:.:.:.:0,0,0	./.:0,0:0:.:.:.:0,0,0
CM023631.1	25402748	.	A	G	1806.5	.	AC=4;AF=0.500;AN=8;DP=77;ExcessHet=0.1902;FS=0.000;MLEAC=4;MLEAF=0.500;MQ=58.21;QD=27.59;SOR=0.693	GT:AD:DP:GQ:PGT:PID:PL	0/0:17,0:17:51:.:.:0,51,519	0/0:9,0:9:27:.:.:0,27,263	1/1:0,14:14:41:1|1:25402748_A_G:501,41,0	1/1:0,34:34:99:1|1:25402748_A_G:1349,101,0	./.:2,0:2:.:.:.:0,0,0	./.:1,0:1:.:.:.:0,0,0
CM023631.1	25402758	.	C	T	845.44	.	AC=4;AF=0.333;AN=12;DP=82;ExcessHet=0.0663;FS=0.000;MLEAC=4;MLEAF=0.333;MQ=59.49;QD=29.15;SOR=1.255	GT:AD:DP:GQ:PL	1/1:0,18:18:54:570,54,0	1/1:0,11:11:33:324,33,0	0/0:16,0:16:48:0,48,622	0/0:34,0:34:99:0,99,1328	0/0:2,0:2:6:0,6,88	0/0:1,0:1:3:0,3,39
CM023631.1	25402781	.	C	G	295.25	.	AC=2;AF=0.167;AN=12;BaseQRankSum=0.288;ClippingRankSum=0.00;DP=95;ExcessHet=3.4242;FS=0.000;MLEAC=2;MLEAF=0.167;MQ=60.00;MQRankSum=0.00;QD=5.68;ReadPosRankSum=-3.330e-01;SOR=0.807	GT:AD:DP:GQ:PGT:PID:PL	0/0:23,0:23:23:.:.:0,23,714	0/0:13,0:13:36:.:.:0,36,540	0/1:14,4:18:99:0|1:25402748_A_G:119,0,576	0/1:27,7:34:99:0|1:25402748_A_G:213,0,1113	0/0:4,0:4:12:.:.:0,12,156	0/0:3,0:3:9:.:.:0,9,88
CM023631.1	25402787	.	G	A	260	.	AC=2;AF=0.167;AN=12;BaseQRankSum=1.85;ClippingRankSum=0.00;DP=94;ExcessHet=3.4242;FS=1.358;MLEAC=2;MLEAF=0.167;MQ=60.00;MQRankSum=0.00;QD=5.10;ReadPosRankSum=1.10;SOR=1.025	GT:AD:DP:GQ:PGT:PID:PL	0/0:23,0:23:60:.:.:0,60,900	0/0:11,0:11:33:.:.:0,33,445	0/1:14,3:17:84:0|1:25402748_A_G:84,0,579	0/1:27,7:34:99:0|1:25402748_A_G:213,0,1113	0/0:5,0:5:15:.:.:0,15,203	0/0:4,0:4:12:.:.:0,12,147
CM023631.1	25402820	.	C	T	136.35	.	AC=2;AF=0.200;AN=10;DP=103;ExcessHet=0.2482;FS=0.000;MLEAC=2;MLEAF=0.200;MQ=40.00;QD=34.09;SOR=0.693	GT:AD:DP:GQ:PGT:PID:PL	0/0:31,0:31:81:.:.:0,81,1215	0/0:16,0:16:48:.:.:0,48,646	0/0:18,0:18:54:.:.:0,54,738	0/0:29,0:29:81:.:.:0,81,1215	1/1:0,4:4:12:1|1:25402820_C_T:176,12,0	./.:5,0:5:.:.:.:0,0,0
CM023631.1	25402836	.	C	T	2451.49	.	AC=4;AF=0.333;AN=12;DP=113;ExcessHet=0.0663;FS=0.000;MLEAC=4;MLEAF=0.333;MQ=60.00;QD=28.47;SOR=1.528	GT:AD:DP:GQ:PGT:PID:PL	1/1:0,35:35:99:1|1:25402836_C_T:1564,108,0	1/1:0,21:21:66:1|1:25402836_C_T:939,66,0	0/0:18,0:18:54:.:.:0,54,719	0/0:29,0:29:81:.:.:0,81,1215	0/0:4,0:4:12:.:.:0,12,156	0/0:5,0:5:15:.:.:0,15,173
CM023631.1	25402858	.	T	C	2684.35	.	AC=4;AF=0.333;AN=12;DP=117;ExcessHet=0.0663;FS=0.000;MLEAC=4;MLEAF=0.333;MQ=58.94;QD=30.86;SOR=1.467	GT:AD:DP:GQ:PGT:PID:PL	1/1:0,41:41:99:1|1:25402836_C_T:1749,123,0	1/1:0,22:22:69:1|1:25402836_C_T:986,69,0	0/0:19,0:19:48:.:.:0,48,720	0/0:25,0:25:60:.:.:0,60,900	0/0:3,0:3:6:.:.:0,6,90	0/0:6,0:6:15:.:.:0,15,225
CM023631.1	25402859	.	T	C	96.69	.	AC=2;AF=0.200;AN=10;DP=117;ExcessHet=0.2482;FS=0.000;MLEAC=1;MLEAF=0.100;MQ=34.64;QD=32.23;SOR=1.179	GT:AD:DP:GQ:PGT:PID:PL	0/0:43,0:43:99:.:.:0,111,1665	0/0:21,0:21:54:.:.:0,54,810	0/0:19,0:19:45:.:.:0,45,675	0/0:25,0:25:60:.:.:0,60,900	1/1:0,3:3:9:1|1:25402820_C_T:135,9,0	./.:6,0:6:.:.:.:0,0,0
CM023631.1	25402876	.	C	T	53.53	.	AC=2;AF=0.200;AN=10;DP=112;ExcessHet=0.2482;FS=0.000;MLEAC=1;MLEAF=0.100;MQ=34.64;QD=26.77;SOR=0.693	GT:AD:DP:GQ:PGT:PID:PL	0/0:47,0:47:96:.:.:0,96,1529	0/0:20,0:20:60:.:.:0,60,723	0/0:16,0:16:39:.:.:0,39,585	0/0:23,0:23:57:.:.:0,57,855	1/1:0,2:2:6:1|1:25402820_C_T:90,6,0	./.:4,0:4:.:.:.:0,0,0
CM023631.1	25402900	.	TTG	T	120.03	.	AC=2;AF=0.167;AN=12;BaseQRankSum=0.658;ClippingRankSum=0.00;DP=122;ExcessHet=3.4242;FS=1.881;MLEAC=2;MLEAF=0.167;MQ=60.00;MQRankSum=0.00;QD=3.43;ReadPosRankSum=1.71;SOR=0.264	GT:AD:DP:GQ:PL	0/0:44,0:44:99:0,114,1710	0/0:27,0:27:81:0,81,963	0/1:12,3:15:90:90,0,495	0/1:17,3:20:75:75,0,703	0/0:1,0:1:3:0,3,40	0/0:4,0:4:12:0,12,128
CM023631.1	25402928	.	C	T	652.57	.	AC=2;AF=0.167;AN=12;BaseQRankSum=1.07;ClippingRankSum=0.00;DP=107;ExcessHet=3.4242;FS=6.237;MLEAC=2;MLEAF=0.167;MQ=59.16;MQRankSum=-4.310e-01;QD=21.75;ReadPosRankSum=0.688;SOR=1.944	GT:AD:DP:GQ:PL	0/0:38,0:38:99:0,99,1485	0/0:23,0:23:60:0,60,900	0/1:2,13:15:45:474,0,45	0/1:9,6:15:99:214,0,328	0/0:1,0:1:3:0,3,40	0/0:3,0:3:6:0,6,90
CM023631.1	25403079	.	G	A	73.81	.	AC=2;AF=0.200;AN=10;BaseQRankSum=-2.030e-01;ClippingRankSum=0.00;DP=98;ExcessHet=3.5218;FS=0.000;MLEAC=2;MLEAF=0.200;MQ=58.85;MQRankSum=0.612;QD=3.08;ReadPosRankSum=-2.287e+00;SOR=0.836	GT:AD:DP:GQ:PGT:PID:PL	0/0:33,0:33:99:.:.:0,99,1051	0/0:33,0:33:99:.:.:0,99,1308	0/1:8,2:10:60:0|1:25403079_G_A:60,0,328	0/1:12,2:14:48:0|1:25403079_G_A:48,0,497	./.:0,0:0:.:.:.:0,0,0	0/0:1,0:1:3:.:.:0,3,35
CM023631.1	25403111	.	T	C	158.81	.	AC=2;AF=0.200;AN=10;BaseQRankSum=0.836;ClippingRankSum=0.00;DP=95;ExcessHet=3.5218;FS=4.384;MLEAC=2;MLEAF=0.200;MQ=60.00;MQRankSum=0.00;QD=6.35;ReadPosRankSum=-5.240e-01;SOR=1.802	GT:AD:DP:GQ:PGT:PID:PL	0/0:33,0:33:99:.:.:0,99,1051	0/0:33,0:33:99:.:.:0,99,1308	0/1:7,2:9:63:0|1:25403079_G_A:63,0,287	0/1:12,4:16:99:0|1:25403079_G_A:130,0,492	./.:0,0:0:.:.:.:0,0,0	0/0:1,0:1:3:.:.:0,3,41
CM023631.1	25403159	.	C	T	1227.49	.	AC=4;AF=0.500;AN=8;DP=97;ExcessHet=0.1902;FS=0.000;MLEAC=4;MLEAF=0.500;MQ=59.02;QD=32.85;SOR=1.329	GT:AD:DP:GQ:PL	0/0:33,0:33:99:0,99,1051	0/0:33,0:33:99:0,99,1308	1/1:0,10:10:30:404,30,0	1/1:0,20:20:60:867,60,0	./.:0,0:0:.:0,0,0	./.:1,0:1:.:0,0,0
CM023631.1	25403220	.	G	A	836.81	.	AC=4;AF=0.500;AN=8;DP=95;ExcessHet=0.1902;FS=0.000;MLEAC=4;MLEAF=0.500;MQ=55.95;QD=28.57;SOR=0.892	GT:AD:DP:GQ:PGT:PID:PL	0/0:37,0:37:93:.:.:0,93,1395	0/0:35,0:35:99:.:.:0,99,1485	1/1:0,5:5:15:1|1:25403220_G_A:225,15,0	1/1:0,15:15:45:1|1:25403220_G_A:655,45,0	./.:1,0:1:.:.:.:0,0,0	./.:2,0:2:.:.:.:0,0,0
CM023631.1	25403231	.	C	T	2609.81	.	AC=4;AF=0.500;AN=8;DP=94;ExcessHet=0.1902;FS=0.000;MLEAC=4;MLEAF=0.500;MQ=57.85;QD=36.72;SOR=0.779	GT:AD:DP:GQ:PL	1/1:0,36:36:99:1294,107,0	1/1:0,35:35:99:1359,105,0	0/0:6,0:6:15:0,15,225	0/0:14,0:14:42:0,42,595	./.:1,0:1:.:0,0,0	./.:2,0:2:.:0,0,0
CM023631.1	25403233	.	C	G	856.65	.	AC=4;AF=0.500;AN=8;DP=89;ExcessHet=0.1902;FS=0.000;MLEAC=4;MLEAF=0.500;MQ=55.95;QD=30.67;SOR=1.127	GT:AD:DP:GQ:PGT:PID:PL	0/0:33,0:33:84:.:.:0,84,1260	0/0:33,0:33:90:.:.:0,90,1350	1/1:0,6:6:18:1|1:25403220_G_A:270,18,0	1/1:0,14:14:42:1|1:25403220_G_A:630,42,0	./.:1,0:1:.:.:.:0,0,0	./.:2,0:2:.:.:.:0,0,0
CM023631.1	25403258	.	G	C	761.91	.	AC=4;AF=0.333;AN=12;DP=85;ExcessHet=0.0663;FS=0.000;MLEAC=4;MLEAF=0.333;MQ=60.00;QD=31.38;SOR=2.303	GT:AD:DP:GQ:PGT:PID:PL	0/0:33,0:33:90:.:.:0,90,1350	0/0:31,0:31:50:.:.:0,50,1205	1/1:0,5:5:15:1|1:25403220_G_A:225,15,0	1/1:0,13:13:39:1|1:25403220_G_A:585,39,0	0/0:1,0:1:3:.:.:0,3,26	0/0:2,0:2:6:.:.:0,6,68
CM023631.1	25403299	.	G	C	897.76	.	AC=4;AF=0.400;AN=10;DP=76;ExcessHet=0.1047;FS=0.000;MLEAC=4;MLEAF=0.400;MQ=60.00;QD=28.91;SOR=3.056	GT:AD:DP:GQ:PGT:PID:PL	0/0:30,0:30:72:.:.:0,72,1080	0/0:22,0:22:60:.:.:0,60,885	1/1:0,6:6:18:1|1:25403220_G_A:270,18,0	1/1:0,14:14:45:1|1:25403220_G_A:675,45,0	./.:0,0:0:.:.:.:0,0,0	0/0:4,0:4:9:.:.:0,9,135
CM023631.1	25403320	.	T	C	2005.65	.	AC=4;AF=0.500;AN=8;DP=85;ExcessHet=0.1902;FS=0.000;MLEAC=4;MLEAF=0.500;MQ=56.14;QD=30.07;SOR=0.841	GT:AD:DP:GQ:PL	1/1:0,28:28:84:963,84,0	1/1:0,28:28:84:1086,84,0	0/0:6,0:6:18:0,18,180	0/0:17,0:17:42:0,42,630	./.:0,0:0:.:0,0,0	./.:5,0:5:.:0,0,0
CM023631.1	25403326	.	A	G	1068.66	.	AC=6;AF=0.600;AN=10;DP=87;ExcessHet=0.1047;FS=0.000;MLEAC=6;MLEAF=0.600;MQ=54.08;QD=23.45;SOR=2.303	GT:AD:DP:GQ:PGT:PID:PL	0/0:28,0:28:81:.:.:0,81,999	0/0:27,0:27:78:.:.:0,78,1170	1/1:0,6:6:18:1|1:25403220_G_A:270,18,0	1/1:0,17:17:51:1|1:25403220_G_A:765,51,0	1/1:0,3:3:9:.:.:81,9,0	./.:6,0:6:.:.:.:0,0,0
CM023631.1	25403359	.	G	A	677.5	.	AC=4;AF=0.333;AN=12;DP=77;ExcessHet=0.0663;FS=0.000;MLEAC=4;MLEAF=0.333;MQ=59.31;QD=31.46;SOR=3.383	GT:AD:DP:GQ:PGT:PID:PL	0/0:24,0:24:66:.:.:0,66,990	0/0:24,0:24:66:.:.:0,66,990	1/1:0,6:6:18:1|1:25403220_G_A:234,18,0	1/1:0,11:11:33:1|1:25403220_G_A:495,33,0	0/0:5,0:5:15:.:.:0,15,170	0/0:7,0:7:21:.:.:0,21,255
CM023631.1	25403360	.	T	C	238.23	.	AC=1;AF=0.083;AN=12;BaseQRankSum=-3.410e-01;ClippingRankSum=0.00;DP=79;ExcessHet=3.0103;FS=0.000;MLEAC=1;MLEAF=0.083;MQ=60.00;MQRankSum=0.00;QD=21.66;ReadPosRankSum=-4.730e-01;SOR=1.402	GT:AD:DP:GQ:PGT:PID:PL	0/0:24,0:24:66:.:.:0,66,990	0/0:25,0:25:72:.:.:0,72,955	0/0:6,0:6:18:.:.:0,18,193	0/1:4,7:11:99:0|1:25403220_G_A:271,0,143	0/0:5,0:5:15:.:.:0,15,170	0/0:8,0:8:24:.:.:0,24,315
CM023631.1	25404032	.	T	A	297.21	.	AC=4;AF=0.333;AN=12;DP=76;ExcessHet=0.0663;FS=0.000;MLEAC=3;MLEAF=0.250;MQ=60.00;QD=30.90;SOR=4.407	GT:AD:DP:GQ:PL	0/0:31,0:31:90:0,90,1016	0/0:27,0:27:81:0,81,1031	1/1:0,2:2:6:89,6,0	1/1:0,6:6:18:256,18,0	0/0:7,0:7:21:0,21,234	0/0:3,0:3:9:0,9,117
CM023631.1	25404080	.	T	C	534.78	.	AC=4;AF=0.400;AN=10;DP=68;ExcessHet=0.1047;FS=0.000;MLEAC=4;MLEAF=0.400;MQ=60.00;QD=26.77;SOR=1.609	GT:AD:DP:GQ:PGT:PID:PL	0/0:27,0:27:81:.:.:0,81,984	0/0:26,0:26:75:.:.:0,75,1125	1/1:0,2:2:6:1|1:25404080_T_C:90,6,0	1/1:0,11:11:33:.:.:489,33,0	0/0:2,0:2:6:.:.:0,6,80	./.:0,0:0:.:.:.:0,0,0
CM023631.1	25404121	.	A	G,T	2136.74	.	AC=5,3;AF=0.625,0.375;AN=8;DP=60;ExcessHet=3.0103;FS=0.000;MLEAC=5,2;MLEAF=0.625,0.250;MQ=58.91;QD=26.48;SOR=1.123	GT:AD:DP:GQ:PGT:PID:PL	1/1:0,23,0:23:69:.:.:744,69,0,744,69,744	1/1:0,22,0:22:66:.:.:783,66,0,783,66,783	2/2:0,0,2:2:6:1|1:25404080_T_C:90,90,90,6,6,0	1/2:0,6,6:12:99:.:.:542,185,155,182,0,146	./.:1,0,0:1:.:.:.:0,0,0,0,0,0	./.:0,0,0:0:.:.:.:0,0,0,0,0,0
CM023631.1	25404175	.	T	C	982.29	.	AC=4;AF=0.400;AN=10;DP=40;ExcessHet=0.1047;FS=0.000;MLEAC=5;MLEAF=0.500;MQ=58.72;QD=34.95;SOR=4.174	GT:AD:DP:GQ:PL	1/1:0,7:7:21:297,21,0	1/1:0,18:18:54:729,54,0	0/0:3,0:3:6:0,6,90	0/0:10,0:10:21:0,21,315	0/0:1,0:1:3:0,3,45	./.:0,0:0:.:0,0,0
CM023631.1	25404184	.	G	A	15.47	.	AC=2;AF=0.200;AN=10;DP=35;ExcessHet=0.2482;FS=0.000;MLEAC=1;MLEAF=0.100;MQ=60.00;QD=7.74;SOR=0.693	GT:AD:DP:GQ:PGT:PID:PL	0/0:6,0:6:18:.:.:0,18,258	0/0:16,0:16:30:.:.:0,30,450	1/1:0,2:2:5:1|1:25404184_G_A:50,5,0	0/0:10,0:10:18:.:.:0,18,270	0/0:1,0:1:3:.:.:0,3,44	./.:0,0:0:.:.:.:0,0,0
CM023631.1	25404209	.	G	C	26.94	.	AC=1;AF=0.500;AN=2;BaseQRankSum=-8.760e-01;ClippingRankSum=0.00;DP=20;ExcessHet=3.0103;FS=0.000;MLEAC=1;MLEAF=0.500;MQ=40.25;MQRankSum=0.00;QD=2.99;ReadPosRankSum=-2.260e+00;SOR=1.179	GT:AD:DP:GQ:PL	./.:3,0:3:.:0,0,0	./.:6,0:6:.:0,0,0	./.:2,0:2:.:0,0,0	0/1:6,3:9:52:52,0,231	./.:0,0:0:.:0,0,0	./.:0,0:0:.:0,0,0
CM023631.1	25404216	.	A	AGGTT	534.49	.	AC=6;AF=1.00;AN=6;DP=23;ExcessHet=3.0103;FS=0.000;MLEAC=6;MLEAF=1.00;MQ=51.39;QD=27.33;SOR=0.836	GT:AD:DP:GQ:PGT:PID:PL	1/1:0,2:2:6:.:.:90,6,0	./.:6,0:6:.:.:.:0,0,0	1/1:0,2:2:8:1|1:25404184_G_A:94,8,0	1/1:0,9:9:27:.:.:384,27,0	./.:0,0:0:.:.:.:0,0,0	./.:0,0:0:.:.:.:0,0,0
CM023631.1	25404389	.	C	G	518.35	.	AC=4;AF=0.500;AN=8;DP=29;ExcessHet=0.1902;FS=0.000;MLEAC=4;MLEAF=0.500;MQ=49.53;QD=34.56;SOR=0.818	GT:AD:DP:GQ:PL	1/1:0,3:3:9:122,9,0	1/1:0,12:12:36:436,36,0	0/0:4,0:4:6:0,6,90	0/0:10,0:10:12:0,12,180	./.:0,0:0:.:0,0,0	./.:0,0:0:.:0,0,0
CM023631.1	25404779	.	A	T	1593.93	.	AC=4;AF=1.00;AN=4;DP=50;ExcessHet=3.0103;FS=0.000;MLEAC=4;MLEAF=1.00;MQ=50.95;QD=31.86;SOR=1.179	GT:AD:DP:GQ:PL	1/1:0,16:16:48:579,48,0	1/1:0,27:27:81:1040,81,0	./.:3,0:3:.:0,0,0	./.:4,0:4:.:0,0,0	./.:0,0:0:.:0,0,0	./.:0,0:0:.:0,0,0
CM023631.1	25404839	.	T	A	423.17	.	AC=2;AF=0.333;AN=6;DP=89;ExcessHet=0.4576;FS=0.000;MLEAC=2;MLEAF=0.333;MQ=52.92;QD=30.23;SOR=2.303	GT:AD:DP:GQ:PL	0/0:34,0:34:96:0,96,1440	0/0:37,0:37:99:0,99,1382	./.:4,0:4:.:0,0,0	1/1:0,14:14:41:460,41,0	./.:0,0:0:.:0,0,0	./.:0,0:0:.:0,0,0
CM023631.1	25404919	.	T	C	1893.57	.	AC=4;AF=0.500;AN=8;DP=76;ExcessHet=0.1902;FS=0.000;MLEAC=4;MLEAF=0.500;MQ=58.52;QD=30.05;SOR=2.303	GT:AD:DP:GQ:PL	1/1:0,25:25:75:861,75,0	1/1:0,29:29:87:1076,87,0	0/0:7,0:7:21:0,21,230	0/0:15,0:15:45:0,45,548	./.:0,0:0:.:0,0,0	./.:0,0:0:.:0,0,0
CM023631.1	25405123	.	G	T	270.48	.	AC=4;AF=0.667;AN=6;DP=8;ExcessHet=0.4576;FS=0.000;MLEAC=5;MLEAF=0.833;MQ=60.00;QD=30.24;SOR=0.941	GT:AD:DP:GQ:PL	./.:0,0:0:.:0,0,0	0/0:1,0:1:3:0,3,38	1/1:0,1:1:3:44,3,0	1/1:0,6:6:18:256,18,0	./.:0,0:0:.:0,0,0	./.:0,0:0:.:0,0,0
CM023631.1	25405195	.	G	A	565.45	.	AC=4;AF=1.00;AN=4;DP=20;ExcessHet=3.0103;FS=0.000;MLEAC=4;MLEAF=1.00;MQ=52.93;QD=29.51;SOR=0.818	GT:AD:DP:GQ:PL	./.:2,0:2:.:0,0,0	./.:2,0:2:.:0,0,0	1/1:0,2:2:6:83,6,0	1/1:0,13:13:39:507,39,0	./.:0,0:0:.:0,0,0	./.:0,0:0:.:0,0,0
CM023631.1	25405252	.	C	CATTGTT	1360.98	.	AC=6;AF=1.00;AN=6;DP=44;ExcessHet=3.0103;FS=0.000;MLEAC=6;MLEAF=1.00;MQ=47.88;QD=29.71;SOR=1.302	GT:AD:DP:GQ:PGT:PID:PL	./.:15,0:15:.:.:.:0,0,0	1/1:0,7:7:30:1|1:25405252_C_CATTGTT:450,30,0	1/1:0,3:3:12:1|1:25405252_C_CATTGTT:180,12,0	1/1:0,17:17:51:.:.:765,51,0	./.:0,0:0:.:.:.:0,0,0	./.:0,0:0:.:.:.:0,0,0
CM023631.1	25405265	.	TC	T	516.7	.	AC=3;AF=0.375;AN=8;BaseQRankSum=0.269;ClippingRankSum=0.00;DP=55;ExcessHet=1.0474;FS=2.093;MLEAC=3;MLEAF=0.375;MQ=58.25;MQRankSum=0.00;QD=22.47;ReadPosRankSum=-3.700e-01;SOR=1.034	GT:AD:DP:GQ:PGT:PID:PL	0/0:21,0:21:63:.:.:0,63,776	0/0:9,0:9:27:.:.:0,27,385	1/1:0,6:6:18:1|1:25405252_C_CATTGTT:256,18,0	0/1:5,12:17:94:.:.:309,0,94	./.:1,0:1:.:.:.:0,0,0	./.:0,0:0:.:.:.:0,0,0
CM023631.1	25405266	.	C	A,*	872.79	.	AC=5,2;AF=0.625,0.250;AN=8;BaseQRankSum=1.08;ClippingRankSum=0.00;DP=39;ExcessHet=3.0103;FS=0.000;MLEAC=5,2;MLEAF=0.625,0.250;MQ=53.03;MQRankSum=0.00;QD=23.59;ReadPosRankSum=0.638;SOR=0.784	GT:AD:DP:GQ:PGT:PID:PL	1/1:0,3,0:3:9:.:.:73,9,0,73,9,73	1/1:0,11,0:11:33:1|1:25405252_C_CATTGTT:478,33,0,478,33,478	2/2:0,0,6:6:18:1|1:25405252_C_CATTGTT:256,256,256,18,18,0	0/1:12,5,0:17:94:.:.:94,0,309,130,324,454	./.:1,0,0:1:.:.:.:0,0,0,0,0,0	./.:0,0,0:0:.:.:.:0,0,0,0,0,0
CM023631.1	25405332	.	A	G	2349.36	.	AC=4;AF=0.400;AN=10;DP=82;ExcessHet=0.1047;FS=0.000;MLEAC=4;MLEAF=0.400;MQ=59.65;QD=31.93;SOR=1.061	GT:AD:DP:GQ:PGT:PID:PL	1/1:0,35:35:99:1|1:25405332_A_G:1539,105,0	1/1:0,20:20:60:1|1:25405332_A_G:856,60,0	0/0:9,0:9:27:.:.:0,27,323	0/0:17,0:17:51:.:.:0,51,645	0/0:1,0:1:3:.:.:0,3,39	./.:0,0:0:.:.:.:0,0,0
CM023631.1	25405343	.	A	G	2256.46	.	AC=4;AF=0.333;AN=12;DP=81;ExcessHet=0.0663;FS=0.000;MLEAC=5;MLEAF=0.417;MQ=59.73;QD=26.03;SOR=1.287	GT:AD:DP:GQ:PGT:PID:PL	1/1:0,36:36:99:1|1:25405332_A_G:1539,108,0	1/1:0,17:17:51:1|1:25405332_A_G:765,51,0	0/0:9,0:9:27:.:.:0,27,323	0/0:16,0:16:39:.:.:0,39,585	0/0:2,0:2:3:.:.:0,3,45	0/0:1,0:1:3:.:.:0,3,40
CM023631.1	25405359	.	C	T	103.67	.	AC=1;AF=0.083;AN=12;BaseQRankSum=0.580;ClippingRankSum=0.00;DP=63;ExcessHet=3.0103;FS=2.881;MLEAC=1;MLEAF=0.083;MQ=59.92;MQRankSum=-9.670e-01;QD=8.64;ReadPosRankSum=0.799;SOR=1.721	GT:AD:DP:GQ:PGT:PID:PL	0/0:25,0:25:72:.:.:0,72,1080	0/1:8,4:12:99:0|1:25405332_A_G:135,0,224	0/0:10,0:10:30:.:.:0,30,363	0/0:14,0:14:42:.:.:0,42,512	0/0:1,0:1:3:.:.:0,3,35	0/0:1,0:1:3:.:.:0,3,40
CM023631.1	25405477	.	CA	C	863.89	.	AC=4;AF=1.00;AN=4;DP=31;ExcessHet=3.0103;FS=0.000;MLEAC=4;MLEAF=1.00;MQ=59.03;QD=29.31;SOR=1.085	GT:AD:DP:GQ:PL	./.:0,0:0:.:0,0,0	./.:0,0:0:.:0,0,0	1/1:0,10:10:30:414,30,0	1/1:0,12:12:36:484,36,0	./.:0,0:0:.:0,0,0	./.:0,0:0:.:0,0,0
CM023631.1	25405487	.	A	AATGTATCTGTCTGTCTGTACT	71.01	.	AC=1;AF=0.125;AN=8;BaseQRankSum=-2.560e-01;ClippingRankSum=0.00;DP=30;ExcessHet=3.0103;FS=0.000;MLEAC=1;MLEAF=0.125;MQ=40.11;MQRankSum=-1.050e-01;QD=7.89;ReadPosRankSum=0.241;SOR=1.179	GT:AD:DP:GQ:PL	0/0:2,0:2:6:0,6,75	0/0:1,0:1:3:0,3,36	0/1:6,3:9:99:108,0,243	./.:14,0:14:.:0,0,0	0/0:1,0:1:3:0,3,23	./.:0,0:0:.:0,0,0
CM023631.1	25405520	.	A	ATACAGTGT	70.93	.	AC=1;AF=0.083;AN=12;BaseQRankSum=-7.320e-01;ClippingRankSum=0.00;DP=54;ExcessHet=3.0103;FS=0.000;MLEAC=1;MLEAF=0.083;MQ=58.85;MQRankSum=0.022;QD=8.87;ReadPosRankSum=-1.383e+00;SOR=1.034	GT:AD:DP:GQ:PL	0/0:12,0:12:36:0,36,441	0/0:10,0:10:30:0,30,426	0/1:5,3:8:99:111,0,201	0/0:17,0:17:7:0,7,602	0/0:3,0:3:9:0,9,98	0/0:2,0:2:6:0,6,68
CM023631.1	25405571	.	T	C	466.7	.	AC=2;AF=0.167;AN=12;BaseQRankSum=1.48;ClippingRankSum=0.00;DP=89;ExcessHet=3.4242;FS=1.580;MLEAC=2;MLEAF=0.167;MQ=59.25;MQRankSum=1.62;QD=18.67;ReadPosRankSum=-1.240e-01;SOR=1.179	GT:AD:DP:GQ:PL	0/0:31,0:31:90:0,90,1350	0/0:27,0:27:81:0,81,1022	0/1:7,2:9:62:62,0,257	0/1:5,11:16:99:441,0,175	0/0:3,0:3:9:0,9,104	0/0:2,0:2:6:0,6,68
CM023631.1	25405580	.	A	G	72.75	.	AC=1;AF=0.083;AN=12;BaseQRankSum=-1.668e+00;ClippingRankSum=0.00;DP=102;ExcessHet=3.0103;FS=2.808;MLEAC=1;MLEAF=0.083;MQ=59.47;MQRankSum=-7.650e-01;QD=8.08;ReadPosRankSum=0.00;SOR=1.518	GT:AD:DP:GQ:PL	0/0:35,0:35:99:0,99,1485	0/0:31,0:31:90:0,90,1350	0/1:5,4:9:99:105,0,194	0/0:22,0:22:22:0,22,822	0/0:3,0:3:9:0,9,104	0/0:2,0:2:6:0,6,68
CM023631.1	25405593	.	C	A	174.61	.	AC=4;AF=0.333;AN=12;DP=105;ExcessHet=0.0663;FS=0.000;MLEAC=3;MLEAF=0.250;MQ=60.00;QD=34.92;SOR=1.022	GT:AD:DP:GQ:PGT:PID:PL	0/0:34,0:34:93:.:.:0,93,1395	0/0:31,0:31:84:.:.:0,84,1260	0/0:11,0:11:27:.:.:0,27,405	0/0:24,0:24:72:.:.:0,72,927	1/1:0,3:3:9:1|1:25405593_C_A:135,9,0	1/1:0,2:2:6:.:.:86,6,0
CM023631.1	25405610	.	G	C	96.7	.	AC=2;AF=0.200;AN=10;DP=102;ExcessHet=0.2482;FS=0.000;MLEAC=1;MLEAF=0.100;MQ=60.00;QD=32.23;SOR=1.179	GT:AD:DP:GQ:PGT:PID:PL	0/0:35,0:35:99:.:.:0,99,1221	0/0:32,0:32:84:.:.:0,84,1260	0/0:8,0:8:24:.:.:0,24,317	0/0:24,0:24:72:.:.:0,72,927	1/1:0,3:3:9:1|1:25405593_C_A:135,9,0	./.:0,0:0:.:.:.:0,0,0
CM023631.1	25405640	.	T	A	2651.49	.	AC=4;AF=0.500;AN=8;DP=114;ExcessHet=0.1902;FS=0.000;MLEAC=4;MLEAF=0.500;MQ=59.31;QD=34.89;SOR=0.746	GT:AD:DP:GQ:PGT:PID:PL	1/1:0,42:42:99:1|1:25405632_A_T:1424,126,0	1/1:0,34:34:99:.:.:1271,102,0	0/0:12,0:12:33:.:.:0,33,495	0/0:26,0:26:72:.:.:0,72,1057	./.:0,0:0:.:.:.:0,0,0	./.:0,0:0:.:.:.:0,0,0
CM023631.1	25405714	.	A	T	745.86	.	AC=2;AF=0.250;AN=8;BaseQRankSum=1.54;ClippingRankSum=0.00;DP=85;ExcessHet=3.6798;FS=5.488;MLEAC=2;MLEAF=0.250;MQ=60.00;MQRankSum=0.00;QD=23.31;ReadPosRankSum=0.678;SOR=1.447	GT:AD:DP:GQ:PL	0/0:25,0:25:9:0,9,135	0/0:28,0:28:3:0,3,45	0/1:4,9:13:99:323,0,101	0/1:7,12:19:99:454,0,249	./.:0,0:0:.:0,0,0	./.:0,0:0:.:0,0,0
CM023631.1	25405722	.	G	GT	1409.44	.	AC=4;AF=0.500;AN=8;DP=78;ExcessHet=0.1902;FS=0.000;MLEAC=4;MLEAF=0.500;MQ=60.00;QD=32.78;SOR=0.941	GT:AD:DP:GQ:PL	1/1:0,21:21:63:653,63,0	1/1:0,22:22:66:809,66,0	0/0:12,0:12:36:0,36,471	0/0:22,0:22:60:0,60,870	./.:0,0:0:.:0,0,0	./.:0,0:0:.:0,0,0
CM023631.1	25405741	.	C	T	345.91	.	AC=1;AF=0.125;AN=8;BaseQRankSum=1.16;ClippingRankSum=0.00;DP=76;ExcessHet=3.0103;FS=1.829;MLEAC=1;MLEAF=0.125;MQ=60.00;MQRankSum=0.00;QD=18.21;ReadPosRankSum=0.164;SOR=0.976	GT:AD:DP:GQ:PL	0/0:21,0:21:51:0,51,765	0/1:9,10:19:99:377,0,259	0/0:12,0:12:36:0,36,448	0/0:24,0:24:72:0,72,896	./.:0,0:0:.:0,0,0	./.:0,0:0:.:0,0,0
CM023631.1	25405766	.	T	C	216.48	.	AC=2;AF=0.250;AN=8;BaseQRankSum=1.31;ClippingRankSum=0.00;DP=74;ExcessHet=3.6798;FS=1.630;MLEAC=2;MLEAF=0.250;MQ=60.00;MQRankSum=0.00;QD=6.56;ReadPosRankSum=0.524;SOR=1.059	GT:AD:DP:GQ:PGT:PID:PL	0/0:19,0:19:48:.:.:0,48,720	0/0:22,0:22:57:.:.:0,57,855	0/1:10,3:13:96:0|1:25405766_T_C:96,0,411	0/1:15,5:20:99:0|1:25405766_T_C:154,0,605	./.:0,0:0:.:.:.:0,0,0	./.:0,0:0:.:.:.:0,0,0
CM023631.1	25405774	.	C	T	188.48	.	AC=2;AF=0.250;AN=8;BaseQRankSum=0.353;ClippingRankSum=0.00;DP=73;ExcessHet=3.6798;FS=0.000;MLEAC=2;MLEAF=0.250;MQ=60.00;MQRankSum=0.00;QD=6.28;ReadPosRankSum=1.42;SOR=0.818	GT:AD:DP:GQ:PGT:PID:PL	0/0:20,0:20:54:.:.:0,54,810	0/0:23,0:23:63:.:.:0,63,945	0/1:10,3:13:96:0|1:25405766_T_C:96,0,411	0/1:13,4:17:99:0|1:25405766_T_C:126,0,574	./.:0,0:0:.:.:.:0,0,0	./.:0,0:0:.:.:.:0,0,0
CM023631.1	25405775	.	A	G	1540.49	.	AC=4;AF=0.500;AN=8;DP=78;ExcessHet=0.1902;FS=0.000;MLEAC=4;MLEAF=0.500;MQ=57.67;QD=24.01;SOR=0.784	GT:AD:DP:GQ:PL	1/1:0,20:20:60:741,60,0	1/1:0,24:24:72:843,72,0	0/0:11,0:11:33:0,33,430	0/0:22,0:22:63:0,63,945	./.:0,0:0:.:0,0,0	./.:0,0:0:.:0,0,0
CM023631.1	25405862	.	A	ATTTAGCTTTTAATAAATTCTGC,ATTTAGCTTTTAATAAATTCTGT	2098.49	.	AC=3,5;AF=0.375,0.625;AN=8;DP=52;ExcessHet=3.0103;FS=0.000;MLEAC=3,5;MLEAF=0.375,0.625;MQ=57.22;QD=29.50;SOR=1.244	GT:AD:DP:GQ:PL	1/1:0,7,0:7:51:614,51,0,614,51,614	1/2:0,2,2:4:97:326,228,228,108,0,97	2/2:0,0,7:7:27:331,331,331,27,27,0	2/2:0,0,16:16:60:860,860,860,60,60,0	./.:0,0,0:0:.:0,0,0,0,0,0	./.:0,0,0:0:.:0,0,0,0,0,0
CM023631.1	25405962	.	T	G	1143.5	.	AC=4;AF=0.500;AN=8;DP=103;ExcessHet=0.1902;FS=0.000;MLEAC=4;MLEAF=0.500;MQ=57.12;QD=28.13;SOR=1.460	GT:AD:DP:GQ:PL	0/0:34,0:34:99:0,99,1286	0/0:37,0:37:99:0,99,1485	1/1:0,9:9:27:386,27,0	1/1:0,20:20:60:801,60,0	./.:2,0:2:.:0,0,0	./.:1,0:1:.:0,0,0
CM023631.1	25405993	.	A	G	108.99	.	AC=1;AF=0.125;AN=8;BaseQRankSum=-4.570e-01;ClippingRankSum=0.00;DP=104;ExcessHet=3.0103;FS=0.000;MLEAC=1;MLEAF=0.125;MQ=60.00;MQRankSum=0.00;QD=10.90;ReadPosRankSum=0.930;SOR=0.307	GT:AD:DP:GQ:PL	0/0:34,0:34:99:0,99,1286	0/0:40,0:40:99:0,99,1405	0/1:6,4:10:99:140,0,225	0/0:20,0:20:15:0,15,736	./.:0,0:0:.:0,0,0	./.:0,0:0:.:0,0,0
CM023631.1	25406006	.	G	T	3763.93	.	AC=8;AF=1.00;AN=8;DP=107;ExcessHet=3.0103;FS=0.000;MLEAC=8;MLEAF=1.00;MQ=59.73;QD=25.51;SOR=0.941	GT:AD:DP:GQ:PL	1/1:0,41:41:99:1361,123,0	1/1:0,38:38:99:1339,114,0	1/1:0,10:10:30:444,30,0	1/1:0,17:17:50:645,50,0	./.:0,0:0:.:0,0,0	./.:0,0:0:.:0,0,0
CM023631.1	25406055	.	C	T	1060.49	.	AC=4;AF=0.500;AN=8;DP=96;ExcessHet=0.1902;FS=0.000;MLEAC=4;MLEAF=0.500;MQ=58.96;QD=28.78;SOR=0.836	GT:AD:DP:GQ:PL	0/0:31,0:31:81:0,81,1215	0/0:36,0:36:90:0,90,1350	1/1:0,10:10:30:438,30,0	1/1:0,18:18:53:666,53,0	./.:1,0:1:.:0,0,0	./.:0,0:0:.:0,0,0
CM023631.1	25406377	.	A	G	493.94	.	AC=3;AF=0.750;AN=4;BaseQRankSum=0.289;ClippingRankSum=0.00;DP=24;ExcessHet=3.0103;FS=1.569;MLEAC=3;MLEAF=0.750;MQ=60.00;MQRankSum=0.00;QD=20.58;ReadPosRankSum=0.809;SOR=0.412	GT:AD:DP:GQ:PGT:PID:PL	./.:0,0:0:.:.:.:0,0,0	./.:0,0:0:.:.:.:0,0,0	1/1:0,8:8:24:1|1:25406377_A_G:360,24,0	0/1:11,5:16:99:0|1:25406377_A_G:162,0,347	./.:0,0:0:.:.:.:0,0,0	./.:0,0:0:.:.:.:0,0,0
CM023631.1	25406400	.	G	A	1084.94	.	AC=4;AF=1.00;AN=4;DP=26;ExcessHet=3.0103;FS=0.000;MLEAC=4;MLEAF=1.00;MQ=60.00;QD=32.95;SOR=1.220	GT:AD:DP:GQ:PGT:PID:PL	./.:0,0:0:.:.:.:0,0,0	./.:0,0:0:.:.:.:0,0,0	1/1:0,9:9:27:1|1:25406377_A_G:405,27,0	1/1:0,17:17:51:1|1:25406377_A_G:705,51,0	./.:0,0:0:.:.:.:0,0,0	./.:0,0:0:.:.:.:0,0,0
CM023631.1	25406535	.	T	C	360.24	.	AC=2;AF=0.500;AN=4;BaseQRankSum=0.524;ClippingRankSum=0.00;DP=18;ExcessHet=4.7712;FS=2.363;MLEAC=2;MLEAF=0.500;MQ=60.00;MQRankSum=0.00;QD=25.73;ReadPosRankSum=0.967;SOR=1.609	GT:AD:DP:GQ:PL	./.:0,0:0:.:0,0,0	./.:0,0:0:.:0,0,0	0/1:3,2:5:70:70,0,81	0/1:1,8:9:17:317,0,17	./.:0,0:0:.:0,0,0	./.:0,0:0:.:0,0,0
CM023631.1	25406572	.	CTCTT	C	550.94	.	AC=4;AF=1.00;AN=4;DP=17;ExcessHet=3.0103;FS=0.000;MLEAC=4;MLEAF=1.00;MQ=59.41;QD=27.10;SOR=0.836	GT:AD:DP:GQ:PGT:PID:PL	./.:0,0:0:.:.:.:0,0,0	./.:0,0:0:.:.:.:0,0,0	1/1:0,6:6:18:1|1:25406572_CTCTT_C:270,18,0	1/1:0,7:7:21:1|1:25406572_CTCTT_C:315,21,0	./.:0,0:0:.:.:.:0,0,0	./.:0,0:0:.:.:.:0,0,0
CM023631.1	25406577	.	ACCTCT	A	550.94	.	AC=4;AF=1.00;AN=4;DP=17;ExcessHet=3.0103;FS=0.000;MLEAC=4;MLEAF=1.00;MQ=59.41;QD=26.13;SOR=0.836	GT:AD:DP:GQ:PGT:PID:PL	./.:0,0:0:.:.:.:0,0,0	./.:0,0:0:.:.:.:0,0,0	1/1:0,6:6:18:1|1:25406572_CTCTT_C:270,18,0	1/1:0,7:7:21:1|1:25406572_CTCTT_C:315,21,0	./.:0,0:0:.:.:.:0,0,0	./.:0,0:0:.:.:.:0,0,0
CM023631.1	25406623	.	C	T	163.97	.	AC=1;AF=0.250;AN=4;BaseQRankSum=-2.720e-01;ClippingRankSum=0.00;DP=19;ExcessHet=3.0103;FS=7.068;MLEAC=1;MLEAF=0.250;MQ=58.15;MQRankSum=0.00;QD=20.50;ReadPosRankSum=0.253;SOR=0.610	GT:AD:DP:GQ:PL	./.:0,0:0:.:0,0,0	./.:0,0:0:.:0,0,0	0/0:8,0:8:21:0,21,315	0/1:3,5:8:99:192,0,105	./.:0,0:0:.:0,0,0	./.:0,0:0:.:0,0,0
CM023631.1	25406655	.	G	A	787	.	AC=4;AF=1.00;AN=4;DP=20;ExcessHet=3.0103;FS=0.000;MLEAC=4;MLEAF=1.00;MQ=58.07;QD=28.53;SOR=1.609	GT:AD:DP:GQ:PL	./.:0,0:0:.:0,0,0	./.:0,0:0:.:0,0,0	1/1:0,5:5:15:222,15,0	1/1:0,14:14:42:590,42,0	./.:0,0:0:.:0,0,0	./.:0,0:0:.:0,0,0
CM023631.1	25406703	.	A	T	365.17	.	AC=2;AF=0.500;AN=4;BaseQRankSum=1.34;ClippingRankSum=0.00;DP=18;ExcessHet=4.7712;FS=9.294;MLEAC=2;MLEAF=0.500;MQ=56.69;MQRankSum=2.42;QD=28.09;SOR=3.258	GT:AD:DP:GQ:PGT:PID:PL	./.:0,0:0:.:.:.:0,0,0	./.:0,0:0:.:.:.:0,0,0	0/1:4,1:5:30:0|1:25406703_A_T:30,0,165	0/1:4,9:13:99:0|1:25406703_A_T:362,0,140	./.:0,0:0:.:.:.:0,0,0	./.:0,0:0:.:.:.:0,0,0
CM023631.1	25406704	.	TACA	T	356.13	.	AC=2;AF=0.500;AN=4;BaseQRankSum=2.11;ClippingRankSum=0.00;DP=18;ExcessHet=4.7712;FS=9.294;MLEAC=2;MLEAF=0.500;MQ=56.69;MQRankSum=2.42;QD=27.39;SOR=3.258	GT:AD:DP:GQ:PGT:PID:PL	./.:0,0:0:.:.:.:0,0,0	./.:0,0:0:.:.:.:0,0,0	0/1:4,1:5:30:0|1:25406703_A_T:30,0,165	0/1:4,9:13:99:0|1:25406703_A_T:362,0,140	./.:0,0:0:.:.:.:0,0,0	./.:0,0:0:.:.:.:0,0,0
CM023631.1	25406711	.	G	GTTTCT	398.13	.	AC=2;AF=0.500;AN=4;BaseQRankSum=-9.300e-01;ClippingRankSum=0.00;DP=19;ExcessHet=4.7712;FS=4.964;MLEAC=2;MLEAF=0.500;MQ=56.87;MQRankSum=2.42;QD=20.95;ReadPosRankSum=-3.190e-01;SOR=2.494	GT:AD:DP:GQ:PGT:PID:PL	./.:0,0:0:.:.:.:0,0,0	./.:0,0:0:.:.:.:0,0,0	0/1:4,2:6:72:0|1:25406703_A_T:72,0,162	0/1:4,9:13:99:0|1:25406703_A_T:362,0,140	./.:0,0:0:.:.:.:0,0,0	./.:0,0:0:.:.:.:0,0,0
CM023631.1	25406714	.	AGGAG	A	361.13	.	AC=2;AF=0.500;AN=4;BaseQRankSum=0.00;ClippingRankSum=0.00;DP=19;ExcessHet=4.7712;FS=4.964;MLEAC=2;MLEAF=0.500;MQ=56.87;MQRankSum=2.42;QD=19.01;ReadPosRankSum=0.00;SOR=2.494	GT:AD:DP:GQ:PGT:PID:PL	./.:0,0:0:.:.:.:0,0,0	./.:0,0:0:.:.:.:0,0,0	0/1:4,2:6:72:0|1:25406703_A_T:72,0,162	0/1:4,9:13:99:0|1:25406703_A_T:325,0,143	./.:0,0:0:.:.:.:0,0,0	./.:0,0:0:.:.:.:0,0,0
CM023631.1	25406721	.	G	A	371.17	.	AC=2;AF=0.500;AN=4;BaseQRankSum=0.842;ClippingRankSum=0.00;DP=19;ExcessHet=4.7712;FS=4.964;MLEAC=2;MLEAF=0.500;MQ=56.87;MQRankSum=2.42;QD=19.54;ReadPosRankSum=0.319;SOR=2.494	GT:AD:DP:GQ:PGT:PID:PL	./.:0,0:0:.:.:.:0,0,0	./.:0,0:0:.:.:.:0,0,0	0/1:4,2:6:73:0|1:25406703_A_T:73,0,161	0/1:4,9:13:99:0|1:25406703_A_T:325,0,143	./.:0,0:0:.:.:.:0,0,0	./.:0,0:0:.:.:.:0,0,0
CM023631.1	25406723	.	AGGACTGACCTC	A	362.13	.	AC=2;AF=0.500;AN=4;BaseQRankSum=0.799;ClippingRankSum=0.00;DP=19;ExcessHet=4.7712;FS=4.964;MLEAC=2;MLEAF=0.500;MQ=56.87;MQRankSum=2.32;QD=19.06;ReadPosRankSum=0.00;SOR=2.494	GT:AD:DP:GQ:PGT:PID:PL	./.:0,0:0:.:.:.:0,0,0	./.:0,0:0:.:.:.:0,0,0	0/1:4,3:7:73:0|1:25406703_A_T:73,0,161	0/1:4,8:12:99:0|1:25406703_A_T:325,0,143	./.:0,0:0:.:.:.:0,0,0	./.:0,0:0:.:.:.:0,0,0
CM023631.1	25406736	.	AGTGAAGGTTTC	A	323.13	.	AC=2;AF=0.500;AN=4;BaseQRankSum=0.00;ClippingRankSum=0.00;DP=18;ExcessHet=4.7712;FS=8.495;MLEAC=2;MLEAF=0.500;MQ=56.69;MQRankSum=2.32;QD=17.95;ReadPosRankSum=0.00;SOR=2.464	GT:AD:DP:GQ:PGT:PID:PL	./.:0,0:0:.:.:.:0,0,0	./.:0,0:0:.:.:.:0,0,0	0/1:3,3:6:76:0|1:25406703_A_T:76,0,119	0/1:4,8:12:99:0|1:25406703_A_T:283,0,146	./.:0,0:0:.:.:.:0,0,0	./.:0,0:0:.:.:.:0,0,0
CM023631.1	25406749	.	ATACTTTAG	A	323.13	.	AC=2;AF=0.500;AN=4;BaseQRankSum=0.293;ClippingRankSum=0.00;DP=18;ExcessHet=4.7712;FS=8.495;MLEAC=2;MLEAF=0.500;MQ=56.69;MQRankSum=2.32;QD=17.95;ReadPosRankSum=0.00;SOR=2.464	GT:AD:DP:GQ:PGT:PID:PL	./.:0,0:0:.:.:.:0,0,0	./.:0,0:0:.:.:.:0,0,0	0/1:3,3:6:76:0|1:25406703_A_T:76,0,119	0/1:4,8:12:99:0|1:25406703_A_T:283,0,146	./.:0,0:0:.:.:.:0,0,0	./.:0,0:0:.:.:.:0,0,0
CM023631.1	25406759	.	TG	T	323.13	.	AC=2;AF=0.500;AN=4;BaseQRankSum=-4.730e-01;ClippingRankSum=0.00;DP=18;ExcessHet=4.7712;FS=8.495;MLEAC=2;MLEAF=0.500;MQ=56.69;MQRankSum=2.32;QD=17.95;ReadPosRankSum=-3.190e-01;SOR=2.464	GT:AD:DP:GQ:PGT:PID:PL	./.:0,0:0:.:.:.:0,0,0	./.:0,0:0:.:.:.:0,0,0	0/1:3,3:6:76:0|1:25406703_A_T:76,0,119	0/1:4,8:12:99:0|1:25406703_A_T:283,0,146	./.:0,0:0:.:.:.:0,0,0	./.:0,0:0:.:.:.:0,0,0
CM023631.1	25406762	.	AG	A	323.13	.	AC=2;AF=0.500;AN=4;BaseQRankSum=1.28;ClippingRankSum=0.00;DP=18;ExcessHet=4.7712;FS=8.495;MLEAC=2;MLEAF=0.500;MQ=56.69;MQRankSum=2.32;QD=17.95;SOR=2.464	GT:AD:DP:GQ:PGT:PID:PL	./.:0,0:0:.:.:.:0,0,0	./.:0,0:0:.:.:.:0,0,0	0/1:3,3:6:76:0|1:25406703_A_T:76,0,119	0/1:4,8:12:99:0|1:25406703_A_T:283,0,146	./.:0,0:0:.:.:.:0,0,0	./.:0,0:0:.:.:.:0,0,0
CM023631.1	25406845	.	A	G	709.29	.	AC=4;AF=0.500;AN=8;DP=32;ExcessHet=0.1902;FS=0.000;MLEAC=4;MLEAF=0.500;MQ=57.56;QD=28.34;SOR=1.739	GT:AD:DP:GQ:PL	0/0:10,0:10:30:0,30,380	0/0:4,0:4:12:0,12,129	1/1:0,6:6:18:269,18,0	1/1:0,11:11:33:483,33,0	./.:0,0:0:.:0,0,0	./.:0,0:0:.:0,0,0
CM023631.1	25406861	.	C	T	320.62	.	AC=2;AF=0.250;AN=8;BaseQRankSum=1.07;ClippingRankSum=0.00;DP=35;ExcessHet=3.6798;FS=2.059;MLEAC=2;MLEAF=0.250;MQ=57.89;MQRankSum=2.10;QD=21.37;ReadPosRankSum=-5.240e-01;SOR=1.402	GT:AD:DP:GQ:PL	0/0:14,0:14:42:0,42,454	0/0:5,0:5:15:0,15,142	0/1:4,3:7:99:108,0,145	0/1:2,6:8:64:246,0,64	./.:0,0:0:.:0,0,0	./.:0,0:0:.:0,0,0
CM023631.1	25406895	.	T	G	28.38	.	AC=1;AF=0.167;AN=6;BaseQRankSum=-9.670e-01;ClippingRankSum=0.00;DP=39;ExcessHet=3.0103;FS=0.000;MLEAC=1;MLEAF=0.167;MQ=34.64;MQRankSum=0.00;QD=9.46;ReadPosRankSum=-9.670e-01;SOR=1.179	GT:AD:DP:GQ:PGT:PID:PL	0/0:24,0:24:30:.:.:0,30,450	0/0:6,0:6:12:.:.:0,12,180	./.:6,0:6:.:.:.:0,0,0	0/1:1,2:3:43:0|1:25406882_C_T:58,0,43	./.:0,0:0:.:.:.:0,0,0	./.:0,0:0:.:.:.:0,0,0
CM023631.1	25406900	.	A	G	229.92	.	AC=4;AF=0.500;AN=8;DP=38;ExcessHet=0.1902;FS=0.000;MLEAC=4;MLEAF=0.500;MQ=60.00;QD=32.95;SOR=1.329	GT:AD:DP:GQ:PGT:PID:PL	0/0:26,0:26:24:.:.:0,24,360	0/0:6,0:6:12:.:.:0,12,180	1/1:0,2:2:6:1|1:25406900_A_G:90,6,0	1/1:0,4:4:12:1|1:25406900_A_G:180,12,0	./.:0,0:0:.:.:.:0,0,0	./.:0,0:0:.:.:.:0,0,0
CM023631.1	25406912	.	G	C	127.46	.	AC=3;AF=0.375;AN=8;BaseQRankSum=-8.420e-01;ClippingRankSum=0.00;DP=35;ExcessHet=1.0474;FS=0.000;MLEAC=3;MLEAF=0.375;MQ=60.00;MQRankSum=0.00;QD=15.93;ReadPosRankSum=0.842;SOR=0.693	GT:AD:DP:GQ:PGT:PID:PL	0/0:22,0:22:9:.:.:0,9,135	0/0:5,0:5:6:.:.:0,6,90	1/1:0,2:2:6:1|1:25406900_A_G:90,6,0	0/1:4,2:6:72:.:.:72,0,125	./.:0,0:0:.:.:.:0,0,0	./.:0,0:0:.:.:.:0,0,0
CM023631.1	25406919	.	T	TATTTTGA	1355.83	.	AC=6;AF=0.750;AN=8;DP=37;ExcessHet=3.0103;FS=0.000;MLEAC=7;MLEAF=0.875;MQ=59.82;QD=25.14;SOR=1.044	GT:AD:DP:GQ:PGT:PID:PL	1/1:0,22:22:66:.:.:990,66,0	0/0:5,0:5:0:.:.:0,0,35	1/1:0,3:3:9:1|1:25406900_A_G:135,9,0	1/1:0,6:6:18:1|1:25406900_A_G:270,18,0	./.:0,0:0:.:.:.:0,0,0	./.:0,0:0:.:.:.:0,0,0
CM023631.1	25406996	.	T	TCTAC	36.55	.	AC=1;AF=0.250;AN=4;BaseQRankSum=-9.670e-01;ClippingRankSum=0.00;DP=12;ExcessHet=3.0103;FS=4.771;MLEAC=1;MLEAF=0.250;MQ=57.76;MQRankSum=0.967;QD=12.18;ReadPosRankSum=-9.670e-01;SOR=2.225	GT:AD:DP:GQ:PGT:PID:PL	./.:0,0:0:.:.:.:0,0,0	./.:0,0:0:.:.:.:0,0,0	0/1:1,2:3:36:0|1:25406996_T_TCTAC:73,0,36	0/0:9,0:9:9:.:.:0,9,135	./.:0,0:0:.:.:.:0,0,0	./.:0,0:0:.:.:.:0,0,0
CM023631.1	25406997	.	G	GACTGTCTTTTTTTTGTTTTTGAGA	37.13	.	AC=1;AF=0.250;AN=4;BaseQRankSum=-9.670e-01;ClippingRankSum=0.00;DP=12;ExcessHet=3.0103;FS=4.771;MLEAC=1;MLEAF=0.250;MQ=57.76;MQRankSum=0.967;QD=12.38;ReadPosRankSum=-9.670e-01;SOR=2.225	GT:AD:DP:GQ:PGT:PID:PL	./.:0,0:0:.:.:.:0,0,0	./.:0,0:0:.:.:.:0,0,0	0/1:1,2:3:36:0|1:25406996_T_TCTAC:73,0,36	0/0:9,0:9:6:.:.:0,6,90	./.:0,0:0:.:.:.:0,0,0	./.:0,0:0:.:.:.:0,0,0
CM023631.1	25407133	.	C	T	80.22	.	AC=1;AF=0.125;AN=8;BaseQRankSum=-8.420e-01;ClippingRankSum=0.00;DP=43;ExcessHet=3.0103;FS=3.680;MLEAC=1;MLEAF=0.125;MQ=59.35;MQRankSum=0.00;QD=11.46;ReadPosRankSum=0.385;SOR=0.086	GT:AD:DP:GQ:PL	0/0:20,0:20:60:0,60,574	0/0:8,0:8:24:0,24,232	0/0:3,0:3:9:0,9,95	0/1:4,3:7:99:111,0,157	./.:0,0:0:.:0,0,0	./.:0,0:0:.:0,0,0
CM023631.1	25407157	.	A	C	823.13	.	AC=4;AF=0.500;AN=8;DP=47;ExcessHet=0.1902;FS=0.000;MLEAC=4;MLEAF=0.500;MQ=58.28;QD=25.72;SOR=0.957	GT:AD:DP:GQ:PL	1/1:0,22:22:66:619,66,0	1/1:0,10:10:30:247,30,0	0/0:4,0:4:12:0,12,129	0/0:11,0:11:33:0,33,414	./.:0,0:0:.:0,0,0	./.:0,0:0:.:0,0,0
CM023631.1	25407711	.	A	G	538.77	.	AC=2;AF=0.200;AN=10;DP=59;ExcessHet=0.6367;FS=0.000;MLEAC=3;MLEAF=0.300;MQ=37.50;QD=32.08;SOR=2.985	GT:AD:DP:GQ:PL	1/1:0,14:14:42:576,42,0	./.:20,0:20:.:0,0,0	0/0:1,0:1:3:0,3,36	0/0:11,0:11:0:0,0,249	0/0:9,0:9:27:0,27,327	0/0:4,0:4:12:0,12,147
CM023631.1	25407874	.	A	G	517.79	.	AC=2;AF=0.200;AN=10;DP=83;ExcessHet=0.2482;FS=0.000;MLEAC=2;MLEAF=0.200;MQ=41.93;QD=31.15;SOR=1.765	GT:AD:DP:GQ:PL	0/0:23,0:23:60:0,60,900	0/0:16,0:16:42:0,42,630	0/0:3,0:3:9:0,9,109	0/0:19,0:19:57:0,57,726	1/1:0,14:14:42:559,42,0	./.:8,0:8:.:0,0,0
CM023631.1	25407892	.	C	T	1186.65	.	AC=4;AF=0.333;AN=12;DP=72;ExcessHet=0.0663;FS=0.000;MLEAC=4;MLEAF=0.333;MQ=57.22;QD=25.64;SOR=1.911	GT:AD:DP:GQ:PGT:PID:PL	1/1:0,19:19:57:.:.:721,57,0	1/1:0,13:13:39:1|1:25407892_C_T:517,39,0	0/0:3,0:3:9:.:.:0,9,109	0/0:17,0:17:51:.:.:0,51,701	0/0:11,0:11:33:.:.:0,33,462	0/0:9,0:9:24:.:.:0,24,360
CM023631.1	25407951	.	C	CTTTG	117.04	.	AC=2;AF=0.500;AN=4;DP=10;ExcessHet=0.7918;FS=0.000;MLEAC=2;MLEAF=0.500;MQ=60.00;QD=27.64;SOR=2.303	GT:AD:DP:GQ:PGT:PID:PL	./.:0,0:0:.:.:.:0,0,0	1/1:0,2:2:12:1|1:25407892_C_T:158,12,0	./.:0,0:0:.:.:.:0,0,0	0/0:8,0:8:18:.:.:0,18,270	./.:0,0:0:.:.:.:0,0,0	./.:0,0:0:.:.:.:0,0,0
CM023631.1	25408223	.	G	T	97.29	.	AC=2;AF=0.200;AN=10;DP=90;ExcessHet=0.2482;FS=0.000;MLEAC=1;MLEAF=0.100;MQ=25.98;QD=32.43;SOR=1.179	GT:AD:DP:GQ:PGT:PID:PL	0/0:36,0:36:81:.:.:0,81,1215	0/0:17,0:17:45:.:.:0,45,675	0/0:2,0:2:6:.:.:0,6,63	0/0:19,0:19:45:.:.:0,45,675	./.:13,0:13:.:.:.:0,0,0	1/1:0,3:3:9:1|1:25408223_G_T:135,9,0
CM023631.1	25408228	.	A	C	97.29	.	AC=2;AF=0.200;AN=10;DP=79;ExcessHet=0.2482;FS=0.000;MLEAC=1;MLEAF=0.100;MQ=25.98;QD=32.43;SOR=1.179	GT:AD:DP:GQ:PGT:PID:PL	0/0:29,0:29:72:.:.:0,72,1080	0/0:15,0:15:39:.:.:0,39,585	0/0:2,0:2:6:.:.:0,6,63	0/0:17,0:17:36:.:.:0,36,540	./.:13,0:13:.:.:.:0,0,0	1/1:0,3:3:9:1|1:25408223_G_T:135,9,0
CM023631.1	25408231	.	T	A	97.29	.	AC=2;AF=0.200;AN=10;DP=77;ExcessHet=0.2482;FS=0.000;MLEAC=1;MLEAF=0.100;MQ=25.98;QD=32.43;SOR=1.179	GT:AD:DP:GQ:PGT:PID:PL	0/0:27,0:27:63:.:.:0,63,945	0/0:15,0:15:39:.:.:0,39,585	0/0:2,0:2:6:.:.:0,6,63	0/0:17,0:17:36:.:.:0,36,540	./.:13,0:13:.:.:.:0,0,0	1/1:0,3:3:9:1|1:25408223_G_T:135,9,0
CM023631.1	25408242	.	C	A	54.09	.	AC=2;AF=0.200;AN=10;DP=64;ExcessHet=0.2482;FS=0.000;MLEAC=1;MLEAF=0.100;MQ=26.83;QD=27.05;SOR=0.693	GT:AD:DP:GQ:PGT:PID:PL	0/0:23,0:23:54:.:.:0,54,810	0/0:13,0:13:27:.:.:0,27,405	0/0:2,0:2:6:.:.:0,6,63	0/0:16,0:16:30:.:.:0,30,450	./.:8,0:8:.:.:.:0,0,0	1/1:0,2:2:6:1|1:25408223_G_T:90,6,0
CM023631.1	25408318	.	C	CTTTGG	758.2	.	AC=4;AF=0.500;AN=8;DP=39;ExcessHet=0.1902;FS=0.000;MLEAC=4;MLEAF=0.500;MQ=58.97;QD=28.39;SOR=0.914	GT:AD:DP:GQ:PL	0/0:8,0:8:24:0,24,273	0/0:7,0:7:21:0,21,245	1/1:0,4:4:12:180,12,0	1/1:0,14:14:42:630,42,0	./.:0,0:0:.:0,0,0	./.:0,0:0:.:0,0,0
CM023631.1	25408388	.	G	A	629.92	.	AC=4;AF=0.667;AN=6;DP=25;ExcessHet=0.4576;FS=0.000;MLEAC=4;MLEAF=0.667;MQ=59.94;QD=33.09;SOR=1.112	GT:AD:DP:GQ:PGT:PID:PL	0/0:7,0:7:9:.:.:0,9,135	./.:0,0:0:.:.:.:0,0,0	1/1:0,3:3:9:1|1:25408388_G_A:134,9,0	1/1:0,12:12:36:1|1:25408388_G_A:530,36,0	./.:0,0:0:.:.:.:0,0,0	./.:0,0:0:.:.:.:0,0,0
CM023631.1	25408427	.	G	A	722.84	.	AC=4;AF=0.500;AN=8;DP=35;ExcessHet=0.1902;FS=0.000;MLEAC=4;MLEAF=0.500;MQ=59.95;QD=32.32;SOR=1.739	GT:AD:DP:GQ:PGT:PID:PL	0/0:9,0:9:27:.:.:0,27,378	0/0:6,0:6:18:.:.:0,18,236	1/1:0,3:3:9:1|1:25408388_G_A:135,9,0	1/1:0,14:14:42:1|1:25408388_G_A:630,42,0	./.:0,0:0:.:.:.:0,0,0	./.:0,0:0:.:.:.:0,0,0
CM023631.1	25408432	.	C	G	722.68	.	AC=4;AF=0.500;AN=8;DP=41;ExcessHet=0.1902;FS=0.000;MLEAC=4;MLEAF=0.500;MQ=59.95;QD=27.01;SOR=1.739	GT:AD:DP:GQ:PGT:PID:PL	0/0:11,0:11:33:.:.:0,33,437	0/0:10,0:10:30:.:.:0,30,406	1/1:0,3:3:9:1|1:25408388_G_A:135,9,0	1/1:0,14:14:42:1|1:25408388_G_A:630,42,0	./.:0,0:0:.:.:.:0,0,0	./.:0,0:0:.:.:.:0,0,0
CM023631.1	25408833	.	G	A	101.45	.	AC=2;AF=1.00;AN=2;DP=12;ExcessHet=3.0103;FS=0.000;MLEAC=2;MLEAF=1.00;MQ=24.59;QD=33.82;SOR=1.179	GT:AD:DP:GQ:PL	./.:0,0:0:.:0,0,0	1/1:0,3:3:9:126,9,0	./.:0,0:0:.:0,0,0	./.:9,0:9:.:0,0,0	./.:0,0:0:.:0,0,0	./.:0,0:0:.:0,0,0
CM023631.1	25409135	.	A	G	1100.16	.	AC=4;AF=0.400;AN=10;DP=44;ExcessHet=0.1047;FS=0.000;MLEAC=4;MLEAF=0.400;MQ=56.58;QD=29.80;SOR=2.546	GT:AD:DP:GQ:PL	1/1:0,15:15:45:628,45,0	1/1:0,14:14:42:518,42,0	0/0:2,0:2:6:0,6,49	0/0:10,0:10:30:0,30,372	0/0:3,0:3:9:0,9,126	./.:0,0:0:.:0,0,0
CM023631.1	25409181	.	T	A	46.7	.	AC=2;AF=0.333;AN=6;DP=82;ExcessHet=0.4576;FS=0.000;MLEAC=1;MLEAF=0.167;MQ=12.93;QD=23.35;SOR=2.303	GT:AD:DP:GQ:PL	0/0:30,0:30:87:0,87,1305	0/0:25,0:25:72:0,72,1080	./.:4,0:4:.:0,0,0	./.:12,0:12:.:0,0,0	./.:9,0:9:.:0,0,0	1/1:0,2:2:6:80,6,0
CM023631.1	25409411	.	C	CAA	1971.92	.	AC=8;AF=1.00;AN=8;DP=63;ExcessHet=3.0103;FS=0.000;MLEAC=8;MLEAF=1.00;MQ=56.25;QD=30.17;SOR=1.225	GT:AD:DP:GQ:PGT:PID:PL	1/1:0,13:13:45:1|1:25409411_C_CAA:587,45,0	1/1:0,14:14:42:.:.:520,42,0	1/1:0,5:5:15:.:.:196,15,0	1/1:0,17:17:54:.:.:703,54,0	./.:3,0:3:.:.:.:0,0,0	./.:2,0:2:.:.:.:0,0,0
CM023631.1	25409498	.	T	TA,TAA	1069.28	.	AC=4,2;AF=0.400,0.200;AN=10;DP=74;ExcessHet=0.1047;FS=0.000;MLEAC=4,1;MLEAF=0.400,0.100;MQ=55.93;QD=29.08;SOR=0.941	GT:AD:DP:GQ:PGT:PID:PL	0/0:21,0,0:21:60:.:.:0,60,805,60,805,805	0/0:22,0,0:22:60:.:.:0,60,819,60,819,819	1/1:0,4,0:4:12:1|1:25409498_T_TA:180,12,0,180,12,180	1/1:0,17,0:17:51:1|1:25409498_T_TA:765,51,0,765,51,765	2/2:0,0,4:4:12:1|1:25409498_T_TAA:180,180,180,12,12,0	./.:4,0,0:4:.:.:.:0,0,0,0,0,0
CM023631.1	25409507	.	G	A	1077.6	.	AC=6;AF=0.600;AN=10;DP=72;ExcessHet=0.1047;FS=0.000;MLEAC=6;MLEAF=0.600;MQ=56.62;QD=26.96;SOR=0.941	GT:AD:DP:GQ:PGT:PID:PL	0/0:22,0:22:60:.:.:0,60,900	0/0:22,0:22:60:.:.:0,60,819	1/1:0,4:4:12:1|1:25409498_T_TA:180,12,0	1/1:0,17:17:51:1|1:25409498_T_TA:765,51,0	1/1:0,4:4:12:1|1:25409498_T_TAA:180,12,0	./.:3,0:3:.:.:.:0,0,0
CM023631.1	25409541	.	C	A	59.79	.	AC=1;AF=0.100;AN=10;BaseQRankSum=-2.030e-01;ClippingRankSum=0.00;DP=45;ExcessHet=3.0103;FS=0.000;MLEAC=1;MLEAF=0.100;MQ=54.38;MQRankSum=1.84;QD=3.99;ReadPosRankSum=0.311;SOR=0.941	GT:AD:DP:GQ:PGT:PID:PL	0/0:13,0:13:33:.:.:0,33,495	0/1:11,4:15:90:0|1:25409541_C_A:90,0,337	0/0:3,0:3:3:.:.:0,3,45	0/0:12,0:12:27:.:.:0,27,405	0/0:2,0:2:3:.:.:0,3,45	./.:0,0:0:.:.:.:0,0,0
CM023631.1	25409544	.	G	A	1488.07	.	AC=8;AF=1.00;AN=8;DP=41;ExcessHet=3.0103;FS=0.000;MLEAC=8;MLEAF=1.00;MQ=54.48;QD=31.61;SOR=1.329	GT:AD:DP:GQ:PGT:PID:PL	1/1:0,12:12:36:.:.:485,36,0	1/1:0,14:14:42:1|1:25409541_C_A:526,42,0	1/1:0,3:3:9:.:.:120,9,0	1/1:0,9:9:27:.:.:382,27,0	./.:2,0:2:.:.:.:0,0,0	./.:0,0:0:.:.:.:0,0,0
CM023631.1	25409611	.	A	G	236.6	.	AC=4;AF=1.00;AN=4;DP=8;ExcessHet=3.0103;FS=0.000;MLEAC=4;MLEAF=1.00;MQ=57.30;QD=28.72;SOR=0.693	GT:AD:DP:GQ:PL	./.:0,0:0:.:0,0,0	./.:0,0:0:.:0,0,0	1/1:0,2:2:6:90,6,0	1/1:0,4:4:12:171,12,0	./.:0,0:0:.:0,0,0	./.:0,0:0:.:0,0,0
CM023631.1	25409734	.	C	G	133.36	.	AC=2;AF=0.333;AN=6;DP=70;ExcessHet=0.4576;FS=0.000;MLEAC=2;MLEAF=0.333;MQ=19.58;QD=33.34;SOR=1.609	GT:AD:DP:GQ:PL	0/0:21,0:21:63:0,63,844	0/0:16,0:16:48:0,48,590	./.:12,0:12:.:0,0,0	./.:16,0:16:.:0,0,0	1/1:0,4:4:12:169,12,0	./.:1,0:1:.:0,0,0
CM023631.1	25409770	.	T	C	538.95	.	AC=4;AF=0.333;AN=12;DP=113;ExcessHet=0.0663;FS=0.000;MLEAC=4;MLEAF=0.333;MQ=57.83;QD=25.83;SOR=0.976	GT:AD:DP:GQ:PL	0/0:34,0:34:99:0,99,1485	0/0:29,0:29:84:0,84,1197	0/0:12,0:12:36:0,36,430	0/0:24,0:24:72:0,72,891	1/1:0,11:11:33:456,33,0	1/1:0,3:3:9:133,9,0
CM023631.1	25409851	.	C	T	527.41	.	AC=4;AF=0.333;AN=12;DP=99;ExcessHet=0.0663;FS=0.000;MLEAC=4;MLEAF=0.333;MQ=59.28;QD=34.63;SOR=1.765	GT:AD:DP:GQ:PL	0/0:29,0:29:81:0,81,1215	0/0:22,0:22:57:0,57,855	0/0:9,0:9:21:0,21,315	0/0:25,0:25:69:0,69,1035	1/1:0,8:8:24:336,24,0	1/1:0,6:6:18:243,18,0
CM023631.1	25409869	.	G	A	199.74	.	AC=1;AF=0.083;AN=12;BaseQRankSum=3.24;ClippingRankSum=0.00;DP=86;ExcessHet=3.3579;FS=0.000;MLEAC=1;MLEAF=0.083;MQ=59.12;MQRankSum=-2.210e-01;QD=8.32;ReadPosRankSum=0.993;SOR=0.426	GT:AD:DP:GQ:PGT:PID:PL	0/0:27,0:27:72:.:.:0,72,1080	0/0:17,0:17:48:.:.:0,48,720	0/0:7,0:7:0:.:.:0,0,220	0/1:17,7:24:99:0|1:25409869_G_A:231,0,460	0/0:7,0:7:21:.:.:0,21,282	0/0:4,0:4:9:.:.:0,9,135
CM023631.1	25409895	.	A	G	1189.05	.	AC=3;AF=0.750;AN=4;BaseQRankSum=1.50;ClippingRankSum=0.00;DP=41;ExcessHet=3.0103;FS=2.993;MLEAC=3;MLEAF=0.750;MQ=52.42;MQRankSum=0.00;QD=29.86;ReadPosRankSum=1.28;SOR=0.169	GT:AD:DP:GQ:PGT:PID:PL	./.:7,0:7:.:.:.:0,0,0	./.:2,0:2:.:.:.:0,0,0	0/1:2,4:6:5:0|1:25409895_A_G:156,0,5	1/1:0,26:26:78:1|1:25409869_G_A:1059,78,0	./.:0,0:0:.:.:.:0,0,0	./.:0,0:0:.:.:.:0,0,0
CM023631.1	25409972	.	G	T	988.2	.	AC=4;AF=0.500;AN=8;DP=53;ExcessHet=0.1902;FS=0.000;MLEAC=4;MLEAF=0.500;MQ=54.52;QD=26.55;SOR=0.963	GT:AD:DP:GQ:PGT:PID:PL	0/0:19,0:19:57:.:.:0,57,738	0/0:7,0:7:21:.:.:0,21,281	1/1:0,4:4:12:1|1:25409895_A_G:176,12,0	1/1:0,19:19:57:1|1:25409869_G_A:855,57,0	./.:2,0:2:.:.:.:0,0,0	./.:2,0:2:.:.:.:0,0,0
CM023631.1	25410001	.	C	T	2462.38	.	AC=7;AF=0.875;AN=8;BaseQRankSum=1.39;ClippingRankSum=0.00;DP=75;ExcessHet=3.0103;FS=0.000;MLEAC=8;MLEAF=1.00;MQ=54.48;MQRankSum=-2.640e-01;QD=31.36;ReadPosRankSum=0.741;SOR=0.288	GT:AD:DP:GQ:PGT:PID:PL	1/1:0,28:28:84:.:.:895,84,0	1/1:0,15:15:45:.:.:572,45,0	0/1:0,3:3:2:0|1:25409895_A_G:123,0,2	1/1:1,21:22:43:1|1:25409869_G_A:898,43,0	./.:4,0:4:.:.:.:0,0,0	./.:3,0:3:.:.:.:0,0,0
CM023631.1	25410069	.	A	G	349.76	.	AC=1;AF=0.167;AN=6;BaseQRankSum=0.473;ClippingRankSum=0.00;DP=63;ExcessHet=3.0103;FS=1.860;MLEAC=1;MLEAF=0.167;MQ=48.37;MQRankSum=1.00;QD=15.90;ReadPosRankSum=0.628;SOR=0.273	GT:AD:DP:GQ:PL	0/0:18,0:18:15:0,15,225	0/0:12,0:12:3:0,3,45	./.:10,0:10:.:0,0,0	0/1:12,10:22:99:378,0,471	./.:1,0:1:.:0,0,0	./.:0,0:0:.:0,0,0
CM023631.1	25410143	.	C	CT,CG	290.87	.	AC=3,2;AF=0.300,0.200;AN=10;BaseQRankSum=1.51;ClippingRankSum=0.00;DP=52;ExcessHet=0.5505;FS=4.752;MLEAC=3,1;MLEAF=0.300,0.100;MQ=58.83;MQRankSum=-9.670e-01;QD=17.11;ReadPosRankSum=-4.800e-01;SOR=1.072	GT:AD:DP:GQ:PL	0/0:17,0,0:17:51:0,51,538,51,538,538	0/0:13,0,0:13:39:0,39,468,39,468,468	1/1:0,4,0:4:12:122,12,0,122,12,122	0/1:6,3,0:9:64:64,0,156,82,165,248	2/2:0,0,4:4:12:158,158,158,12,12,0	./.:0,0,0:0:.:0,0,0,0,0,0
CM023631.1	25410185	.	A	G	794.23	.	AC=2;AF=0.200;AN=10;DP=57;ExcessHet=0.2482;FS=0.000;MLEAC=2;MLEAF=0.200;MQ=46.73;QD=27.44;SOR=1.981	GT:AD:DP:GQ:PGT:PID:PL	0/0:15,0:15:42:.:.:0,42,630	0/0:11,0:11:33:.:.:0,33,478	./.:8,0:8:.:.:.:0,0,0	1/1:0,19:19:57:1|1:25410185_A_G:834,57,0	0/0:3,0:3:9:.:.:0,9,94	0/0:1,0:1:3:.:.:0,3,33
CM023631.1	25410203	.	G	C	860.26	.	AC=2;AF=0.200;AN=10;DP=53;ExcessHet=0.2482;FS=0.000;MLEAC=2;MLEAF=0.200;MQ=49.34;QD=31.24;SOR=1.402	GT:AD:DP:GQ:PGT:PID:PL	0/0:11,0:11:24:.:.:0,24,360	0/0:10,0:10:24:.:.:0,24,360	./.:7,0:7:.:.:.:0,0,0	1/1:0,20:20:60:1|1:25410185_A_G:900,60,0	0/0:3,0:3:9:.:.:0,9,118	0/0:1,0:1:3:.:.:0,3,44
CM023631.1	25410246	.	T	C	1007.93	.	AC=2;AF=1.00;AN=2;DP=35;ExcessHet=3.0103;FS=0.000;MLEAC=2;MLEAF=1.00;MQ=52.63;QD=29.11;SOR=1.508	GT:AD:DP:GQ:PGT:PID:PL	./.:0,0:0:.:.:.:0,0,0	./.:0,0:0:.:.:.:0,0,0	./.:6,0:6:.:.:.:0,0,0	1/1:0,21:21:69:1|1:25410185_A_G:1033,69,0	./.:0,0:0:.:.:.:0,0,0	./.:0,0:0:.:.:.:0,0,0
CM023631.1	25410255	.	C	T	312.01	.	AC=1;AF=0.250;AN=4;BaseQRankSum=0.371;ClippingRankSum=0.00;DP=36;ExcessHet=3.0103;FS=1.922;MLEAC=1;MLEAF=0.250;MQ=57.90;MQRankSum=0.428;QD=14.86;ReadPosRankSum=0.357;SOR=1.609	GT:AD:DP:GQ:PL	./.:0,0:0:.:0,0,0	./.:0,0:0:.:0,0,0	0/0:6,0:6:18:0,18,233	0/1:12,9:21:99:340,0,477	./.:0,0:0:.:0,0,0	./.:0,0:0:.:0,0,0
CM023631.1	25410260	.	C	A	477.6	.	AC=1;AF=0.167;AN=6;BaseQRankSum=-7.090e-01;ClippingRankSum=0.00;DP=45;ExcessHet=3.0103;FS=1.885;MLEAC=1;MLEAF=0.167;MQ=53.06;MQRankSum=-2.270e-01;QD=21.71;ReadPosRankSum=-4.360e-01;SOR=0.275	GT:AD:DP:GQ:PL	0/0:4,0:4:12:0,12,151	0/0:4,0:4:12:0,12,138	./.:6,0:6:.:0,0,0	0/1:9,13:22:99:507,0,339	./.:0,0:0:.:0,0,0	./.:0,0:0:.:0,0,0
CM023631.1	25410359	.	AT	A	415.16	.	AC=1;AF=0.083;AN=12;BaseQRankSum=-1.500e-02;ClippingRankSum=0.00;DP=137;ExcessHet=3.0103;FS=1.289;MLEAC=1;MLEAF=0.083;MQ=58.85;MQRankSum=-2.290e-01;QD=10.93;ReadPosRankSum=-3.840e-01;SOR=0.824	GT:AD:DP:GQ:PL	0/0:33,0:33:99:0,99,1059	0/0:30,0:30:90:0,90,1224	0/0:8,0:8:24:0,24,287	0/1:22,16:38:99:457,0,669	0/0:21,0:21:63:0,63,871	0/0:5,0:5:15:0,15,197
CM023631.1	25410413	.	G	A	949.81	.	AC=3;AF=0.250;AN=12;BaseQRankSum=0.882;ClippingRankSum=0.00;DP=126;ExcessHet=0.6367;FS=1.205;MLEAC=3;MLEAF=0.250;MQ=60.00;MQRankSum=0.00;QD=21.59;ReadPosRankSum=0.872;SOR=0.844	GT:AD:DP:GQ:PGT:PID:PL	0/0:29,0:29:72:.:.:0,72,1080	0/0:33,0:33:93:.:.:0,93,1395	1/1:0,6:6:18:.:.:254,18,0	0/1:17,21:38:99:0|1:25410413_G_A:740,0,540	0/0:16,0:16:36:.:.:0,36,540	0/0:3,0:3:6:.:.:0,6,90
CM023631.1	25410423	.	A	G	2602.87	.	AC=4;AF=0.333;AN=12;DP=129;ExcessHet=0.0663;FS=0.000;MLEAC=4;MLEAF=0.333;MQ=58.54;QD=31.57;SOR=0.752	GT:AD:DP:GQ:PL	1/1:0,32:32:96:1255,96,0	1/1:0,36:36:99:1397,108,0	0/0:7,0:7:21:0,21,261	0/0:40,0:40:99:0,100,1587	0/0:11,0:11:9:0,9,135	0/0:2,0:2:3:0,3,45
CM023631.1	25410437	.	AATGTTGCATCG	A	235.5	.	AC=4;AF=0.333;AN=12;DP=122;ExcessHet=0.0663;FS=0.000;MLEAC=3;MLEAF=0.250;MQ=57.32;QD=29.30;SOR=0.941	GT:AD:DP:GQ:PGT:PID:PL	0/0:33,0:33:55:.:.:0,55,1178	0/0:36,0:36:90:.:.:0,90,1350	0/0:7,0:7:21:.:.:0,21,261	0/0:39,0:39:97:.:.:0,97,1526	1/1:0,6:6:18:1|1:25410437_AATGTTGCATCG_A:258,18,0	1/1:0,1:1:3:1|1:25410437_AATGTTGCATCG_A:33,3,0
CM023631.1	25410448	.	G	A,*	2157.62	.	AC=4,4;AF=0.333,0.333;AN=12;DP=116;ExcessHet=0.1047;FS=0.000;MLEAC=4,3;MLEAF=0.333,0.250;MQ=55.64;QD=30.27;SOR=0.773	GT:AD:DP:GQ:PGT:PID:PL	0/0:31,0,0:31:90:.:.:0,90,1111,90,1111,1111	0/0:35,0,0:35:99:.:.:0,99,1374,99,1374,1374	1/1:0,6,0:6:18:1|1:25410448_G_A:270,18,0,270,18,270	1/1:0,37,0:37:99:1|1:25410413_G_A:1645,111,0,1645,111,1645	2/2:0,0,6:6:18:1|1:25410437_AATGTTGCATCG_A:258,258,258,18,18,0	2/2:0,0,1:1:3:1|1:25410437_AATGTTGCATCG_A:33,33,33,3,3,0
CM023631.1	25410452	.	C	G	244.58	.	AC=4;AF=0.333;AN=12;DP=116;ExcessHet=0.0663;FS=0.000;MLEAC=3;MLEAF=0.250;MQ=60.00;QD=27.81;SOR=1.022	GT:AD:DP:GQ:PGT:PID:PL	0/0:31,0:31:90:.:.:0,90,1111	0/0:35,0:35:60:.:.:0,60,1315	0/0:6,0:6:18:.:.:0,18,219	0/0:39,0:39:99:.:.:0,111,1665	1/1:0,5:5:18:1|1:25410437_AATGTTGCATCG_A:258,18,0	1/1:0,0:0:3:1|1:25410437_AATGTTGCATCG_A:33,3,0
CM023631.1	25410470	.	G	A	433.98	.	AC=3;AF=0.375;AN=8;BaseQRankSum=0.530;ClippingRankSum=0.00;DP=108;ExcessHet=1.0474;FS=1.359;MLEAC=3;MLEAF=0.375;MQ=60.00;MQRankSum=0.00;QD=12.05;ReadPosRankSum=0.724;SOR=1.071	GT:AD:DP:GQ:PGT:PID:PL	0/0:36,0:36:90:.:.:0,90,1350	0/0:36,0:36:99:.:.:0,99,1440	1/1:0,5:5:15:1|1:25410448_G_A:220,15,0	0/1:23,8:31:99:0|1:25410413_G_A:253,0,870	./.:0,0:0:.:.:.:0,0,0	./.:0,0:0:.:.:.:0,0,0
CM023631.1	25410495	.	G	A	456.82	.	AC=1;AF=0.100;AN=10;BaseQRankSum=1.96;ClippingRankSum=0.00;DP=109;ExcessHet=3.0103;FS=0.000;MLEAC=1;MLEAF=0.100;MQ=60.00;MQRankSum=0.00;QD=16.31;ReadPosRankSum=-5.070e-01;SOR=0.740	GT:AD:DP:GQ:PGT:PID:PL	0/0:35,0:35:99:.:.:0,99,1313	0/0:36,0:36:99:.:.:0,99,1440	0/0:9,0:9:27:.:.:0,27,329	0/1:15,13:28:99:0|1:25410413_G_A:488,0,553	0/0:1,0:1:3:.:.:0,3,36	./.:0,0:0:.:.:.:0,0,0
CM023631.1	25410498	.	C	T	1709.5	.	AC=4;AF=0.500;AN=8;DP=112;ExcessHet=0.1902;FS=0.000;MLEAC=4;MLEAF=0.500;MQ=59.25;QD=27.47;SOR=0.850	GT:AD:DP:GQ:PGT:PID:PL	0/0:35,0:35:99:.:.:0,99,1313	0/0:37,0:37:99:.:.:0,99,1485	1/1:0,9:9:27:1|1:25410498_C_T:405,27,0	1/1:0,30:30:90:1|1:25410413_G_A:1348,90,0	./.:1,0:1:.:.:.:0,0,0	./.:0,0:0:.:.:.:0,0,0
CM023631.1	25410509	.	A	G	48.54	.	AC=2;AF=0.200;AN=10;DP=113;ExcessHet=0.2482;FS=0.000;MLEAC=1;MLEAF=0.100;MQ=47.63;QD=24.27;SOR=0.693	GT:AD:DP:GQ:PL	0/0:35,0:35:99:0,99,1313	0/0:37,0:37:99:0,99,1485	0/0:10,0:10:24:0,24,360	0/0:29,0:29:87:0,87,1148	1/1:0,2:2:6:85,6,0	./.:0,0:0:.:0,0,0
CM023631.1	25410521	.	T	C	1746.26	.	AC=6;AF=0.600;AN=10;DP=112;ExcessHet=0.1047;FS=0.000;MLEAC=6;MLEAF=0.600;MQ=59.44;QD=33.92;SOR=0.902	GT:AD:DP:GQ:PGT:PID:PL	0/0:35,0:35:99:.:.:0,99,1313	0/0:37,0:37:99:.:.:0,99,1485	1/1:0,8:8:24:1|1:25410498_C_T:360,24,0	1/1:0,30:30:90:1|1:25410413_G_A:1350,90,0	1/1:0,2:2:6:.:.:83,6,0	./.:0,0:0:.:.:.:0,0,0
CM023631.1	25410532	.	G	A	1753.26	.	AC=6;AF=0.600;AN=10;DP=112;ExcessHet=0.1047;FS=0.000;MLEAC=6;MLEAF=0.600;MQ=59.44;QD=30.67;SOR=0.902	GT:AD:DP:GQ:PGT:PID:PL	0/0:35,0:35:99:.:.:0,99,1313	0/0:37,0:37:99:.:.:0,99,1485	1/1:0,8:8:24:1|1:25410498_C_T:360,24,0	1/1:0,30:30:90:1|1:25410413_G_A:1350,90,0	1/1:0,2:2:6:1|1:25410532_G_A:90,6,0	./.:0,0:0:.:.:.:0,0,0
CM023631.1	25410540	.	C	T	3086.65	.	AC=6;AF=0.600;AN=10;DP=120;ExcessHet=0.1047;FS=0.000;MLEAC=6;MLEAF=0.600;MQ=59.24;QD=31.05;SOR=0.876	GT:AD:DP:GQ:PGT:PID:PL	1/1:0,38:38:99:.:.:1398,114,0	1/1:0,40:40:99:.:.:1605,120,0	0/0:7,0:7:21:.:.:0,21,272	0/0:30,0:30:87:.:.:0,87,1305	1/1:0,3:3:9:1|1:25410532_G_A:131,9,0	./.:0,0:0:.:.:.:0,0,0
CM023631.1	25410546	.	C	A	492.08	.	AC=1;AF=0.100;AN=10;BaseQRankSum=0.355;ClippingRankSum=0.00;DP=114;ExcessHet=3.0103;FS=0.000;MLEAC=1;MLEAF=0.100;MQ=60.00;MQRankSum=0.00;QD=16.97;ReadPosRankSum=-6.900e-02;SOR=0.836	GT:AD:DP:GQ:PGT:PID:PL	0/0:38,0:38:99:.:.:0,102,1530	0/0:36,0:36:99:.:.:0,99,1485	0/0:7,0:7:21:.:.:0,21,272	0/1:15,14:29:99:0|1:25410413_G_A:524,0,577	0/0:4,0:4:12:.:.:0,12,157	./.:0,0:0:.:.:.:0,0,0
CM023631.1	25410552	.	T	A	780.08	.	AC=1;AF=0.100;AN=10;BaseQRankSum=1.05;ClippingRankSum=0.00;DP=114;ExcessHet=3.0103;FS=0.000;MLEAC=1;MLEAF=0.100;MQ=60.00;MQRankSum=0.00;QD=26.90;ReadPosRankSum=0.450;SOR=0.693	GT:AD:DP:GQ:PGT:PID:PL	0/0:38,0:38:99:.:.:0,102,1530	0/0:36,0:36:99:.:.:0,99,1485	0/0:7,0:7:21:.:.:0,21,272	0/1:9,20:29:99:0|1:25410413_G_A:812,0,227	0/0:4,0:4:12:.:.:0,12,157	./.:0,0:0:.:.:.:0,0,0
CM023631.1	25410556	.	T	A	123.4	.	AC=2;AF=0.200;AN=10;DP=116;ExcessHet=0.2482;FS=0.000;MLEAC=2;MLEAF=0.200;MQ=44.83;QD=30.85;SOR=1.609	GT:AD:DP:GQ:PL	0/0:41,0:41:84:0,84,1387	0/0:36,0:36:99:0,99,1485	0/0:6,0:6:18:0,18,249	0/0:28,0:28:81:0,81,1215	1/1:0,4:4:12:163,12,0	./.:1,0:1:.:0,0,0
CM023631.1	25410572	.	C	T	1366.63	.	AC=4;AF=0.333;AN=12;DP=112;ExcessHet=0.0663;FS=0.000;MLEAC=4;MLEAF=0.333;MQ=60.00;QD=32.15;SOR=1.022	GT:AD:DP:GQ:PGT:PID:PL	0/0:36,0:36:99:.:.:0,99,1485	0/0:36,0:36:99:.:.:0,99,1485	1/1:0,6:6:18:.:.:224,18,0	1/1:0,27:27:81:1|1:25410413_G_A:1193,81,0	0/0:5,0:5:15:.:.:0,15,187	0/0:2,0:2:6:.:.:0,6,74
CM023631.1	25410594	.	C	T	183.6	.	AC=2;AF=0.167;AN=12;DP=111;ExcessHet=0.2020;FS=0.000;MLEAC=2;MLEAF=0.167;MQ=47.80;QD=29.29;SOR=0.693	GT:AD:DP:GQ:PGT:PID:PL	0/0:35,0:35:93:.:.:0,93,1395	0/0:34,0:34:84:.:.:0,84,1260	0/0:7,0:7:21:.:.:0,21,272	0/0:28,0:28:64:.:.:0,64,1059	1/1:0,4:4:15:1|1:25410594_C_T:225,15,0	0/0:2,0:2:6:.:.:0,6,74
CM023631.1	25410600	.	A	G	362.46	.	AC=2;AF=0.167;AN=12;DP=125;ExcessHet=0.2020;FS=0.000;MLEAC=2;MLEAF=0.167;MQ=46.89;QD=31.33;SOR=0.941	GT:AD:DP:GQ:PGT:PID:PL	0/0:42,0:42:99:.:.:0,105,1575	0/0:38,0:38:90:.:.:0,90,1350	0/0:7,0:7:21:.:.:0,21,272	0/0:28,0:28:48:.:.:0,48,1026	1/1:0,7:7:27:1|1:25410594_C_T:405,27,0	0/0:2,0:2:6:.:.:0,6,74
CM023631.1	25410607	.	G	T	446.34	.	AC=4;AF=0.333;AN=12;DP=116;ExcessHet=0.0663;FS=0.000;MLEAC=3;MLEAF=0.250;MQ=49.00;QD=27.50;SOR=1.802	GT:AD:DP:GQ:PGT:PID:PL	0/0:37,0:37:99:.:.:0,99,1388	0/0:34,0:34:56:.:.:0,56,1290	0/0:8,0:8:24:.:.:0,24,259	0/0:25,0:25:72:.:.:0,72,1035	1/1:0,9:9:27:1|1:25410594_C_T:405,27,0	1/1:0,2:2:6:1|1:25410607_G_T:90,6,0
CM023631.1	25410611	.	T	A	401.38	.	AC=4;AF=0.333;AN=12;DP=113;ExcessHet=0.0663;FS=0.000;MLEAC=3;MLEAF=0.250;MQ=49.43;QD=33.87;SOR=2.303	GT:AD:DP:GQ:PGT:PID:PL	0/0:37,0:37:99:.:.:0,99,1388	0/0:32,0:32:84:.:.:0,84,1260	0/0:8,0:8:24:.:.:0,24,259	0/0:25,0:25:72:.:.:0,72,1035	1/1:0,8:8:24:1|1:25410594_C_T:360,24,0	1/1:0,2:2:6:1|1:25410607_G_T:90,6,0
CM023631.1	25410626	.	C	A	209.74	.	AC=1;AF=0.083;AN=12;BaseQRankSum=-1.120e+00;ClippingRankSum=0.00;DP=115;ExcessHet=3.0103;FS=1.702;MLEAC=1;MLEAF=0.083;MQ=60.00;MQRankSum=0.00;QD=7.77;ReadPosRankSum=-1.763e+00;SOR=1.119	GT:AD:DP:GQ:PL	0/0:37,0:37:99:0,99,1388	0/0:33,0:33:90:0,90,1350	0/0:8,0:8:24:0,24,259	0/1:19,8:27:99:242,0,752	0/0:8,0:8:9:0,9,135	0/0:2,0:2:6:0,6,79
CM023631.1	25410640	.	A	G	553.3	.	AC=1;AF=0.083;AN=12;BaseQRankSum=0.824;ClippingRankSum=0.00;DP=121;ExcessHet=3.0103;FS=0.000;MLEAC=1;MLEAF=0.083;MQ=59.04;MQRankSum=-5.780e-01;QD=14.95;ReadPosRankSum=0.474;SOR=0.593	GT:AD:DP:GQ:PL	0/0:39,0:39:99:0,108,1620	0/1:18,19:37:99:585,0,523	0/0:8,0:8:24:0,24,319	0/0:28,0:28:81:0,81,1215	0/0:7,0:7:3:0,3,45	0/0:2,0:2:6:0,6,79
CM023631.1	25410642	.	C	T,A	882.28	.	AC=1,4;AF=0.083,0.333;AN=12;BaseQRankSum=1.68;ClippingRankSum=0.00;DP=120;ExcessHet=0.3421;FS=0.000;MLEAC=1,3;MLEAF=0.083,0.250;MQ=57.42;MQRankSum=0.00;QD=23.22;ReadPosRankSum=0.978;SOR=0.852	GT:AD:DP:GQ:PGT:PID:PL	0/0:39,0,0:39:99:.:.:0,108,1620,108,1620,1620	0/0:34,0,0:34:90:.:.:0,90,1350,90,1350,1350	0/0:8,0,0:8:24:.:.:0,24,319,24,319,319	0/1:15,14,0:29:99:.:.:539,0,556,584,598,1182	2/2:0,0,7:7:21:1|1:25410642_C_A:301,301,301,21,21,0	2/2:0,0,2:2:6:1|1:25410642_C_A:90,90,90,6,6,0
CM023631.1	25410651	.	ATAG	A	219.95	.	AC=2;AF=0.200;AN=10;DP=117;ExcessHet=0.2482;FS=0.000;MLEAC=2;MLEAF=0.200;MQ=39.84;QD=25.23;SOR=1.329	GT:AD:DP:GQ:PGT:PID:PL	0/0:39,0:39:99:.:.:0,108,1620	0/0:33,0:33:87:.:.:0,87,1305	0/0:8,0:8:24:.:.:0,24,319	0/0:28,0:28:81:.:.:0,81,1093	1/1:0,6:6:18:1|1:25410642_C_A:270,18,0	./.:2,0:2:.:.:.:0,0,0
CM023631.1	25410652	.	T	C,*	1871.91	.	AC=4,2;AF=0.400,0.200;AN=10;DP=118;ExcessHet=0.1047;FS=0.000;MLEAC=4,2;MLEAF=0.400,0.200;MQ=55.11;QD=31.32;SOR=1.556	GT:AD:DP:GQ:PGT:PID:PL	0/0:39,0,0:39:99:.:.:0,108,1620,108,1620,1620	0/0:34,0,0:34:90:.:.:0,90,1350,90,1350,1350	1/1:0,7,0:7:21:1|1:25410652_T_C:306,21,0,306,21,306	1/1:0,29,0:29:87:.:.:1255,87,0,1255,87,1255	2/2:0,0,6:6:18:1|1:25410642_C_A:270,270,270,18,18,0	./.:0,0,0:2:.:0|1:25410642_C_A:0,0,0,0,0,0
CM023631.1	25410666	.	A	G	1032.33	.	AC=5;AF=0.500;AN=10;BaseQRankSum=-1.440e-01;ClippingRankSum=0.00;DP=112;ExcessHet=0.5505;FS=0.000;MLEAC=5;MLEAF=0.500;MQ=58.03;MQRankSum=0.00;QD=25.81;ReadPosRankSum=0.070;SOR=0.957	GT:AD:DP:GQ:PGT:PID:PL	0/0:39,0:39:99:.:.:0,108,1620	0/0:32,0:32:90:.:.:0,90,1350	1/1:0,7:7:21:1|1:25410652_T_C:306,21,0	0/1:13,15:28:99:.:.:547,0,501	1/1:0,5:5:15:1|1:25410642_C_A:225,15,0	./.:0,0:0:.:.:.:0,0,0
CM023631.1	25410699	.	C	T	375.93	.	AC=1;AF=0.125;AN=8;BaseQRankSum=-4.100e-02;ClippingRankSum=0.00;DP=84;ExcessHet=3.0103;FS=1.412;MLEAC=1;MLEAF=0.125;MQ=60.00;MQRankSum=0.00;QD=12.13;ReadPosRankSum=-1.303e+00;SOR=0.681	GT:AD:DP:GQ:PL	0/0:25,0:25:63:0,63,945	0/0:21,0:21:57:0,57,855	0/0:7,0:7:21:0,21,259	0/1:18,13:31:99:407,0,624	./.:0,0:0:.:0,0,0	./.:0,0:0:.:0,0,0
CM023631.1	25410701	.	C	G	1456.81	.	AC=4;AF=0.500;AN=8;DP=80;ExcessHet=0.1902;FS=0.000;MLEAC=4;MLEAF=0.500;MQ=60.00;QD=30.71;SOR=0.693	GT:AD:DP:GQ:PGT:PID:PL	0/0:25,0:25:63:.:.:0,63,945	0/0:21,0:21:57:.:.:0,57,855	1/1:0,5:5:15:1|1:25410701_C_G:199,15,0	1/1:0,29:29:90:1|1:25410701_C_G:1301,90,0	./.:0,0:0:.:.:.:0,0,0	./.:0,0:0:.:.:.:0,0,0
CM023631.1	25410747	.	A	T	1494.71	.	AC=4;AF=0.333;AN=12;DP=70;ExcessHet=0.0663;FS=0.000;MLEAC=4;MLEAF=0.333;MQ=60.00;QD=28.38;SOR=0.869	GT:AD:DP:GQ:PGT:PID:PL	0/0:17,0:17:39:.:.:0,39,585	0/0:14,0:14:39:.:.:0,39,585	1/1:0,6:6:18:1|1:25410701_C_G:243,18,0	1/1:0,29:29:87:1|1:25410701_C_G:1301,87,0	0/0:2,0:2:6:.:.:0,6,84	0/0:2,0:2:6:.:.:0,6,74
CM023631.1	25410776	.	G	A	1740.81	.	AC=8;AF=0.667;AN=12;DP=81;ExcessHet=0.0663;FS=0.000;MLEAC=8;MLEAF=0.667;MQ=59.43;QD=34.49;SOR=0.919	GT:AD:DP:GQ:PL	0/0:17,0:17:51:0,51,649	0/0:17,0:17:51:0,51,724	1/1:0,9:9:27:378,27,0	1/1:0,30:30:85:1070,85,0	1/1:0,5:5:15:214,15,0	1/1:0,3:3:9:130,9,0
CM023631.1	25410824	.	C	A	355.46	.	AC=4;AF=0.333;AN=12;DP=102;ExcessHet=0.0663;FS=0.000;MLEAC=3;MLEAF=0.250;MQ=60.00;QD=24.50;SOR=0.892	GT:AD:DP:GQ:PGT:PID:PL	0/0:21,0:21:60:.:.:0,60,783	0/0:24,0:24:63:.:.:0,63,945	0/0:14,0:14:39:.:.:0,39,585	0/0:34,0:34:99:.:.:0,99,1485	1/1:0,7:7:21:1|1:25410824_C_A:314,21,0	1/1:0,2:2:6:1|1:25410824_C_A:90,6,0
CM023631.1	25410845	.	G	A	4627.98	.	AC=12;AF=1.00;AN=12;DP=118;ExcessHet=3.0103;FS=0.000;MLEAC=12;MLEAF=1.00;MQ=59.02;QD=29.69;SOR=0.693	GT:AD:DP:GQ:PGT:PID:PL	1/1:0,28:28:84:.:.:1053,84,0	1/1:0,25:25:75:.:.:973,75,0	1/1:0,13:13:39:.:.:505,39,0	1/1:0,36:36:99:.:.:1402,107,0	1/1:0,12:12:36:1|1:25410824_C_A:540,36,0	1/1:0,4:4:12:1|1:25410824_C_A:180,12,0
CM023631.1	25410865	.	A	G	845.14	.	AC=4;AF=0.333;AN=12;DP=121;ExcessHet=0.0663;FS=0.000;MLEAC=4;MLEAF=0.333;MQ=59.37;QD=35.93;SOR=1.230	GT:AD:DP:GQ:PGT:PID:PL	0/0:31,0:31:81:.:.:0,81,1215	0/0:25,0:25:66:.:.:0,66,990	0/0:13,0:13:39:.:.:0,39,480	0/0:31,0:31:61:.:.:0,61,1184	1/1:0,14:14:42:1|1:25410824_C_A:598,42,0	1/1:0,7:7:21:1|1:25410824_C_A:299,21,0
CM023631.1	25410918	.	C	G	339.15	.	AC=1;AF=0.083;AN=12;BaseQRankSum=0.143;ClippingRankSum=0.00;DP=147;ExcessHet=3.0103;FS=0.000;MLEAC=1;MLEAF=0.083;MQ=60.00;MQRankSum=0.00;QD=13.57;ReadPosRankSum=0.301;SOR=0.425	GT:AD:DP:GQ:PL	0/0:38,0:38:99:0,108,1264	0/0:25,0:25:72:0,72,1050	0/0:14,0:14:42:0,42,555	0/1:14,11:25:99:372,0,555	0/0:31,0:31:90:0,90,1350	0/0:14,0:14:42:0,42,557
CM023631.1	25410920	.	G	A	587.76	.	AC=2;AF=0.167;AN=12;BaseQRankSum=1.33;ClippingRankSum=0.00;DP=145;ExcessHet=3.4242;FS=2.944;MLEAC=2;MLEAF=0.167;MQ=60.00;MQRankSum=0.00;QD=15.89;ReadPosRankSum=0.091;SOR=1.348	GT:AD:DP:GQ:PL	0/0:38,0:38:99:0,108,1264	0/0:25,0:25:72:0,72,1050	0/1:3,9:12:99:306,0,99	0/1:16,9:25:99:319,0,645	0/0:31,0:31:90:0,90,1350	0/0:14,0:14:42:0,42,557
CM023631.1	25410939	.	G	A	250.76	.	AC=2;AF=0.167;AN=12;BaseQRankSum=0.961;ClippingRankSum=0.00;DP=142;ExcessHet=3.4242;FS=3.341;MLEAC=2;MLEAF=0.167;MQ=60.00;MQRankSum=0.00;QD=6.43;ReadPosRankSum=0.443;SOR=0.264	GT:AD:DP:GQ:PL	0/0:38,0:38:99:0,108,1264	0/0:22,0:22:60:0,60,900	0/1:9,3:12:95:95,0,369	0/1:20,7:27:99:193,0,819	0/0:31,0:31:84:0,84,1260	0/0:12,0:12:36:0,36,469
CM023631.1	25411000	.	C	A	4465.02	.	AC=12;AF=1.00;AN=12;DP=116;ExcessHet=3.0103;FS=0.000;MLEAC=12;MLEAF=1.00;MQ=59.00;QD=28.11;SOR=0.763	GT:AD:DP:GQ:PGT:PID:PL	1/1:0,42:42:99:.:.:1519,126,0	1/1:0,26:26:78:.:.:961,78,0	1/1:0,4:4:12:1|1:25411000_C_A:144,12,0	1/1:0,19:19:60:.:.:881,60,0	1/1:0,21:21:63:.:.:813,63,0	1/1:0,4:4:12:.:.:172,12,0
CM023631.1	25411010	.	C	A	224.94	.	AC=1;AF=0.083;AN=12;BaseQRankSum=2.50;ClippingRankSum=0.00;DP=103;ExcessHet=3.0103;FS=1.984;MLEAC=1;MLEAF=0.083;MQ=60.00;MQRankSum=0.00;QD=11.84;ReadPosRankSum=0.254;SOR=1.609	GT:AD:DP:GQ:PL	0/0:35,0:35:90:0,90,1350	0/0:25,0:25:72:0,72,1080	0/0:6,0:6:0:0,0,143	0/1:12,7:19:99:256,0,482	0/0:15,0:15:33:0,33,495	0/0:3,0:3:6:0,6,90
CM023631.1	25411024	.	G	GA	628.75	.	AC=3;AF=0.250;AN=12;BaseQRankSum=-1.750e-01;ClippingRankSum=0.00;DP=94;ExcessHet=0.6367;FS=2.172;MLEAC=3;MLEAF=0.250;MQ=60.00;MQRankSum=0.00;QD=29.94;ReadPosRankSum=-1.380e+00;SOR=0.223	GT:AD:DP:GQ:PGT:PID:PL	0/0:33,0:33:90:.:.:0,90,1350	0/0:25,0:25:75:.:.:0,75,975	1/1:0,5:5:15:1|1:25411000_C_A:216,15,0	0/1:5,11:16:99:.:.:466,0,256	0/0:12,0:12:30:.:.:0,30,450	0/0:3,0:3:9:.:.:0,9,120
CM023631.1	25411042	.	T	C	2261.18	.	AC=4;AF=0.333;AN=12;BaseQRankSum=-5.580e-01;ClippingRankSum=0.00;DP=106;ExcessHet=0.0663;FS=3.774;MLEAC=4;MLEAF=0.333;MQ=60.00;MQRankSum=0.00;QD=33.97;ReadPosRankSum=0.713;SOR=0.822	GT:AD:DP:GQ:PL	1/1:1,34:35:60:1220,60,0	1/1:0,27:27:81:1093,81,0	0/0:8,0:8:24:0,24,275	0/0:21,0:21:60:0,60,741	0/0:10,0:10:30:0,30,359	0/0:5,0:5:15:0,15,193
CM023631.1	25411069	.	G	A	922.16	.	AC=4;AF=0.333;AN=12;DP=109;ExcessHet=0.0663;FS=0.000;MLEAC=4;MLEAF=0.333;MQ=58.62;QD=33.42;SOR=0.776	GT:AD:DP:GQ:PL	0/0:31,0:31:90:0,90,1350	0/0:24,0:24:57:0,57,855	0/0:8,0:8:24:0,24,283	0/0:23,0:23:66:0,66,990	1/1:0,16:16:48:677,48,0	1/1:0,7:7:21:297,21,0
CM023631.1	25411139	.	C	T	762.65	.	AC=4;AF=0.333;AN=12;DP=109;ExcessHet=0.0663;FS=0.000;MLEAC=4;MLEAF=0.333;MQ=59.58;QD=28.81;SOR=0.892	GT:AD:DP:GQ:PL	0/0:36,0:36:99:0,99,1485	0/0:21,0:21:57:0,57,855	0/0:6,0:6:18:0,18,202	0/0:26,0:26:57:0,57,894	1/1:0,15:15:45:599,45,0	1/1:0,5:5:15:215,15,0
CM023631.1	25411157	.	T	C	424.39	.	AC=4;AF=0.333;AN=12;DP=102;ExcessHet=0.0663;FS=0.000;MLEAC=3;MLEAF=0.250;MQ=59.24;QD=28.92;SOR=0.859	GT:AD:DP:GQ:PL	0/0:36,0:36:99:0,99,1485	0/0:21,0:21:60:0,60,798	0/0:6,0:6:18:0,18,234	0/0:28,0:28:75:0,75,1125	1/1:0,9:9:27:383,27,0	1/1:0,2:2:6:90,6,0
CM023631.1	25411168	.	T	G	1408.54	.	AC=8;AF=0.667;AN=12;DP=101;ExcessHet=0.0663;FS=0.000;MLEAC=8;MLEAF=0.667;MQ=59.78;QD=34.67;SOR=1.329	GT:AD:DP:GQ:PL	0/0:36,0:36:99:0,99,1485	0/0:27,0:27:72:0,72,1080	1/1:0,5:5:15:175,15,0	1/1:0,26:26:78:989,78,0	1/1:0,5:5:15:211,15,0	1/1:0,2:2:6:84,6,0
CM023631.1	25411179	.	G	A	140.4	.	AC=2;AF=0.200;AN=10;DP=97;ExcessHet=0.2482;FS=0.000;MLEAC=2;MLEAF=0.200;MQ=48.48;QD=31.60;SOR=0.693	GT:AD:DP:GQ:PGT:PID:PL	0/0:36,0:36:99:.:.:0,99,1485	0/0:27,0:27:72:.:.:0,72,1080	0/0:6,0:6:18:.:.:0,18,222	0/0:24,0:24:72:.:.:0,72,945	1/1:0,4:4:12:1|1:25411179_G_A:180,12,0	./.:0,0:0:.:.:.:0,0,0
CM023631.1	25411189	.	G	C	229.17	.	AC=2;AF=0.200;AN=10;DP=98;ExcessHet=0.2482;FS=0.000;MLEAC=2;MLEAF=0.200;MQ=46.72;QD=31.47;SOR=1.329	GT:AD:DP:GQ:PGT:PID:PL	0/0:36,0:36:99:.:.:0,99,1485	0/0:27,0:27:72:.:.:0,72,1080	0/0:5,0:5:12:.:.:0,12,180	0/0:24,0:24:72:.:.:0,72,945	1/1:0,6:6:18:1|1:25411179_G_A:270,18,0	./.:0,0:0:.:.:.:0,0,0
CM023631.1	25411194	.	A	T	1345.38	.	AC=6;AF=0.600;AN=10;DP=97;ExcessHet=0.1047;FS=0.000;MLEAC=6;MLEAF=0.600;MQ=57.88;QD=29.39;SOR=1.819	GT:AD:DP:GQ:PGT:PID:PL	0/0:36,0:36:99:.:.:0,99,1485	0/0:27,0:27:72:.:.:0,72,1080	1/1:0,4:4:12:.:.:139,12,0	1/1:0,25:25:78:.:.:1029,78,0	1/1:0,5:5:15:1|1:25411179_G_A:225,15,0	./.:0,0:0:.:.:.:0,0,0
CM023631.1	25411218	.	A	G	1085.4	.	AC=4;AF=0.400;AN=10;DP=98;ExcessHet=0.1047;FS=0.000;MLEAC=4;MLEAF=0.400;MQ=60.00;QD=29.97;SOR=1.071	GT:AD:DP:GQ:PL	0/0:36,0:36:99:0,99,1485	0/0:27,0:27:71:0,71,1069	1/1:0,3:3:9:134,9,0	1/1:0,26:26:78:998,78,0	0/0:6,0:6:18:0,18,233	./.:0,0:0:.:0,0,0
CM023631.1	25411232	.	C	G	229	.	AC=2;AF=0.200;AN=10;DP=102;ExcessHet=0.2482;FS=0.000;MLEAC=2;MLEAF=0.200;MQ=43.25;QD=23.37;SOR=3.912	GT:AD:DP:GQ:PGT:PID:PL	0/0:36,0:36:99:.:.:0,99,1485	0/0:31,0:31:90:.:.:0,90,1350	0/0:7,0:7:21:.:.:0,21,272	0/0:22,0:22:60:.:.:0,60,846	1/1:0,6:6:18:1|1:25411232_C_G:270,18,0	./.:0,0:0:.:.:.:0,0,0
CM023631.1	25411236	.	A	G	229	.	AC=2;AF=0.200;AN=10;DP=102;ExcessHet=0.2482;FS=0.000;MLEAC=2;MLEAF=0.200;MQ=43.25;QD=31.23;SOR=3.912	GT:AD:DP:GQ:PGT:PID:PL	0/0:36,0:36:99:.:.:0,99,1485	0/0:31,0:31:84:.:.:0,84,1260	0/0:7,0:7:21:.:.:0,21,272	0/0:22,0:22:60:.:.:0,60,846	1/1:0,6:6:18:1|1:25411232_C_G:270,18,0	./.:0,0:0:.:.:.:0,0,0
CM023631.1	25411252	.	G	T	311.33	.	AC=2;AF=0.200;AN=10;BaseQRankSum=-1.849e+00;ClippingRankSum=0.00;DP=104;ExcessHet=0.2482;FS=9.248;MLEAC=2;MLEAF=0.200;MQ=135.76;MQRankSum=0.00;QD=27.99;ReadPosRankSum=-8.030e-01;SOR=2.584	GT:AD:DP:GQ:PGT:PID:PL	0/0:36,0:36:99:.:.:0,99,1485	0/0:30,0:32:90:.:.:0,90,1025	0/0:7,0:7:21:.:.:0,21,284	0/0:22,0:22:57:.:.:0,57,855	1/1:0,7:7:24:1|1:25411252_G_T:352,24,0	./.:0,0:0:.:.:.:0,0,0
CM023631.1	25411256	.	A	G	4862.95	.	AC=10;AF=1.00;AN=10;DP=108;ExcessHet=3.0103;FS=0.000;MLEAC=10;MLEAF=1.00;MQ=59.11;QD=31.02;SOR=0.981	GT:AD:DP:GQ:PGT:PID:PL	1/1:0,39:39:99:1|1:25411256_A_G:1872,126,0	1/1:0,34:34:99:1|1:25411256_A_G:1530,102,0	1/1:0,6:6:18:.:.:268,18,0	1/1:0,21:21:63:.:.:866,63,0	1/1:0,8:8:24:1|1:25411252_G_T:352,24,0	./.:0,0:0:.:.:.:0,0,0
CM023631.1	25411258	.	T	C	3353.88	.	AC=4;AF=0.400;AN=10;DP=111;ExcessHet=0.1047;FS=0.000;MLEAC=4;MLEAF=0.400;MQ=60.00;QD=26.27;SOR=0.920	GT:AD:DP:GQ:PGT:PID:PL	1/1:0,42:42:99:1|1:25411256_A_G:1872,126,0	1/1:0,34:34:99:1|1:25411256_A_G:1530,102,0	0/0:7,0:7:21:.:.:0,21,280	0/0:20,0:20:57:.:.:0,57,855	0/0:8,0:8:18:.:.:0,18,270	./.:0,0:0:.:.:.:0,0,0
CM023631.1	25411273	.	G	T	367.38	.	AC=4;AF=0.333;AN=12;DP=107;ExcessHet=0.0663;FS=0.000;MLEAC=3;MLEAF=0.250;MQ=49.14;QD=31.44;SOR=4.804	GT:AD:DP:GQ:PL	0/0:39,0:39:99:0,105,1575	0/0:30,0:30:81:0,81,1215	0/0:8,0:8:24:0,24,308	0/0:20,0:20:60:0,60,832	1/1:0,8:8:24:332,24,0	1/1:0,2:2:6:84,6,0
CM023631.1	25411292	.	G	GTT	327.42	.	AC=4;AF=0.333;AN=12;DP=106;ExcessHet=0.0663;FS=0.000;MLEAC=3;MLEAF=0.250;MQ=54.27;QD=34.15;SOR=4.174	GT:AD:DP:GQ:PL	0/0:39,0:39:99:0,105,1575	0/0:30,0:30:81:0,81,1215	0/0:10,0:10:30:0,30,358	0/0:20,0:20:60:0,60,832	1/1:0,5:5:21:296,21,0	1/1:0,2:2:6:89,6,0
CM023631.1	25411309	.	G	A	260.12	.	AC=2;AF=0.167;AN=12;BaseQRankSum=1.20;ClippingRankSum=0.00;DP=113;ExcessHet=3.4242;FS=1.523;MLEAC=2;MLEAF=0.167;MQ=60.00;MQRankSum=0.00;QD=8.13;ReadPosRankSum=0.473;SOR=0.984	GT:AD:DP:GQ:PL	0/0:41,0:41:81:0,81,1501	0/0:31,0:31:87:0,87,1305	0/1:6,4:10:98:98,0,185	0/1:16,6:22:99:199,0,601	0/0:6,0:6:18:0,18,229	0/0:3,0:3:9:0,9,129
CM023631.1	25411329	.	A	T	4388.99	.	AC=12;AF=1.00;AN=12;DP=109;ExcessHet=3.0103;FS=0.000;MLEAC=12;MLEAF=1.00;MQ=59.83;QD=29.80;SOR=0.827	GT:AD:DP:GQ:PL	1/1:0,34:34:99:1341,102,0	1/1:0,34:34:99:1343,102,0	1/1:0,9:9:27:372,27,0	1/1:0,22:22:66:918,66,0	1/1:0,6:6:18:262,18,0	1/1:0,4:4:12:178,12,0
CM023631.1	25411352	.	T	C	570.33	.	AC=4;AF=0.333;AN=12;DP=121;ExcessHet=0.0663;FS=0.000;MLEAC=4;MLEAF=0.333;MQ=59.27;QD=28.75;SOR=3.126	GT:AD:DP:GQ:PL	0/0:38,0:38:87:0,87,1305	0/0:39,0:39:96:0,96,1440	0/0:11,0:11:33:0,33,404	0/0:18,0:18:54:0,54,721	1/1:0,9:9:27:377,27,0	1/1:0,6:6:18:245,18,0
CM023631.1	25411364	.	G	T	518.55	.	AC=3;AF=0.250;AN=12;BaseQRankSum=-6.740e-01;ClippingRankSum=0.00;DP=113;ExcessHet=0.6367;FS=0.000;MLEAC=3;MLEAF=0.250;MQ=59.50;MQRankSum=-6.740e-01;QD=26.44;ReadPosRankSum=1.15;SOR=1.609	GT:AD:DP:GQ:PL	0/0:36,0:36:99:0,99,1485	0/0:34,0:34:99:0,99,1485	0/0:11,0:11:33:0,33,404	0/0:18,0:18:54:0,54,721	1/1:0,10:10:30:442,30,0	0/1:1,3:4:33:122,0,33
CM023631.1	25411393	.	C	T	4688.02	.	AC=12;AF=1.00;AN=12;DP=125;ExcessHet=3.0103;FS=0.000;MLEAC=12;MLEAF=1.00;MQ=59.86;QD=27.82;SOR=0.776	GT:AD:DP:GQ:PGT:PID:PL	1/1:0,41:41:99:.:.:1399,123,0	1/1:0,42:42:99:.:.:1600,126,0	1/1:0,10:10:30:.:.:408,30,0	1/1:0,18:18:54:.:.:766,54,0	1/1:0,9:9:27:1|1:25411393_C_T:405,27,0	1/1:0,3:3:9:1|1:25411393_C_T:135,9,0
CM023631.1	25411394	.	A	T	489.99	.	AC=4;AF=0.333;AN=12;DP=122;ExcessHet=0.0663;FS=0.000;MLEAC=4;MLEAF=0.333;MQ=59.62;QD=34.44;SOR=2.670	GT:AD:DP:GQ:PGT:PID:PL	0/0:44,0:44:99:.:.:0,120,1800	0/0:36,0:36:99:.:.:0,99,1485	0/0:11,0:11:27:.:.:0,27,405	0/0:18,0:18:54:.:.:0,54,742	1/1:0,9:9:27:1|1:25411393_C_T:405,27,0	1/1:0,3:3:9:1|1:25411393_C_T:135,9,0
CM023631.1	25411425	.	A	G	1047.32	.	AC=4;AF=0.333;AN=12;DP=120;ExcessHet=0.0663;FS=0.000;MLEAC=4;MLEAF=0.333;MQ=60.00;QD=30.76;SOR=0.765	GT:AD:DP:GQ:PL	0/0:40,0:40:99:0,99,1485	0/0:36,0:36:99:0,99,1485	1/1:0,7:7:21:282,21,0	1/1:0,20:20:60:816,60,0	0/0:14,0:14:36:0,36,540	0/0:3,0:3:6:0,6,90
CM023631.1	25411435	.	G	A	691.59	.	AC=4;AF=0.333;AN=12;DP=122;ExcessHet=0.0663;FS=0.000;MLEAC=4;MLEAF=0.333;MQ=59.08;QD=26.61;SOR=1.981	GT:AD:DP:GQ:PL	0/0:40,0:40:99:0,99,1485	0/0:36,0:36:99:0,99,1485	0/0:8,0:8:24:0,24,311	0/0:19,0:19:57:0,57,760	1/1:0,14:14:42:553,42,0	1/1:0,5:5:15:190,15,0
CM023631.1	25411487	.	G	A	929.89	.	AC=4;AF=0.333;AN=12;DP=113;ExcessHet=0.0663;FS=0.000;MLEAC=4;MLEAF=0.333;MQ=59.70;QD=29.27;SOR=1.085	GT:AD:DP:GQ:PGT:PID:PL	0/0:40,0:40:99:.:.:0,99,1485	0/0:36,0:36:99:.:.:0,99,1485	1/1:0,5:5:15:1|1:25411487_G_A:225,15,0	1/1:0,17:17:51:1|1:25411487_G_A:756,51,0	0/0:11,0:11:30:.:.:0,30,450	0/0:4,0:4:12:.:.:0,12,163
CM023631.1	25411491	.	A	G	929.89	.	AC=4;AF=0.333;AN=12;DP=112;ExcessHet=0.0663;FS=0.000;MLEAC=4;MLEAF=0.333;MQ=59.69;QD=28.58;SOR=1.230	GT:AD:DP:GQ:PGT:PID:PL	0/0:40,0:40:99:.:.:0,99,1485	0/0:36,0:36:99:.:.:0,99,1485	1/1:0,5:5:15:1|1:25411487_G_A:225,15,0	1/1:0,16:16:51:1|1:25411487_G_A:756,51,0	0/0:11,0:11:30:.:.:0,30,450	0/0:4,0:4:12:.:.:0,12,163
CM023631.1	25411498	.	C	T	883.63	.	AC=4;AF=0.333;AN=12;DP=111;ExcessHet=0.0663;FS=0.000;MLEAC=4;MLEAF=0.333;MQ=59.64;QD=31.38;SOR=1.508	GT:AD:DP:GQ:PGT:PID:PL	0/0:40,0:40:99:.:.:0,99,1485	0/0:35,0:35:81:.:.:0,81,1215	1/1:0,6:6:18:1|1:25411487_G_A:265,18,0	1/1:0,15:15:45:1|1:25411487_G_A:670,45,0	0/0:11,0:11:24:.:.:0,24,360	0/0:4,0:4:12:.:.:0,12,163
CM023631.1	25411510	.	T	C	479.24	.	AC=4;AF=0.333;AN=12;DP=100;ExcessHet=0.0663;FS=0.000;MLEAC=4;MLEAF=0.333;MQ=60.00;QD=33.02;SOR=2.670	GT:AD:DP:GQ:PGT:PID:PL	0/0:40,0:40:99:.:.:0,99,1485	0/0:26,0:26:69:.:.:0,69,1035	0/0:6,0:6:18:.:.:0,18,227	0/0:16,0:16:45:.:.:0,45,675	1/1:0,8:8:24:1|1:25411510_T_C:351,24,0	1/1:0,4:4:12:.:.:179,12,0
CM023631.1	25411537	.	T	C	806.68	.	AC=4;AF=0.333;AN=12;DP=75;ExcessHet=0.0663;FS=0.000;MLEAC=4;MLEAF=0.333;MQ=58.51;QD=31.13;SOR=1.022	GT:AD:DP:GQ:PGT:PID:PL	0/0:30,0:30:63:.:.:0,63,945	0/0:22,0:22:51:.:.:0,51,765	1/1:0,6:6:18:1|1:25411537_T_C:270,18,0	1/1:0,13:13:39:1|1:25411537_T_C:585,39,0	0/0:3,0:3:6:.:.:0,6,90	0/0:1,0:1:3:.:.:0,3,42
CM023631.1	25411541	.	G	C	1926.56	.	AC=4;AF=0.333;AN=12;DP=75;ExcessHet=0.0663;FS=0.000;MLEAC=4;MLEAF=0.333;MQ=58.92;QD=27.99;SOR=2.124	GT:AD:DP:GQ:PL	1/1:0,28:28:84:1081,84,0	1/1:0,22:22:66:894,66,0	0/0:6,0:6:18:0,18,243	0/0:15,0:15:24:0,24,580	0/0:3,0:3:6:0,6,90	0/0:1,0:1:3:0,3,42
CM023631.1	25411546	.	T	G	942.66	.	AC=6;AF=0.600;AN=10;DP=61;ExcessHet=0.1047;FS=0.000;MLEAC=6;MLEAF=0.600;MQ=58.71;QD=34.04;SOR=0.693	GT:AD:DP:GQ:PGT:PID:PL	0/0:21,0:21:54:.:.:0,54,810	0/0:18,0:18:45:.:.:0,45,675	1/1:0,6:6:18:1|1:25411537_T_C:270,18,0	1/1:0,13:13:39:1|1:25411537_T_C:585,39,0	1/1:0,3:3:9:1|1:25411510_T_C:135,9,0	./.:0,0:0:.:.:.:0,0,0
CM023631.1	25411547	.	T	C	567.17	.	AC=2;AF=0.200;AN=10;BaseQRankSum=-1.282e+00;ClippingRankSum=0.00;DP=60;ExcessHet=3.5218;FS=9.863;MLEAC=2;MLEAF=0.200;MQ=58.51;MQRankSum=-4.310e-01;QD=29.85;ReadPosRankSum=-1.282e+00;SOR=0.267	GT:AD:DP:GQ:PGT:PID:PL	0/0:21,0:21:54:.:.:0,54,810	0/0:18,0:18:45:.:.:0,45,675	0/1:2,4:6:72:0|1:25411537_T_C:161,0,72	0/1:2,11:13:50:0|1:25411537_T_C:441,0,50	0/0:2,0:2:6:.:.:0,6,65	./.:0,0:0:.:.:.:0,0,0
CM023631.1	25411549	.	C	G	853.44	.	AC=4;AF=0.400;AN=10;DP=58;ExcessHet=0.1047;FS=0.000;MLEAC=4;MLEAF=0.400;MQ=58.43;QD=31.19;SOR=1.179	GT:AD:DP:GQ:PGT:PID:PL	0/0:21,0:21:54:.:.:0,54,810	0/0:17,0:17:42:.:.:0,42,630	1/1:0,6:6:18:1|1:25411537_T_C:270,18,0	1/1:0,12:12:42:1|1:25411537_T_C:630,42,0	0/0:2,0:2:6:.:.:0,6,65	./.:0,0:0:.:.:.:0,0,0
CM023631.1	25411569	.	C	T	55.5	.	AC=2;AF=0.200;AN=10;DP=42;ExcessHet=0.6367;FS=0.000;MLEAC=1;MLEAF=0.100;MQ=60.00;QD=27.75;SOR=2.303	GT:AD:DP:GQ:PGT:PID:PL	0/0:11,0:11:27:.:.:0,27,405	0/0:11,0:11:30:.:.:0,30,450	0/0:5,0:5:15:.:.:0,15,169	0/0:13,0:13:0:.:.:0,0,253	1/1:0,2:2:6:1|1:25411510_T_C:90,6,0	./.:0,0:0:.:.:.:0,0,0
CM023631.1	25411581	.	T	C	946.74	.	AC=4;AF=0.500;AN=8;DP=37;ExcessHet=0.1902;FS=0.000;MLEAC=4;MLEAF=0.500;MQ=58.67;QD=29.18;SOR=0.874	GT:AD:DP:GQ:PGT:PID:PL	0/0:8,0:8:21:.:.:0,21,315	0/0:7,0:7:21:.:.:0,21,302	1/1:0,7:7:21:1|1:25411537_T_C:315,21,0	1/1:0,15:15:45:1|1:25411537_T_C:675,45,0	./.:0,0:0:.:.:.:0,0,0	./.:0,0:0:.:.:.:0,0,0
CM023631.1	25411582	.	G	A	320.58	.	AC=2;AF=0.250;AN=8;BaseQRankSum=-1.260e-01;ClippingRankSum=0.00;DP=36;ExcessHet=3.6798;FS=0.000;MLEAC=2;MLEAF=0.250;MQ=58.60;MQRankSum=-3.660e-01;QD=15.27;ReadPosRankSum=0.976;SOR=0.892	GT:AD:DP:GQ:PGT:PID:PL	0/0:8,0:8:18:.:.:0,18,270	0/0:7,0:7:21:.:.:0,21,302	0/1:2,5:7:69:0|1:25411537_T_C:185,0,69	0/1:9,5:14:99:0|1:25411537_T_C:169,0,272	./.:0,0:0:.:.:.:0,0,0	./.:0,0:0:.:.:.:0,0,0
CM023631.1	25411597	.	C	CCTCTTCAACAG	1091.92	.	AC=4;AF=1.00;AN=4;DP=24;ExcessHet=3.0103;FS=0.000;MLEAC=4;MLEAF=1.00;MQ=56.17;QD=35.27;SOR=0.874	GT:AD:DP:GQ:PGT:PID:PL	./.:0,0:0:.:.:.:0,0,0	./.:2,0:2:.:.:.:0,0,0	1/1:0,6:6:18:1|1:25411537_T_C:270,18,0	1/1:0,16:16:60:1|1:25411537_T_C:856,60,0	./.:0,0:0:.:.:.:0,0,0	./.:0,0:0:.:.:.:0,0,0
CM023631.1	25411662	.	G	A	982.82	.	AC=4;AF=0.500;AN=8;DP=40;ExcessHet=0.1902;FS=0.000;MLEAC=4;MLEAF=0.500;MQ=56.74;QD=30.35;SOR=0.859	GT:AD:DP:GQ:PGT:PID:PL	0/0:7,0:7:21:.:.:0,21,302	0/0:7,0:7:21:.:.:0,21,256	1/1:0,6:6:18:1|1:25411537_T_C:270,18,0	1/1:0,18:18:54:1|1:25411537_T_C:756,54,0	./.:1,0:1:.:.:.:0,0,0	./.:1,0:1:.:.:.:0,0,0
CM023631.1	25411954	.	C	T	618.97	.	AC=4;AF=1.00;AN=4;DP=38;ExcessHet=3.0103;FS=0.000;MLEAC=4;MLEAF=1.00;MQ=41.14;QD=29.63;SOR=2.448	GT:AD:DP:GQ:PGT:PID:PL	1/1:0,9:9:27:.:.:374,27,0	./.:12,0:12:.:.:.:0,0,0	./.:5,0:5:.:.:.:0,0,0	1/1:0,6:6:18:1|1:25411954_C_T:270,18,0	./.:0,0:0:.:.:.:0,0,0	./.:1,0:1:.:.:.:0,0,0
CM023631.1	25411966	.	T	C	332.4	.	AC=2;AF=0.200;AN=10;DP=51;ExcessHet=0.2482;FS=0.000;MLEAC=2;MLEAF=0.200;MQ=50.76;QD=30.13;SOR=0.941	GT:AD:DP:GQ:PGT:PID:PL	0/0:16,0:16:48:.:.:0,48,617	0/0:18,0:18:54:.:.:0,54,767	./.:3,0:3:.:.:.:0,0,0	1/1:0,7:7:27:1|1:25411954_C_T:371,27,0	0/0:1,0:1:3:.:.:0,3,39	0/0:1,0:1:3:.:.:0,3,39
CM023631.1	25411977	.	A	G	371.66	.	AC=2;AF=0.200;AN=10;DP=59;ExcessHet=0.2482;FS=0.000;MLEAC=2;MLEAF=0.200;MQ=52.02;QD=37.68;SOR=1.085	GT:AD:DP:GQ:PGT:PID:PL	0/0:20,0:20:60:.:.:0,60,790	0/0:20,0:20:60:.:.:0,60,807	./.:3,0:3:.:.:.:0,0,0	1/1:0,10:10:30:1|1:25411954_C_T:411,30,0	0/0:2,0:2:6:.:.:0,6,79	0/0:1,0:1:3:.:.:0,3,39
CM023631.1	25411982	.	T	C	44.65	.	AC=2;AF=0.200;AN=10;DP=58;ExcessHet=0.2482;FS=0.000;MLEAC=1;MLEAF=0.100;MQ=48.99;QD=22.33;SOR=2.303	GT:AD:DP:GQ:PL	0/0:20,0:20:60:0,60,790	0/0:20,0:20:60:0,60,807	0/0:3,0:3:3:0,3,45	0/0:12,0:12:15:0,15,225	1/1:0,2:2:6:80,6,0	./.:1,0:1:.:0,0,0
CM023631.1	25412034	.	C	CT	405.25	.	AC=4;AF=0.400;AN=10;DP=79;ExcessHet=0.1902;FS=0.000;MLEAC=5;MLEAF=0.500;MQ=56.36;QD=27.02;SOR=1.473	GT:AD:DP:GQ:PL	0/0:33,0:33:99:0,99,1177	0/0:26,0:26:70:0,70,898	1/1:0,3:3:9:92,9,0	1/1:0,12:12:36:365,36,0	./.:2,0:2:.:0,0,0	0/0:3,0:3:0:0,0,29
CM023631.1	25412038	.	T	TTTTAC	44.53	.	AC=2;AF=0.200;AN=10;DP=93;ExcessHet=0.2482;FS=0.000;MLEAC=1;MLEAF=0.100;MQ=42.43;QD=22.26;SOR=2.303	GT:AD:DP:GQ:PL	0/0:41,0:41:96:0,96,1440	0/0:27,0:27:72:0,72,1080	0/0:6,0:6:18:0,18,227	0/0:15,0:15:42:0,42,630	1/1:0,2:2:6:90,6,0	./.:2,0:2:.:0,0,0
CM023631.1	25412056	.	C	T	2477.48	.	AC=4;AF=0.333;AN=12;DP=80;ExcessHet=0.0663;FS=0.000;MLEAC=4;MLEAF=0.333;MQ=60.00;QD=30.24;SOR=1.061	GT:AD:DP:GQ:PGT:PID:PL	1/1:0,33:33:99:1|1:25412056_C_T:1521,102,0	1/1:0,22:22:69:1|1:25412056_C_T:1005,69,0	0/0:7,0:7:21:.:.:0,21,245	0/0:15,0:15:45:.:.:0,45,517	0/0:1,0:1:3:.:.:0,3,44	0/0:2,0:2:6:.:.:0,6,74
CM023631.1	25412057	.	C	A	2477.46	.	AC=4;AF=0.333;AN=12;DP=82;ExcessHet=0.0663;FS=0.000;MLEAC=4;MLEAF=0.333;MQ=59.67;QD=29.29;SOR=1.009	GT:AD:DP:GQ:PGT:PID:PL	1/1:0,34:34:99:1|1:25412056_C_T:1521,102,0	1/1:0,22:22:69:1|1:25412056_C_T:1005,69,0	0/0:8,0:8:24:.:.:0,24,271	0/0:15,0:15:45:.:.:0,45,517	0/0:1,0:1:3:.:.:0,3,44	0/0:2,0:2:6:.:.:0,6,74
CM023631.1	25412109	.	C	G	96.69	.	AC=2;AF=0.200;AN=10;DP=89;ExcessHet=0.2482;FS=0.000;MLEAC=1;MLEAF=0.100;MQ=60.00;QD=32.23;SOR=1.179	GT:AD:DP:GQ:PGT:PID:PL	0/0:32,0:32:84:.:.:0,84,1260	0/0:25,0:25:72:.:.:0,72,952	0/0:10,0:10:30:.:.:0,30,363	0/0:19,0:19:57:.:.:0,57,677	./.:0,0:0:.:.:.:0,0,0	1/1:0,3:3:9:1|1:25412109_C_G:135,9,0
CM023631.1	25412124	.	A	G	96.7	.	AC=2;AF=0.200;AN=10;DP=68;ExcessHet=0.2482;FS=0.000;MLEAC=1;MLEAF=0.100;MQ=60.00;QD=32.23;SOR=1.179	GT:AD:DP:GQ:PGT:PID:PL	0/0:21,0:21:60:.:.:0,60,900	0/0:17,0:17:51:.:.:0,51,669	0/0:8,0:8:24:.:.:0,24,282	0/0:19,0:19:45:.:.:0,45,675	./.:0,0:0:.:.:.:0,0,0	1/1:0,3:3:9:1|1:25412109_C_G:135,9,0
CM023631.1	25412676	.	A	G	145.2	.	AC=2;AF=1.00;AN=2;DP=9;ExcessHet=3.0103;FS=0.000;MLEAC=2;MLEAF=1.00;MQ=29.67;QD=26.05;SOR=3.258	GT:AD:DP:GQ:PL	1/1:0,4:4:12:170,12,0	./.:3,0:3:.:0,0,0	./.:0,0:0:.:0,0,0	./.:2,0:2:.:0,0,0	./.:0,0:0:.:0,0,0	./.:0,0:0:.:0,0,0
CM023631.1	25413494	.	T	TTG	681.4	.	AC=4;AF=1.00;AN=4;DP=40;ExcessHet=3.0103;FS=0.000;MLEAC=4;MLEAF=1.00;MQ=41.35;QD=26.15;SOR=2.712	GT:AD:DP:GQ:PL	./.:8,0:8:.:0,0,0	./.:11,0:11:.:0,0,0	1/1:0,2:2:6:70,6,0	1/1:0,15:15:45:645,45,0	./.:1,0:1:.:0,0,0	./.:1,0:1:.:0,0,0
CM023631.1	25413543	.	C	T	124.01	.	AC=4;AF=0.333;AN=12;DP=75;ExcessHet=0.0663;FS=0.000;MLEAC=3;MLEAF=0.250;MQ=58.10;QD=24.50;SOR=1.609	GT:AD:DP:GQ:PGT:PID:PL	0/0:26,0:26:46:.:.:0,46,798	0/0:24,0:24:72:.:.:0,72,912	0/0:3,0:3:9:.:.:0,9,70	0/0:18,0:18:54:.:.:0,54,682	1/1:0,3:3:9:1|1:25413543_C_T:135,9,0	1/1:0,1:1:3:.:.:33,3,0
CM023631.1	25413561	.	A	T	407.15	.	AC=1;AF=0.083;AN=12;BaseQRankSum=0.339;ClippingRankSum=0.00;DP=86;ExcessHet=3.0103;FS=0.000;MLEAC=1;MLEAF=0.083;MQ=54.84;MQRankSum=-2.299e+00;QD=13.57;ReadPosRankSum=-5.240e-01;SOR=0.525	GT:AD:DP:GQ:PL	0/0:30,0:30:87:0,87,1305	0/1:17,13:30:99:439,0,544	0/0:3,0:3:9:0,9,70	0/0:18,0:18:51:0,51,765	0/0:3,0:3:6:0,6,90	0/0:2,0:2:6:0,6,81
CM023631.1	25413575	.	A	G	801.81	.	AC=4;AF=0.500;AN=8;DP=89;ExcessHet=0.1902;FS=0.000;MLEAC=4;MLEAF=0.500;MQ=52.92;QD=27.36;SOR=1.230	GT:AD:DP:GQ:PL	0/0:34,0:34:90:0,90,1350	0/0:28,0:28:72:0,72,1080	1/1:0,5:5:15:183,15,0	1/1:0,16:16:48:662,48,0	./.:5,0:5:.:0,0,0	./.:1,0:1:.:0,0,0
CM023631.1	25413578	.	T	C	184.53	.	AC=2;AF=0.200;AN=10;DP=92;ExcessHet=0.2482;FS=0.000;MLEAC=2;MLEAF=0.200;MQ=52.94;QD=33.90;SOR=1.981	GT:AD:DP:GQ:PGT:PID:PL	0/0:36,0:36:90:.:.:0,90,1350	0/0:24,0:24:69:.:.:0,69,1035	0/0:6,0:6:18:.:.:0,18,176	0/0:18,0:18:51:.:.:0,51,765	1/1:0,5:5:15:1|1:25413543_C_T:225,15,0	./.:1,0:1:.:.:.:0,0,0
CM023631.1	25413585	.	C	CA	206.33	.	AC=2;AF=0.200;AN=10;BaseQRankSum=-1.068e+00;ClippingRankSum=0.00;DP=90;ExcessHet=0.2482;FS=9.751;MLEAC=1;MLEAF=0.100;MQ=124.68;MQRankSum=0.00;QD=27.79;ReadPosRankSum=1.98;SOR=1.188	GT:AD:DP:GQ:PGT:PID:PL	0/0:33,0:33:77:.:.:0,77,1052	0/0:25,0:25:72:.:.:0,72,1080	0/0:5,0:7:15:.:.:0,15,176	0/0:15,0:18:45:.:.:0,45,593	1/1:0,4:4:12:1|1:25413543_C_T:180,12,0	./.:1,0:1:.:.:.:0,0,0
CM023631.1	25413586	.	G	C	140.4	.	AC=2;AF=0.200;AN=10;DP=88;ExcessHet=0.2482;FS=0.000;MLEAC=2;MLEAF=0.200;MQ=51.85;QD=31.78;SOR=1.609	GT:AD:DP:GQ:PGT:PID:PL	0/0:31,0:31:90:.:.:0,90,1121	0/0:25,0:25:72:.:.:0,72,1080	0/0:6,0:6:18:.:.:0,18,187	0/0:19,0:19:57:.:.:0,57,636	1/1:0,4:4:12:1|1:25413543_C_T:180,12,0	./.:1,0:1:.:.:.:0,0,0
CM023631.1	25413635	.	A	G	486.69	.	AC=4;AF=0.333;AN=12;DP=101;ExcessHet=0.0663;FS=0.000;MLEAC=4;MLEAF=0.333;MQ=55.79;QD=34.76;SOR=0.976	GT:AD:DP:GQ:PL	0/0:26,0:26:72:0,72,1080	0/0:36,0:36:90:0,90,1350	0/0:6,0:6:18:0,18,227	0/0:18,0:18:54:0,54,618	1/1:0,9:9:27:337,27,0	1/1:0,5:5:15:201,15,0
CM023631.1	25413892	.	G	C	587.73	.	AC=2;AF=0.250;AN=8;DP=50;ExcessHet=0.3218;FS=0.000;MLEAC=2;MLEAF=0.250;MQ=51.56;QD=24.55;SOR=1.609	GT:AD:DP:GQ:PGT:PID:PL	0/0:12,0:12:36:.:.:0,36,396	0/0:14,0:14:42:.:.:0,42,562	./.:4,0:4:.:.:.:0,0,0	1/1:0,13:13:42:1|1:25413873_A_G:627,42,0	0/0:4,0:4:12:.:.:0,12,139	./.:0,0:0:.:.:.:0,0,0
CM023631.1	25413900	.	A	C	741.16	.	AC=3;AF=0.750;AN=4;BaseQRankSum=1.63;ClippingRankSum=0.00;DP=60;ExcessHet=3.0103;FS=3.197;MLEAC=4;MLEAF=1.00;MQ=35.86;MQRankSum=-7.640e-01;QD=27.44;ReadPosRankSum=-1.321e+00;SOR=0.105	GT:AD:DP:GQ:PGT:PID:PL	./.:15,0:15:.:.:.:0,0,0	./.:17,0:17:.:.:.:0,0,0	./.:4,0:4:.:.:.:0,0,0	0/1:2,13:15:1:0|1:25413873_A_G:540,0,1	1/1:0,5:5:15:1|1:25413900_A_C:225,15,0	./.:1,0:1:.:.:.:0,0,0
CM023631.1	25413916	.	T	C	229.08	.	AC=2;AF=0.200;AN=10;DP=73;ExcessHet=0.2482;FS=0.000;MLEAC=2;MLEAF=0.200;MQ=50.50;QD=30.13;SOR=3.912	GT:AD:DP:GQ:PGT:PID:PL	0/0:20,0:20:60:.:.:0,60,659	0/0:19,0:19:57:.:.:0,57,784	0/0:5,0:5:15:.:.:0,15,165	0/0:21,0:21:63:.:.:0,63,809	1/1:0,6:6:18:1|1:25413900_A_C:270,18,0	./.:2,0:2:.:.:.:0,0,0
CM023631.1	25413973	.	T	C	101.09	.	AC=2;AF=0.200;AN=10;DP=113;ExcessHet=1.1394;FS=0.000;MLEAC=2;MLEAF=0.200;MQ=23.84;QD=33.70;SOR=1.179	GT:AD:DP:GQ:PL	0/0:34,0:34:99:0,99,1293	0/0:28,0:28:81:0,81,1215	0/0:8,0:8:0:0,0,227	0/0:24,0:24:0:0,0,644	./.:16,0:16:.:0,0,0	1/1:0,3:3:9:135,9,0
CM023631.1	25414012	.	A	G	48.7	.	AC=2;AF=0.333;AN=6;DP=90;ExcessHet=0.4576;FS=0.000;MLEAC=1;MLEAF=0.167;MQ=13.25;QD=24.35;SOR=0.693	GT:AD:DP:GQ:PL	0/0:30,0:30:81:0,81,1215	0/0:19,0:19:54:0,54,810	./.:7,0:7:.:0,0,0	./.:21,0:21:.:0,0,0	./.:11,0:11:.:0,0,0	1/1:0,2:2:6:82,6,0
CM023631.1	25414664	.	A	G	86.29	.	AC=2;AF=0.333;AN=6;DP=116;ExcessHet=0.4576;FS=0.000;MLEAC=2;MLEAF=0.333;MQ=13.73;QD=28.76;SOR=1.179	GT:AD:DP:GQ:PL	0/0:32,0:32:90:0,90,1350	0/0:36,0:36:99:0,99,1485	./.:12,0:12:.:0,0,0	./.:18,0:18:.:0,0,0	./.:15,0:15:.:0,0,0	1/1:0,3:3:9:121,9,0
CM023631.1	25414767	.	A	G	2202.05	.	AC=4;AF=0.333;AN=12;DP=118;ExcessHet=0.0663;FS=0.000;MLEAC=4;MLEAF=0.333;MQ=57.35;QD=33.88;SOR=1.875	GT:AD:DP:GQ:PGT:PID:PL	1/1:0,41:41:99:1|1:25414767_A_G:1317,122,0	1/1:0,24:24:72:.:.:937,72,0	0/0:8,0:8:24:.:.:0,24,290	0/0:20,0:20:60:.:.:0,60,796	0/0:17,0:17:42:.:.:0,42,630	0/0:7,0:7:21:.:.:0,21,265
CM023631.1	25414803	.	G	GTCATCAACTCATCATCATCATGTGA	459.8	.	AC=2;AF=0.250;AN=8;DP=51;ExcessHet=0.3218;FS=0.000;MLEAC=2;MLEAF=0.250;MQ=56.99;QD=30.65;SOR=5.549	GT:AD:DP:GQ:PGT:PID:PL	1/1:0,15:15:44:1|1:25414767_A_G:506,44,0	0/0:11,0:11:3:.:.:0,3,45	0/0:6,0:6:9:.:.:0,9,135	0/0:15,0:15:33:.:.:0,33,495	./.:0,0:0:.:.:.:0,0,0	./.:0,0:0:.:.:.:0,0,0
CM023631.1	25414992	.	A	G	2469.94	.	AC=8;AF=1.00;AN=8;DP=70;ExcessHet=3.0103;FS=0.000;MLEAC=8;MLEAF=1.00;MQ=54.72;QD=30.74;SOR=0.966	GT:AD:DP:GQ:PGT:PID:PL	1/1:0,17:17:51:.:.:697,51,0	1/1:0,21:21:63:.:.:681,63,0	1/1:0,8:8:24:1|1:25414992_A_G:330,24,0	1/1:0,18:18:54:1|1:25414992_A_G:787,54,0	./.:1,0:1:.:.:.:0,0,0	./.:2,0:2:.:.:.:0,0,0
CM023631.1	25414995	.	G	A	1073.52	.	AC=4;AF=0.500;AN=8;DP=66;ExcessHet=0.1902;FS=0.000;MLEAC=4;MLEAF=0.500;MQ=56.01;QD=24.24;SOR=0.693	GT:AD:DP:GQ:PGT:PID:PL	0/0:17,0:17:42:.:.:0,42,630	0/0:22,0:22:60:.:.:0,60,900	1/1:0,8:8:24:1|1:25414992_A_G:330,24,0	1/1:0,16:16:54:1|1:25414992_A_G:787,54,0	./.:1,0:1:.:.:.:0,0,0	./.:2,0:2:.:.:.:0,0,0
CM023631.1	25415014	.	C	T	41.98	.	AC=1;AF=0.083;AN=12;BaseQRankSum=-1.524e+00;ClippingRankSum=0.00;DP=53;ExcessHet=3.0103;FS=0.000;MLEAC=1;MLEAF=0.083;MQ=59.94;MQRankSum=0.617;QD=2.47;ReadPosRankSum=0.543;SOR=1.179	GT:AD:DP:GQ:PL	0/0:6,0:6:12:0,12,180	0/0:16,0:16:24:0,24,360	0/0:11,0:11:0:0,0,135	0/1:14,3:17:72:72,0,526	0/0:1,0:1:3:0,3,44	0/0:2,0:2:6:0,6,84
CM023631.1	25415032	.	G	GTT	988.04	.	AC=4;AF=0.400;AN=10;BaseQRankSum=1.80;ClippingRankSum=0.00;DP=36;ExcessHet=0.1902;FS=0.000;MLEAC=5;MLEAF=0.500;MQ=59.96;MQRankSum=0.00;QD=28.68;ReadPosRankSum=-1.130e+00;SOR=0.353	GT:AD:DP:GQ:PGT:PID:PL	0/0:3,0:3:0:.:.:0,0,44	0/0:6,0:6:18:.:.:0,18,242	1/1:0,7:7:21:1|1:25415032_G_GTT:307,21,0	1/1:1,16:17:44:1|1:25415032_G_GTT:732,44,0	./.:0,0:0:.:.:.:0,0,0	0/0:2,0:2:6:.:.:0,6,86
CM023631.1	25415074	.	A	ATGTT	1107.53	.	AC=4;AF=0.500;AN=8;BaseQRankSum=1.79;ClippingRankSum=0.00;DP=29;ExcessHet=0.1902;FS=0.000;MLEAC=5;MLEAF=0.625;MQ=59.96;MQRankSum=0.00;QD=25.24;SOR=0.223	GT:AD:DP:GQ:PGT:PID:PL	0/0:1,0:1:3:.:.:0,3,41	0/0:5,0:5:15:.:.:0,15,218	1/1:0,5:5:18:1|1:25415032_G_GTT:266,18,0	1/1:1,17:18:56:1|1:25415032_G_GTT:890,56,0	./.:0,0:0:.:.:.:0,0,0	./.:0,0:0:.:.:.:0,0,0
CM023631.1	25415132	.	T	C	1082.58	.	AC=4;AF=0.500;AN=8;DP=51;ExcessHet=0.1902;FS=0.000;MLEAC=4;MLEAF=0.500;MQ=58.96;QD=28.34;SOR=1.071	GT:AD:DP:GQ:PL	0/0:11,0:11:33:0,33,433	0/0:10,0:10:30:0,30,387	1/1:0,7:7:21:290,21,0	1/1:0,22:22:65:836,65,0	./.:1,0:1:.:0,0,0	./.:0,0:0:.:0,0,0
CM023631.1	25415141	.	G	T	836.55	.	AC=4;AF=0.500;AN=8;DP=58;ExcessHet=0.1902;FS=0.000;MLEAC=4;MLEAF=0.500;MQ=57.13;QD=34.31;SOR=2.093	GT:AD:DP:GQ:PGT:PID:PL	1/1:0,12:12:36:1|1:25415141_G_T:540,36,0	1/1:0,8:8:24:1|1:25415141_G_T:340,24,0	0/0:9,0:9:27:.:.:0,27,313	0/0:25,0:25:72:.:.:0,72,1047	./.:1,0:1:.:.:.:0,0,0	./.:0,0:0:.:.:.:0,0,0
CM023631.1	25415160	.	G	A	955.77	.	AC=4;AF=0.400;AN=10;DP=73;ExcessHet=0.1047;FS=0.000;MLEAC=4;MLEAF=0.400;MQ=60.00;QD=29.81;SOR=1.270	GT:AD:DP:GQ:PGT:PID:PL	1/1:0,14:14:45:1|1:25415141_G_T:593,45,0	1/1:0,10:10:31:1|1:25415141_G_T:408,31,0	0/0:11,0:11:13:.:.:0,13,392	0/0:28,0:28:72:.:.:0,72,1080	0/0:2,0:2:3:.:.:0,3,45	./.:0,0:0:.:.:.:0,0,0
CM023631.1	25415596	.	T	C	1714.24	.	AC=4;AF=0.333;AN=12;DP=128;ExcessHet=0.0663;FS=0.000;MLEAC=4;MLEAF=0.333;MQ=60.00;QD=35.59;SOR=0.954	GT:AD:DP:GQ:PGT:PID:PL	0/0:37,0:37:99:.:.:0,99,1485	0/0:36,0:36:99:.:.:0,102,1530	1/1:0,8:8:24:1|1:25415596_T_C:360,24,0	1/1:0,33:33:99:1|1:25415596_T_C:1406,99,0	0/0:9,0:9:27:.:.:0,27,311	0/0:5,0:5:15:.:.:0,15,191
CM023631.1	25415606	.	A	G	1794.52	.	AC=4;AF=0.500;AN=8;DP=132;ExcessHet=0.1902;FS=0.000;MLEAC=4;MLEAF=0.500;MQ=51.06;QD=28.81;SOR=1.005	GT:AD:DP:GQ:PGT:PID:PL	0/0:37,0:37:99:.:.:0,99,1485	0/0:37,0:37:99:.:.:0,105,1444	1/1:0,8:8:24:1|1:25415596_T_C:360,24,0	1/1:0,34:34:99:1|1:25415596_T_C:1478,102,0	./.:10,0:10:.:.:.:0,0,0	./.:6,0:6:.:.:.:0,0,0
CM023631.1	25415676	.	A	G	727.31	.	AC=4;AF=0.333;AN=12;DP=119;ExcessHet=0.0663;FS=0.000;MLEAC=4;MLEAF=0.333;MQ=60.00;QD=30.55;SOR=1.493	GT:AD:DP:GQ:PGT:PID:PL	0/0:37,0:37:99:.:.:0,99,1485	0/0:28,0:28:72:.:.:0,72,1080	0/0:8,0:8:24:.:.:0,24,273	0/0:28,0:28:81:.:.:0,81,1215	1/1:0,12:12:36:1|1:25415676_A_G:529,36,0	1/1:0,6:6:18:1|1:25415676_A_G:250,18,0
CM023631.1	25415684	.	G	A	738.17	.	AC=4;AF=0.333;AN=12;DP=118;ExcessHet=0.0663;FS=0.000;MLEAC=4;MLEAF=0.333;MQ=60.00;QD=28.61;SOR=1.371	GT:AD:DP:GQ:PGT:PID:PL	0/0:37,0:37:99:.:.:0,99,1485	0/0:28,0:28:72:.:.:0,72,1080	0/0:8,0:8:24:.:.:0,24,311	0/0:28,0:28:75:.:.:0,75,1125	1/1:0,11:11:33:1|1:25415676_A_G:495,33,0	1/1:0,6:6:21:1|1:25415676_A_G:295,21,0
CM023631.1	25415697	.	T	C	447.85	.	AC=2;AF=0.167;AN=12;BaseQRankSum=0.792;ClippingRankSum=0.00;DP=113;ExcessHet=3.4242;FS=0.000;MLEAC=2;MLEAF=0.167;MQ=60.00;MQRankSum=0.00;QD=14.45;ReadPosRankSum=-7.920e-01;SOR=0.919	GT:AD:DP:GQ:PGT:PID:PL	0/0:37,0:37:99:.:.:0,99,1485	0/0:30,0:30:81:.:.:0,81,1215	0/1:1,6:7:24:0|1:25415697_T_C:249,0,24	0/1:17,7:24:99:0|1:25415697_T_C:236,0,667	0/0:9,0:9:24:.:.:0,24,360	0/0:6,0:6:15:.:.:0,15,225
CM023631.1	25415701	.	C	T	608.35	.	AC=4;AF=0.333;AN=12;DP=119;ExcessHet=0.0663;FS=0.000;MLEAC=4;MLEAF=0.333;MQ=60.00;QD=31.84;SOR=0.818	GT:AD:DP:GQ:PGT:PID:PL	0/0:37,0:37:99:.:.:0,99,1485	0/0:33,0:33:87:.:.:0,87,1305	0/0:8,0:8:24:.:.:0,24,315	0/0:26,0:26:69:.:.:0,69,1035	1/1:0,9:9:27:1|1:25415676_A_G:394,27,0	1/1:0,6:6:18:1|1:25415676_A_G:266,18,0
CM023631.1	25415705	.	G	A	412.85	.	AC=2;AF=0.167;AN=12;BaseQRankSum=1.47;ClippingRankSum=0.00;DP=114;ExcessHet=3.4242;FS=1.496;MLEAC=2;MLEAF=0.167;MQ=60.00;MQRankSum=0.00;QD=13.76;ReadPosRankSum=-7.030e-01;SOR=1.153	GT:AD:DP:GQ:PGT:PID:PL	0/0:37,0:37:99:.:.:0,99,1485	0/0:34,0:34:99:.:.:0,99,1485	0/1:1,6:7:24:0|1:25415697_T_C:249,0,24	0/1:17,6:23:99:0|1:25415697_T_C:201,0,670	0/0:8,0:8:24:.:.:0,24,335	0/0:5,0:5:15:.:.:0,15,192
CM023631.1	25415733	.	A	G	47.58	.	AC=1;AF=0.083;AN=12;BaseQRankSum=0.00;ClippingRankSum=0.00;DP=130;ExcessHet=3.0103;FS=0.000;MLEAC=1;MLEAF=0.083;MQ=60.00;MQRankSum=0.00;QD=11.90;ReadPosRankSum=0.674;SOR=0.693	GT:AD:DP:GQ:PGT:PID:PL	0/0:38,0:38:81:.:.:0,81,1215	0/0:42,0:42:87:.:.:0,87,1410	0/0:8,0:8:6:.:.:0,6,90	0/0:32,0:32:42:.:.:0,42,630	0/0:6,0:6:15:.:.:0,15,225	0/1:2,2:4:30:0|1:25415733_A_G:80,0,30
CM023631.1	25415736	.	A	G	1400.94	.	AC=4;AF=0.333;AN=12;DP=114;ExcessHet=0.0663;FS=0.000;MLEAC=4;MLEAF=0.333;MQ=60.00;QD=32.22;SOR=1.112	GT:AD:DP:GQ:PGT:PID:PL	0/0:37,0:37:87:.:.:0,87,1305	0/0:36,0:36:99:.:.:0,102,1530	1/1:0,6:6:21:1|1:25415736_A_G:282,21,0	1/1:0,26:26:78:1|1:25415736_A_G:1170,78,0	0/0:6,0:6:15:.:.:0,15,225	0/0:3,0:3:9:.:.:0,9,128
CM023631.1	25415737	.	C	T	1716.57	.	AC=8;AF=0.667;AN=12;BaseQRankSum=0.967;ClippingRankSum=0.00;DP=111;ExcessHet=0.0663;FS=3.680;MLEAC=8;MLEAF=0.667;MQ=60.00;MQRankSum=0.00;QD=32.34;ReadPosRankSum=0.967;SOR=0.779	GT:AD:DP:GQ:PGT:PID:PL	0/0:33,0:33:69:.:.:0,69,1155	0/0:36,0:36:99:.:.:0,102,1530	1/1:0,7:7:21:1|1:25415736_A_G:282,21,0	1/1:0,26:26:78:1|1:25415736_A_G:1170,78,0	1/1:0,6:6:18:.:.:227,18,0	1/1:1,2:3:5:1|1:25415733_A_G:88,5,0
CM023631.1	25415767	.	T	C	863.01	.	AC=2;AF=0.167;AN=12;BaseQRankSum=1.49;ClippingRankSum=0.00;DP=112;ExcessHet=3.4242;FS=9.135;MLEAC=2;MLEAF=0.167;MQ=60.00;MQRankSum=0.00;QD=26.15;ReadPosRankSum=1.28;SOR=1.360	GT:AD:DP:GQ:PL	0/0:32,0:32:90:0,90,1350	0/0:36,0:36:99:0,102,1530	0/1:1,4:5:26:163,0,26	0/1:8,20:28:99:736,0,185	0/0:4,0:4:6:0,6,90	0/0:7,0:7:6:0,6,90
CM023631.1	25415779	.	C	T	4598.01	.	AC=12;AF=1.00;AN=12;DP=116;ExcessHet=3.0103;FS=0.000;MLEAC=12;MLEAF=1.00;MQ=59.71;QD=32.93;SOR=0.877	GT:AD:DP:GQ:PGT:PID:PL	1/1:0,33:33:99:.:.:1212,99,0	1/1:0,42:42:99:.:.:1443,126,0	1/1:0,5:5:15:1|1:25415779_C_T:225,15,0	1/1:0,26:26:87:1|1:25415779_C_T:1299,87,0	1/1:0,4:4:12:1|1:25415779_C_T:180,12,0	1/1:0,6:6:18:1|1:25415779_C_T:264,18,0
CM023631.1	25415790	.	C	CAT	1857.33	.	AC=8;AF=0.667;AN=12;DP=112;ExcessHet=0.0663;FS=0.000;MLEAC=8;MLEAF=0.667;MQ=60.00;QD=28.04;SOR=0.954	GT:AD:DP:GQ:PGT:PID:PL	0/0:31,0:31:84:.:.:0,84,1260	0/0:40,0:40:99:.:.:0,102,1530	1/1:0,5:5:15:1|1:25415779_C_T:225,15,0	1/1:0,25:25:78:1|1:25415779_C_T:1170,78,0	1/1:0,6:6:21:1|1:25415779_C_T:298,21,0	1/1:0,5:5:15:1|1:25415779_C_T:225,15,0
CM023631.1	25415945	.	G	A	424.18	.	AC=2;AF=0.333;AN=6;DP=93;ExcessHet=0.4576;FS=0.000;MLEAC=2;MLEAF=0.333;MQ=21.38;QD=27.92;SOR=1.179	GT:AD:DP:GQ:PGT:PID:PL	0/0:15,0:15:45:.:.:0,45,593	0/0:15,0:15:45:.:.:0,45,628	./.:9,0:9:.:.:.:0,0,0	./.:41,0:41:.:.:.:0,0,0	1/1:0,8:8:33:1|1:25415945_G_A:461,33,0	./.:5,0:5:.:.:.:0,0,0
CM023631.1	25415947	.	T	C	1944.93	.	AC=6;AF=1.00;AN=6;DP=97;ExcessHet=3.0103;FS=0.000;MLEAC=6;MLEAF=1.00;MQ=37.73;QD=32.53;SOR=0.941	GT:AD:DP:GQ:PGT:PID:PL	1/1:0,15:15:48:1|1:25415947_T_C:700,48,0	1/1:0,17:17:54:1|1:25415947_T_C:809,54,0	./.:9,0:9:.:.:.:0,0,0	./.:39,0:39:.:.:.:0,0,0	1/1:0,11:11:33:1|1:25415945_G_A:461,33,0	./.:6,0:6:.:.:.:0,0,0
CM023631.1	25415959	.	C	G	1718	.	AC=4;AF=0.333;AN=12;DP=115;ExcessHet=0.0663;FS=0.000;MLEAC=4;MLEAF=0.333;MQ=55.26;QD=32.33;SOR=0.693	GT:AD:DP:GQ:PGT:PID:PL	1/1:0,18:18:54:1|1:25415947_T_C:749,54,0	1/1:0,24:24:72:1|1:25415947_T_C:1021,72,0	0/0:9,0:9:27:.:.:0,27,329	0/0:38,0:38:99:.:.:0,108,1551	0/0:16,0:16:48:.:.:0,48,668	0/0:10,0:10:30:.:.:0,30,375
CM023631.1	25416158	.	T	C	184.5	.	AC=2;AF=0.200;AN=10;DP=84;ExcessHet=0.2482;FS=0.000;MLEAC=2;MLEAF=0.200;MQ=48.44;QD=31.42;SOR=3.611	GT:AD:DP:GQ:PGT:PID:PL	0/0:29,0:29:75:.:.:0,75,1125	0/0:22,0:22:54:.:.:0,54,810	0/0:8,0:8:24:.:.:0,24,308	0/0:19,0:19:54:.:.:0,54,810	1/1:0,5:5:15:1|1:25416158_T_C:225,15,0	./.:1,0:1:.:.:.:0,0,0
CM023631.1	25416159	.	C	G	184.5	.	AC=2;AF=0.200;AN=10;DP=84;ExcessHet=0.2482;FS=0.000;MLEAC=2;MLEAF=0.200;MQ=48.44;QD=31.28;SOR=3.611	GT:AD:DP:GQ:PGT:PID:PL	0/0:29,0:29:75:.:.:0,75,1125	0/0:22,0:22:54:.:.:0,54,810	0/0:8,0:8:24:.:.:0,24,308	0/0:19,0:19:36:.:.:0,36,678	1/1:0,5:5:15:1|1:25416158_T_C:225,15,0	./.:1,0:1:.:.:.:0,0,0
CM023631.1	25416166	.	G	A	229	.	AC=2;AF=0.200;AN=10;DP=81;ExcessHet=0.2482;FS=0.000;MLEAC=2;MLEAF=0.200;MQ=48.44;QD=32.63;SOR=3.611	GT:AD:DP:GQ:PGT:PID:PL	0/0:26,0:26:60:.:.:0,60,900	0/0:22,0:22:54:.:.:0,54,810	0/0:7,0:7:21:.:.:0,21,274	0/0:20,0:20:60:.:.:0,60,753	1/1:0,5:5:18:1|1:25416158_T_C:270,18,0	./.:1,0:1:.:.:.:0,0,0
CM023631.1	25416184	.	G	A	277.51	.	AC=2;AF=0.250;AN=8;DP=72;ExcessHet=0.3218;FS=0.000;MLEAC=2;MLEAF=0.250;MQ=27.01;QD=30.38;SOR=4.174	GT:AD:DP:GQ:PGT:PID:PL	./.:21,0:21:.:.:.:0,0,0	0/0:16,0:16:3:.:.:0,3,45	0/0:6,0:6:18:.:.:0,18,203	0/0:21,0:21:63:.:.:0,63,743	1/1:0,7:7:21:1|1:25416158_T_C:315,21,0	./.:1,0:1:.:.:.:0,0,0
CM023631.1	25416187	.	G	A	277.51	.	AC=2;AF=0.250;AN=8;DP=73;ExcessHet=0.3218;FS=0.000;MLEAC=2;MLEAF=0.250;MQ=27.01;QD=36.18;SOR=4.174	GT:AD:DP:GQ:PGT:PID:PL	./.:21,0:21:.:.:.:0,0,0	0/0:16,0:16:3:.:.:0,3,45	0/0:6,0:6:18:.:.:0,18,203	0/0:22,0:22:63:.:.:0,63,801	1/1:0,7:7:21:1|1:25416158_T_C:315,21,0	./.:1,0:1:.:.:.:0,0,0
CM023631.1	25416189	.	CACACGCCATTCTGTTCCA	C	1901.31	.	AC=4;AF=0.333;AN=12;DP=82;ExcessHet=0.0663;FS=0.000;MLEAC=4;MLEAF=0.333;MQ=56.88;QD=28.00;SOR=0.929	GT:AD:DP:GQ:PL	1/1:0,24:24:72:1015,72,0	1/1:0,21:21:63:945,63,0	0/0:6,0:6:18:0,18,203	0/0:22,0:22:63:0,63,801	0/0:7,0:7:18:0,18,270	0/0:1,0:1:3:0,3,14
CM023631.1	25416194	.	G	*,A	2222.95	.	AC=4,2;AF=0.400,0.200;AN=10;DP=81;ExcessHet=0.1047;FS=0.000;MLEAC=4,2;MLEAF=0.400,0.200;MQ=20.25;QD=27.51;SOR=1.244	GT:AD:DP:GQ:PGT:PID:PL	1/1:0,24,0:24:72:.:.:1015,72,0,1015,72,1015	1/1:0,21,0:21:63:.:.:945,63,0,945,63,945	0/0:6,0,0:6:18:.:.:0,18,203,18,203,203	0/0:22,0,0:22:63:.:.:0,63,801,63,801,801	2/2:0,0,7:7:21:1|1:25416158_T_C:310,310,310,21,21,0	./.:0,0,0:0:.:.:.:0,0,0,0,0,0
CM023631.1	25416250	.	C	T	3742.13	.	AC=12;AF=1.00;AN=12;DP=95;ExcessHet=3.0103;FS=0.000;MLEAC=12;MLEAF=1.00;MQ=58.69;QD=30.18;SOR=0.896	GT:AD:DP:GQ:PL	1/1:0,31:31:93:1231,93,0	1/1:0,27:27:80:990,80,0	1/1:0,6:6:18:244,18,0	1/1:0,22:22:66:932,66,0	1/1:0,7:7:21:291,21,0	1/1:0,2:2:6:79,6,0
CM023631.1	25416291	.	CA	C	422.76	.	AC=4;AF=0.333;AN=12;DP=112;ExcessHet=0.0663;FS=0.000;MLEAC=4;MLEAF=0.333;MQ=60.00;QD=32.52;SOR=2.833	GT:AD:DP:GQ:PL	0/0:35,0:35:99:0,102,1491	0/0:37,0:37:99:0,99,1485	0/0:5,0:5:15:0,15,169	0/0:22,0:22:63:0,63,945	1/1:0,8:8:24:296,24,0	1/1:0,5:5:15:187,15,0
CM023631.1	25416319	.	C	T	1198.9	.	AC=4;AF=0.333;AN=12;DP=114;ExcessHet=0.0663;FS=0.000;MLEAC=4;MLEAF=0.333;MQ=60.00;QD=28.22;SOR=0.976	GT:AD:DP:GQ:PL	0/0:35,0:35:99:0,102,1491	0/0:37,0:37:99:0,99,1485	1/1:0,5:5:15:184,15,0	1/1:0,25:25:75:1066,75,0	0/0:8,0:8:24:0,24,303	0/0:4,0:4:12:0,12,147
CM023631.1	25416323	.	A	C	474.27	.	AC=4;AF=0.333;AN=12;DP=114;ExcessHet=0.0663;FS=0.000;MLEAC=4;MLEAF=0.333;MQ=60.00;QD=32.09;SOR=2.833	GT:AD:DP:GQ:PL	0/0:35,0:35:99:0,102,1491	0/0:37,0:37:99:0,99,1485	0/0:5,0:5:15:0,15,175	0/0:24,0:24:72:0,72,1006	1/1:0,9:9:27:353,27,0	1/1:0,4:4:12:172,12,0
CM023631.1	25416369	.	A	G	380.47	.	AC=2;AF=0.200;AN=10;DP=113;ExcessHet=0.2482;FS=0.000;MLEAC=2;MLEAF=0.200;MQ=56.23;QD=34.59;SOR=3.442	GT:AD:DP:GQ:PL	0/0:35,0:35:99:0,102,1491	0/0:37,0:37:99:0,99,1485	0/0:6,0:6:18:0,18,247	0/0:23,0:23:69:0,69,883	1/1:0,11:11:33:422,33,0	./.:1,0:1:.:0,0,0
CM023631.1	25416432	.	A	C	308.19	.	AC=4;AF=0.333;AN=12;BaseQRankSum=1.53;ClippingRankSum=0.00;DP=109;ExcessHet=0.0663;FS=4.260;MLEAC=3;MLEAF=0.250;MQ=58.60;MQRankSum=1.53;QD=30.82;ReadPosRankSum=0.489;SOR=1.996	GT:AD:DP:GQ:PL	0/0:35,0:35:99:0,102,1491	0/0:37,0:37:99:0,99,1485	0/0:7,0:7:21:0,21,256	0/0:20,0:20:39:0,39,726	1/1:1,7:8:14:277,14,0	1/1:0,2:2:6:79,6,0
CM023631.1	25416444	.	T	G	339.26	.	AC=3;AF=0.250;AN=12;BaseQRankSum=1.47;ClippingRankSum=0.00;DP=104;ExcessHet=0.6367;FS=0.000;MLEAC=3;MLEAF=0.250;MQ=59.85;MQRankSum=0.717;QD=13.05;ReadPosRankSum=0.899;SOR=0.511	GT:AD:DP:GQ:PL	0/0:35,0:35:99:0,102,1491	0/0:34,0:34:90:0,90,1350	1/1:1,6:7:11:228,11,0	0/1:14,5:19:99:154,0,424	0/0:7,0:7:15:0,15,225	0/0:2,0:2:6:0,6,76
CM023631.1	25416485	.	C	A	327.93	.	AC=1;AF=0.083;AN=12;BaseQRankSum=-3.239e+00;ClippingRankSum=0.00;DP=88;ExcessHet=3.0103;FS=2.158;MLEAC=1;MLEAF=0.083;MQ=59.74;MQRankSum=0.842;QD=21.86;ReadPosRankSum=1.51;SOR=0.588	GT:AD:DP:GQ:PGT:PID:PL	0/0:34,0:34:60:.:.:0,60,900	0/0:25,0:25:48:.:.:0,48,720	0/0:6,0:6:18:.:.:0,18,228	0/1:6,9:15:99:0|1:25416485_C_A:360,0,225	0/0:7,0:7:18:.:.:0,18,270	0/0:1,0:1:3:.:.:0,3,39
CM023631.1	25416486	.	C	T	327.96	.	AC=1;AF=0.083;AN=12;BaseQRankSum=-2.484e+00;ClippingRankSum=0.00;DP=87;ExcessHet=3.0103;FS=2.158;MLEAC=1;MLEAF=0.083;MQ=59.74;MQRankSum=0.842;QD=21.86;ReadPosRankSum=1.51;SOR=0.588	GT:AD:DP:GQ:PGT:PID:PL	0/0:34,0:34:60:.:.:0,60,900	0/0:25,0:25:48:.:.:0,48,720	0/0:6,0:6:18:.:.:0,18,228	0/1:6,9:15:99:0|1:25416485_C_A:360,0,225	0/0:6,0:6:15:.:.:0,15,225	0/0:1,0:1:3:.:.:0,3,39
CM023631.1	25416494	.	T	C	964.97	.	AC=4;AF=1.00;AN=4;DP=69;ExcessHet=3.0103;FS=0.000;MLEAC=4;MLEAF=1.00;MQ=33.78;QD=33.56;SOR=0.874	GT:AD:DP:GQ:PGT:PID:PL	./.:22,0:22:.:.:.:0,0,0	./.:18,0:18:.:.:.:0,0,0	1/1:0,6:6:18:1|1:25416494_T_C:270,18,0	1/1:0,16:16:48:1|1:25416494_T_C:720,48,0	./.:6,0:6:.:.:.:0,0,0	./.:1,0:1:.:.:.:0,0,0
CM023631.1	25416495	.	G	T	1009.95	.	AC=4;AF=1.00;AN=4;DP=69;ExcessHet=3.0103;FS=0.000;MLEAC=4;MLEAF=1.00;MQ=33.78;QD=28.55;SOR=0.874	GT:AD:DP:GQ:PGT:PID:PL	./.:22,0:22:.:.:.:0,0,0	./.:18,0:18:.:.:.:0,0,0	1/1:0,6:6:21:1|1:25416494_T_C:315,21,0	1/1:0,16:16:48:1|1:25416494_T_C:720,48,0	./.:6,0:6:.:.:.:0,0,0	./.:1,0:1:.:.:.:0,0,0
CM023631.1	25416527	.	TC	T	113.59	.	AC=1;AF=0.083;AN=12;BaseQRankSum=2.07;ClippingRankSum=0.00;DP=51;ExcessHet=3.3579;FS=0.000;MLEAC=1;MLEAF=0.083;MQ=59.82;MQRankSum=-1.677e+00;QD=5.41;ReadPosRankSum=2.18;SOR=0.760	GT:AD:DP:GQ:PGT:PID:PL	0/0:7,0:7:18:.:.:0,18,270	0/0:10,0:10:27:.:.:0,27,405	0/0:9,0:9:0:.:.:0,0,176	0/1:16,5:21:99:0|1:25416527_TC_T:153,0,598	0/0:3,0:3:9:.:.:0,9,106	0/0:1,0:1:3:.:.:0,3,41
CM023631.1	25416585	.	C	T	1214.1	.	AC=4;AF=0.500;AN=8;DP=39;ExcessHet=0.1902;FS=0.000;MLEAC=4;MLEAF=0.500;MQ=57.74;QD=28.43;SOR=0.906	GT:AD:DP:GQ:PGT:PID:PL	0/0:4,0:4:12:.:.:0,12,128	0/0:4,0:4:12:.:.:0,12,169	1/1:0,5:5:15:1|1:25416494_T_C:225,15,0	1/1:0,24:24:72:1|1:25416527_TC_T:1031,72,0	./.:2,0:2:.:.:.:0,0,0	./.:0,0:0:.:.:.:0,0,0
CM023631.1	25416838	.	G	A	140.97	.	AC=1;AF=0.083;AN=12;BaseQRankSum=-2.089e+00;ClippingRankSum=0.00;DP=98;ExcessHet=3.0103;FS=4.310;MLEAC=1;MLEAF=0.083;MQ=60.00;MQRankSum=0.00;QD=6.13;ReadPosRankSum=-9.700e-01;SOR=1.196	GT:AD:DP:GQ:PL	0/0:30,0:30:84:0,84,1260	0/0:32,0:32:90:0,90,1350	0/0:5,0:5:0:0,0,124	0/1:17,6:23:99:172,0,651	0/0:6,0:6:18:0,18,252	0/0:2,0:2:6:0,6,78
CM023631.1	25416851	.	T	A	290.68	.	AC=4;AF=0.333;AN=12;DP=93;ExcessHet=0.0663;FS=0.000;MLEAC=3;MLEAF=0.250;MQ=58.06;QD=37.33;SOR=1.179	GT:AD:DP:GQ:PL	0/0:26,0:26:70:0,70,979	0/0:32,0:32:90:0,90,1350	0/0:7,0:7:21:0,21,269	0/0:20,0:20:60:0,60,829	1/1:0,6:6:18:259,18,0	1/1:0,2:2:6:80,6,0
CM023631.1	25416899	.	A	G	1220.53	.	AC=4;AF=0.400;AN=10;DP=60;ExcessHet=0.1047;FS=0.000;MLEAC=4;MLEAF=0.400;MQ=58.11;QD=31.59;SOR=1.981	GT:AD:DP:GQ:PL	1/1:0,13:13:39:535,39,0	1/1:0,20:20:60:731,60,0	0/0:8,0:8:24:0,24,308	0/0:18,0:18:51:0,51,765	0/0:1,0:1:3:0,3,12	./.:0,0:0:.:0,0,0
CM023631.1	25416903	.	T	C	117.84	.	AC=1;AF=0.100;AN=10;BaseQRankSum=-3.320e-01;ClippingRankSum=0.00;DP=60;ExcessHet=3.0103;FS=0.000;MLEAC=1;MLEAF=0.100;MQ=60.00;MQRankSum=0.00;QD=6.93;ReadPosRankSum=-9.210e-01;SOR=0.693	GT:AD:DP:GQ:PL	0/0:13,0:13:30:0,30,450	0/0:18,0:18:45:0,45,675	0/0:8,0:8:24:0,24,308	0/1:12,5:17:99:149,0,483	0/0:1,0:1:3:0,3,12	./.:0,0:0:.:0,0,0
CM023631.1	25416913	.	G	A	179.61	.	AC=1;AF=0.100;AN=10;BaseQRankSum=0.526;ClippingRankSum=0.00;DP=53;ExcessHet=3.4242;FS=0.000;MLEAC=1;MLEAF=0.100;MQ=60.00;MQRankSum=0.00;QD=10.57;ReadPosRankSum=1.17;SOR=1.112	GT:AD:DP:GQ:PL	0/0:9,0:9:27:0,27,364	0/0:15,0:15:39:0,39,585	0/0:8,0:8:0:0,0,261	0/1:11,6:17:99:209,0,434	0/0:1,0:1:3:0,3,12	./.:0,0:0:.:0,0,0
CM023631.1	25416921	.	G	A	670.25	.	AC=2;AF=0.333;AN=6;DP=50;ExcessHet=0.4576;FS=0.000;MLEAC=2;MLEAF=0.333;MQ=50.71;QD=33.94;SOR=1.609	GT:AD:DP:GQ:PL	0/0:9,0:9:21:0,21,315	0/0:13,0:13:24:0,24,360	./.:8,0:8:.:0,0,0	1/1:0,16:16:48:707,48,0	./.:0,0:0:.:0,0,0	./.:0,0:0:.:0,0,0
CM023631.1	25417051	.	G	A	362.06	.	AC=1;AF=0.083;AN=12;BaseQRankSum=1.95;ClippingRankSum=0.00;DP=45;ExcessHet=3.0103;FS=0.000;MLEAC=1;MLEAF=0.083;MQ=58.76;MQRankSum=-2.850e-01;QD=22.63;ReadPosRankSum=0.991;SOR=0.892	GT:AD:DP:GQ:PL	0/0:9,0:9:27:0,27,264	0/0:7,0:7:21:0,21,263	0/0:4,0:4:12:0,12,155	0/1:6,10:16:99:394,0,172	0/0:2,0:2:6:0,6,73	0/0:2,0:2:6:0,6,84
CM023631.1	25417078	.	A	G	462.42	.	AC=3;AF=0.250;AN=12;BaseQRankSum=-4.090e-01;ClippingRankSum=0.00;DP=39;ExcessHet=0.6367;FS=0.000;MLEAC=3;MLEAF=0.250;MQ=58.63;MQRankSum=-2.510e-01;QD=25.69;ReadPosRankSum=0.772;SOR=0.527	GT:AD:DP:GQ:PGT:PID:PL	0/0:9,0:9:27:.:.:0,27,264	0/0:6,0:6:12:.:.:0,12,180	1/1:0,3:3:8:1|1:25417078_A_G:134,8,0	0/1:4,11:15:99:.:.:369,0,123	0/0:2,0:2:6:.:.:0,6,73	0/0:2,0:2:6:.:.:0,6,84
CM023631.1	25417087	.	C	T	127.02	.	AC=4;AF=0.333;AN=12;DP=38;ExcessHet=0.0663;FS=0.000;MLEAC=3;MLEAF=0.250;MQ=50.59;QD=31.76;SOR=0.693	GT:AD:DP:GQ:PL	0/0:9,0:9:27:0,27,264	0/0:3,0:3:9:0,9,128	0/0:3,0:3:9:0,9,122	0/0:19,0:19:51:0,51,765	1/1:0,2:2:6:82,6,0	1/1:0,2:2:6:89,6,0
CM023631.1	25417101	.	C	G	810.31	.	AC=4;AF=0.400;AN=10;DP=39;ExcessHet=0.1047;FS=0.000;MLEAC=4;MLEAF=0.400;MQ=57.42;QD=23.00;SOR=1.292	GT:AD:DP:GQ:PGT:PID:PL	0/0:8,0:8:15:.:.:0,15,225	0/0:3,0:3:9:.:.:0,9,128	1/1:0,4:4:12:1|1:25417078_A_G:180,12,0	1/1:0,15:15:45:1|1:25417101_C_G:674,45,0	./.:1,0:1:.:.:.:0,0,0	0/0:1,0:1:3:.:.:0,3,45
CM023631.1	25417108	.	A	G	793.07	.	AC=4;AF=1.00;AN=4;DP=31;ExcessHet=3.0103;FS=0.000;MLEAC=4;MLEAF=1.00;MQ=54.66;QD=30.18;SOR=1.292	GT:AD:DP:GQ:PGT:PID:PL	./.:1,0:1:.:.:.:0,0,0	./.:0,0:0:.:.:.:0,0,0	1/1:0,4:4:12:1|1:25417078_A_G:180,12,0	1/1:0,15:15:45:1|1:25417101_C_G:638,45,0	./.:2,0:2:.:.:.:0,0,0	./.:1,0:1:.:.:.:0,0,0
CM023631.1	25417321	.	C	T	299.73	.	AC=3;AF=0.375;AN=8;BaseQRankSum=0.674;ClippingRankSum=0.00;DP=30;ExcessHet=1.0474;FS=0.000;MLEAC=3;MLEAF=0.375;MQ=58.41;MQRankSum=0.674;QD=23.06;ReadPosRankSum=0.712;SOR=1.402	GT:AD:DP:GQ:PL	0/0:4,0:4:12:0,12,148	0/0:4,0:4:12:0,12,161	1/1:1,3:4:7:109,7,0	0/1:3,6:9:54:227,0,54	./.:0,0:0:.:0,0,0	./.:0,0:0:.:0,0,0
CM023631.1	25417349	.	T	C	315.42	.	AC=4;AF=0.500;AN=8;DP=20;ExcessHet=0.1902;FS=0.000;MLEAC=4;MLEAF=0.500;MQ=53.40;QD=30.60;SOR=2.833	GT:AD:DP:GQ:PL	1/1:0,4:4:12:180,12,0	1/1:0,4:4:12:177,12,0	0/0:4,0:4:12:0,12,165	0/0:8,0:8:24:0,24,303	./.:0,0:0:.:0,0,0	./.:0,0:0:.:0,0,0
CM023631.1	25417438	.	T	C	121.56	.	AC=1;AF=0.083;AN=12;BaseQRankSum=-4.310e-01;ClippingRankSum=0.00;DP=67;ExcessHet=3.0103;FS=0.000;MLEAC=1;MLEAF=0.083;MQ=55.09;MQRankSum=1.18;QD=17.37;ReadPosRankSum=-8.420e-01;SOR=0.180	GT:AD:DP:GQ:PL	0/0:27,0:27:81:0,81,981	0/1:2,5:7:67:154,0,67	0/0:7,0:7:21:0,21,260	0/0:20,0:20:60:0,60,869	0/0:3,0:3:9:0,9,123	0/0:3,0:3:9:0,9,78
CM023631.1	25417498	.	G	A	1905.45	.	AC=8;AF=0.667;AN=12;DP=102;ExcessHet=0.0663;FS=0.000;MLEAC=8;MLEAF=0.667;MQ=59.84;QD=33.87;SOR=1.179	GT:AD:DP:GQ:PGT:PID:PL	0/0:34,0:34:81:.:.:0,81,1215	0/0:25,0:25:72:.:.:0,72,945	1/1:0,7:7:21:1|1:25417498_G_A:315,21,0	1/1:0,27:27:81:1|1:25417498_G_A:1206,81,0	1/1:0,5:5:18:1|1:25417498_G_A:264,18,0	1/1:0,4:4:12:1|1:25417498_G_A:172,12,0
CM023631.1	25417502	.	C	T	131.06	.	AC=2;AF=0.167;AN=12;DP=101;ExcessHet=0.2020;FS=0.000;MLEAC=2;MLEAF=0.167;MQ=58.30;QD=32.77;SOR=0.693	GT:AD:DP:GQ:PGT:PID:PL	0/0:28,0:28:81:.:.:0,81,1215	0/0:25,0:25:72:.:.:0,72,945	0/0:10,0:10:27:.:.:0,27,405	0/0:28,0:28:84:.:.:0,84,1103	0/0:6,0:6:18:.:.:0,18,206	1/1:0,4:4:12:1|1:25417498_G_A:172,12,0
CM023631.1	25417504	.	A	C,G	1959.45	.	AC=4,4;AF=0.333,0.333;AN=12;DP=98;ExcessHet=0.0663;FS=0.000;MLEAC=4,4;MLEAF=0.333,0.333;MQ=59.68;QD=29.92;SOR=1.154	GT:AD:DP:GQ:PGT:PID:PL	0/0:28,0,0:28:81:.:.:0,81,1215,81,1215,1215	0/0:25,0,0:25:72:.:.:0,72,945,72,945,945	1/1:0,7,0:7:21:1|1:25417498_G_A:315,21,0,315,21,315	1/1:0,28,0:28:84:1|1:25417498_G_A:1260,84,0,1260,84,1260	2/2:0,0,6:6:18:1|1:25417498_G_A:264,264,264,18,18,0	2/2:0,0,4:4:12:1|1:25417498_G_A:172,172,172,12,12,0
CM023631.1	25417506	.	T	A	597.04	.	AC=3;AF=0.250;AN=12;BaseQRankSum=-4.680e-01;ClippingRankSum=0.00;DP=98;ExcessHet=0.6367;FS=1.399;MLEAC=3;MLEAF=0.250;MQ=60.00;MQRankSum=0.00;QD=17.06;ReadPosRankSum=-1.880e+00;SOR=1.127	GT:AD:DP:GQ:PGT:PID:PL	0/0:28,0:28:81:.:.:0,81,1215	0/0:25,0:25:72:.:.:0,72,945	1/1:0,7:7:21:1|1:25417498_G_A:315,21,0	0/1:18,10:28:99:0|1:25417498_G_A:327,0,658	0/0:6,0:6:18:.:.:0,18,215	0/0:4,0:4:12:.:.:0,12,149
CM023631.1	25417545	.	A	G	315.55	.	AC=1;AF=0.083;AN=12;BaseQRankSum=-6.070e-01;ClippingRankSum=0.00;DP=86;ExcessHet=3.0103;FS=1.674;MLEAC=1;MLEAF=0.083;MQ=57.19;MQRankSum=0.686;QD=13.72;ReadPosRankSum=0.994;SOR=0.597	GT:AD:DP:GQ:PGT:PID:PL	0/0:19,0:19:45:.:.:0,45,675	0/1:10,13:23:99:0|1:25417545_A_G:348,0,287	0/0:8,0:8:9:.:.:0,9,135	0/0:26,0:26:36:.:.:0,36,540	0/0:6,0:6:12:.:.:0,12,180	0/0:4,0:4:12:.:.:0,12,152
CM023631.1	25417568	.	T	G	316.22	.	AC=4;AF=0.400;AN=10;DP=68;ExcessHet=0.1047;FS=0.000;MLEAC=4;MLEAF=0.400;MQ=28.02;QD=28.43;SOR=1.179	GT:AD:DP:GQ:PGT:PID:PL	0/0:14,0:14:9:.:.:0,9,135	0/0:15,0:15:15:.:.:0,15,225	0/0:9,0:9:6:.:.:0,6,90	./.:22,0:22:.:.:.:0,0,0	1/1:0,5:5:15:1|1:25417568_T_G:225,15,0	1/1:0,3:3:9:1|1:25417568_T_G:135,9,0
CM023631.1	25417574	.	A	T	2774.06	.	AC=12;AF=1.00;AN=12;DP=63;ExcessHet=3.0103;FS=0.000;MLEAC=12;MLEAF=1.00;MQ=58.09;QD=24.70;SOR=0.724	GT:AD:DP:GQ:PGT:PID:PL	1/1:0,14:14:42:1|1:25417574_A_T:627,42,0	1/1:0,14:14:42:1|1:25417545_A_G:610,42,0	1/1:0,6:6:18:.:.:257,18,0	1/1:0,21:21:63:.:.:945,63,0	1/1:0,5:5:15:1|1:25417568_T_G:225,15,0	1/1:0,3:3:9:1|1:25417568_T_G:135,9,0
CM023631.1	25417585	.	A	AGCCTG,ACCCTG	2535.08	.	AC=10,2;AF=0.833,0.167;AN=12;DP=58;ExcessHet=3.0103;FS=0.000;MLEAC=10,2;MLEAF=0.833,0.167;MQ=57.48;QD=36.13;SOR=0.693	GT:AD:DP:GQ:PGT:PID:PL	1/1:0,13,0:13:39:1|1:25417574_A_T:585,39,0,585,39,585	1/1:0,12,0:12:36:1|1:25417545_A_G:540,36,0,540,36,540	1/2:0,2,4:6:55:.:.:252,155,145,71,0,55	1/2:0,18,3:21:71:.:.:921,129,71,697,0,668	1/1:0,4,0:4:12:1|1:25417568_T_G:180,12,0,180,12,180	1/1:0,2,0:2:6:1|1:25417568_T_G:90,6,0,90,6,90
CM023631.1	25417630	.	G	A	356.14	.	AC=1;AF=0.250;AN=4;BaseQRankSum=-1.730e-01;ClippingRankSum=0.00;DP=27;ExcessHet=3.0103;FS=0.000;MLEAC=1;MLEAF=0.250;MQ=55.03;MQRankSum=-6.280e-01;QD=18.74;ReadPosRankSum=-2.284e+00;SOR=0.385	GT:AD:DP:GQ:PL	./.:0,0:0:.:0,0,0	./.:0,0:0:.:0,0,0	0/0:6,0:6:3:0,3,45	0/1:8,11:19:99:382,0,302	./.:2,0:2:.:0,0,0	./.:0,0:0:.:0,0,0
CM023631.1	25417632	.	A	G	38.83	.	AC=2;AF=0.333;AN=6;DP=28;ExcessHet=0.4576;FS=0.000;MLEAC=2;MLEAF=0.333;MQ=49.00;QD=19.41;SOR=2.303	GT:AD:DP:GQ:PL	./.:0,0:0:.:0,0,0	./.:0,0:0:.:0,0,0	0/0:6,0:6:3:0,3,45	0/0:20,0:20:15:0,15,225	1/1:0,2:2:6:70,6,0	./.:0,0:0:.:0,0,0
CM023631.1	25417685	.	C	CTT	639.89	.	AC=2;AF=1.00;AN=2;DP=23;ExcessHet=3.0103;FS=0.000;MLEAC=2;MLEAF=1.00;MQ=52.44;QD=28.36;SOR=1.112	GT:AD:DP:GQ:PGT:PID:PL	./.:0,0:0:.:.:.:0,0,0	./.:0,0:0:.:.:.:0,0,0	./.:3,0:3:.:.:.:0,0,0	1/1:0,15:15:45:1|1:25417685_C_CTT:674,45,0	./.:0,0:0:.:.:.:0,0,0	./.:0,0:0:.:.:.:0,0,0
CM023631.1	25417702	.	C	T	735.93	.	AC=2;AF=1.00;AN=2;DP=22;ExcessHet=3.0103;FS=0.000;MLEAC=2;MLEAF=1.00;MQ=53.62;QD=30.01;SOR=1.061	GT:AD:DP:GQ:PGT:PID:PL	./.:0,0:0:.:.:.:0,0,0	./.:0,0:0:.:.:.:0,0,0	./.:2,0:2:.:.:.:0,0,0	1/1:0,17:17:51:1|1:25417685_C_CTT:761,51,0	./.:0,0:0:.:.:.:0,0,0	./.:0,0:0:.:.:.:0,0,0
CM023631.1	25417799	.	C	T	872.93	.	AC=4;AF=1.00;AN=4;DP=59;ExcessHet=3.0103;FS=0.000;MLEAC=4;MLEAF=1.00;MQ=32.57;QD=36.66;SOR=4.712	GT:AD:DP:GQ:PL	1/1:0,10:10:30:423,30,0	1/1:0,11:11:33:475,33,0	./.:12,0:12:.:0,0,0	./.:25,0:25:.:0,0,0	./.:1,0:1:.:0,0,0	./.:0,0:0:.:0,0,0
CM023631.1	25417827	.	T	G	53.53	.	AC=2;AF=0.200;AN=10;DP=78;ExcessHet=0.2482;FS=0.000;MLEAC=1;MLEAF=0.100;MQ=48.99;QD=26.77;SOR=2.303	GT:AD:DP:GQ:PGT:PID:PL	0/0:20,0:20:60:.:.:0,60,793	0/0:19,0:19:57:.:.:0,57,781	0/0:13,0:13:39:.:.:0,39,508	0/0:23,0:23:69:.:.:0,69,958	./.:1,0:1:.:.:.:0,0,0	1/1:0,2:2:6:1|1:25417827_T_G:90,6,0
CM023631.1	25417852	.	G	A	426.88	.	AC=4;AF=0.333;AN=12;DP=113;ExcessHet=0.0663;FS=0.000;MLEAC=4;MLEAF=0.333;MQ=54.81;QD=33.92;SOR=1.270	GT:AD:DP:GQ:PGT:PID:PL	0/0:30,0:30:81:.:.:0,81,1215	0/0:29,0:29:78:.:.:0,78,1170	0/0:15,0:15:45:.:.:0,45,600	0/0:28,0:28:81:.:.:0,81,1215	1/1:0,6:6:18:.:.:257,18,0	1/1:0,5:5:15:1|1:25417827_T_G:221,15,0
CM023631.1	25417856	.	G	C	1474.7	.	AC=3;AF=0.250;AN=12;BaseQRankSum=-3.100e-01;ClippingRankSum=0.00;DP=112;ExcessHet=0.6367;FS=0.000;MLEAC=3;MLEAF=0.250;MQ=57.46;MQRankSum=0.129;QD=24.99;ReadPosRankSum=-5.200e-02;SOR=0.600	GT:AD:DP:GQ:PL	1/1:0,31:31:93:973,93,0	0/1:12,16:28:99:547,0,402	0/0:14,0:14:42:0,42,548	0/0:28,0:28:81:0,81,1215	0/0:6,0:6:18:0,18,243	0/0:5,0:5:15:0,15,218
CM023631.1	25417991	.	T	A	170.49	.	AC=2;AF=0.200;AN=10;DP=119;ExcessHet=0.2482;FS=0.000;MLEAC=2;MLEAF=0.200;MQ=49.90;QD=34.10;SOR=1.022	GT:AD:DP:GQ:PGT:PID:PL	0/0:35,0:35:99:.:.:0,99,1455	0/0:36,0:36:99:.:.:0,99,1485	0/0:9,0:9:27:.:.:0,27,336	0/0:33,0:33:93:.:.:0,93,1395	1/1:0,5:5:15:1|1:25417991_T_A:211,15,0	./.:1,0:1:.:.:.:0,0,0
CM023631.1	25417999	.	G	A	200.61	.	AC=4;AF=0.333;AN=12;DP=120;ExcessHet=0.0663;FS=0.000;MLEAC=3;MLEAF=0.250;MQ=60.00;QD=31.75;SOR=1.022	GT:AD:DP:GQ:PGT:PID:PL	0/0:35,0:35:99:.:.:0,99,1455	0/0:38,0:38:99:.:.:0,99,1458	0/0:9,0:9:24:.:.:0,24,360	0/0:33,0:33:93:.:.:0,93,1395	1/1:0,3:3:12:1|1:25417991_T_A:171,12,0	1/1:0,2:2:6:.:.:77,6,0
CM023631.1	25418001	.	G	A	127.06	.	AC=1;AF=0.083;AN=12;BaseQRankSum=-2.570e-01;ClippingRankSum=0.00;DP=119;ExcessHet=3.3579;FS=8.506;MLEAC=1;MLEAF=0.083;MQ=60.00;MQRankSum=0.00;QD=4.10;ReadPosRankSum=-6.490e-01;SOR=3.185	GT:AD:DP:GQ:PL	0/0:35,0:35:99:0,99,1455	0/0:38,0:38:99:0,99,1458	0/0:9,0:9:0:0,0,187	0/1:25,6:31:99:158,0,975	0/0:4,0:4:12:0,12,136	0/0:2,0:2:6:0,6,81
CM023631.1	25418043	.	C	A	178.62	.	AC=4;AF=0.333;AN=12;DP=114;ExcessHet=0.0663;FS=0.000;MLEAC=3;MLEAF=0.250;MQ=60.00;QD=24.81;SOR=1.022	GT:AD:DP:GQ:PGT:PID:PL	0/0:35,0:35:99:.:.:0,99,1455	0/0:38,0:38:99:.:.:0,99,1458	0/0:8,0:8:24:.:.:0,24,292	0/0:28,0:28:81:.:.:0,81,1215	1/1:0,2:2:6:1|1:25418043_C_A:90,6,0	1/1:0,3:3:9:1|1:25418043_C_A:135,9,0
CM023631.1	25418052	.	C	T	1480.31	.	AC=8;AF=0.667;AN=12;DP=111;ExcessHet=0.0663;FS=0.000;MLEAC=8;MLEAF=0.667;MQ=60.00;QD=34.45;SOR=0.914	GT:AD:DP:GQ:PGT:PID:PL	0/0:35,0:35:99:.:.:0,99,1455	0/0:38,0:38:99:.:.:0,99,1458	1/1:0,8:8:23:.:.:286,23,0	1/1:0,24:24:72:.:.:984,72,0	1/1:0,3:3:9:1|1:25418043_C_A:126,9,0	1/1:0,3:3:9:1|1:25418043_C_A:135,9,0
CM023631.1	25418089	.	A	G	128.4	.	AC=2;AF=0.200;AN=10;DP=114;ExcessHet=0.2482;FS=0.000;MLEAC=2;MLEAF=0.200;MQ=45.36;QD=32.10;SOR=1.609	GT:AD:DP:GQ:PL	0/0:43,0:43:99:0,111,1793	0/0:38,0:38:99:0,99,1458	0/0:7,0:7:18:0,18,270	0/0:19,0:19:48:0,48,720	1/1:0,4:4:12:168,12,0	./.:3,0:3:.:0,0,0
CM023631.1	25418090	.	C	T	940.95	.	AC=4;AF=0.333;AN=12;DP=107;ExcessHet=0.0663;FS=0.000;MLEAC=4;MLEAF=0.333;MQ=60.00;QD=28.63;SOR=0.693	GT:AD:DP:GQ:PGT:PID:PL	0/0:43,0:43:99:.:.:0,111,1793	0/0:38,0:38:99:.:.:0,99,1458	1/1:0,7:7:21:1|1:25418090_C_T:315,21,0	1/1:0,15:15:45:1|1:25418090_C_T:675,45,0	0/0:3,0:3:9:.:.:0,9,125	0/0:1,0:1:3:.:.:0,3,34
CM023631.1	25418091	.	C	G	940.95	.	AC=4;AF=0.333;AN=12;DP=107;ExcessHet=0.0663;FS=0.000;MLEAC=4;MLEAF=0.333;MQ=60.00;QD=24.18;SOR=0.693	GT:AD:DP:GQ:PGT:PID:PL	0/0:43,0:43:99:.:.:0,111,1793	0/0:38,0:38:99:.:.:0,99,1458	1/1:0,7:7:21:1|1:25418090_C_T:315,21,0	1/1:0,15:15:45:1|1:25418090_C_T:675,45,0	0/0:3,0:3:9:.:.:0,9,125	0/0:1,0:1:3:.:.:0,3,34
CM023631.1	25418109	.	C	T	715.95	.	AC=4;AF=0.333;AN=12;DP=101;ExcessHet=0.0663;FS=0.000;MLEAC=4;MLEAF=0.333;MQ=60.00;QD=28.08;SOR=0.693	GT:AD:DP:GQ:PGT:PID:PL	0/0:43,0:43:99:.:.:0,111,1793	0/0:38,0:38:99:.:.:0,99,1458	1/1:0,5:5:15:1|1:25418090_C_T:225,15,0	1/1:0,11:11:36:1|1:25418090_C_T:540,36,0	0/0:2,0:2:6:.:.:0,6,60	0/0:2,0:2:6:.:.:0,6,71
CM023631.1	25418140	.	G	T	673.31	.	AC=4;AF=0.333;AN=12;DP=99;ExcessHet=0.0663;FS=0.000;MLEAC=5;MLEAF=0.417;MQ=60.00;QD=27.07;SOR=1.112	GT:AD:DP:GQ:PGT:PID:PL	0/0:43,0:43:99:.:.:0,111,1793	0/0:38,0:38:99:.:.:0,99,1458	1/1:0,4:4:12:1|1:25418090_C_T:180,12,0	1/1:0,11:11:36:1|1:25418090_C_T:540,36,0	0/0:2,0:2:3:.:.:0,3,45	0/0:1,0:1:3:.:.:0,3,44
CM023631.1	25418141	.	T	C	673.31	.	AC=4;AF=0.333;AN=12;DP=100;ExcessHet=0.0663;FS=0.000;MLEAC=5;MLEAF=0.417;MQ=60.00;QD=32.30;SOR=1.244	GT:AD:DP:GQ:PGT:PID:PL	0/0:43,0:43:99:.:.:0,111,1793	0/0:38,0:38:99:.:.:0,99,1458	1/1:0,4:4:12:1|1:25418090_C_T:180,12,0	1/1:0,12:12:36:1|1:25418090_C_T:540,36,0	0/0:2,0:2:3:.:.:0,3,45	0/0:1,0:1:3:.:.:0,3,44
CM023631.1	25418154	.	T	A	3612.97	.	AC=8;AF=1.00;AN=8;DP=102;ExcessHet=3.0103;FS=0.000;MLEAC=8;MLEAF=1.00;MQ=59.41;QD=28.11;SOR=1.167	GT:AD:DP:GQ:PGT:PID:PL	1/1:0,49:49:99:.:.:1630,147,0	1/1:0,36:36:99:.:.:1333,108,0	1/1:0,5:5:15:1|1:25418090_C_T:225,15,0	1/1:0,10:10:30:1|1:25418090_C_T:450,30,0	./.:1,0:1:.:.:.:0,0,0	./.:1,0:1:.:.:.:0,0,0
CM023631.1	25418171	.	G	A	3670.94	.	AC=8;AF=1.00;AN=8;DP=100;ExcessHet=3.0103;FS=0.000;MLEAC=8;MLEAF=1.00;MQ=59.30;QD=31.27;SOR=1.562	GT:AD:DP:GQ:PGT:PID:PL	1/1:0,50:50:99:.:.:1714,150,0	1/1:0,32:32:96:.:.:1262,96,0	1/1:0,7:7:21:1|1:25418090_C_T:315,21,0	1/1:0,9:9:27:1|1:25418090_C_T:405,27,0	./.:0,0:0:.:.:.:0,0,0	./.:2,0:2:.:.:.:0,0,0
CM023631.1	25418189	.	C	G	711.55	.	AC=4;AF=0.500;AN=8;DP=94;ExcessHet=0.1902;FS=0.000;MLEAC=4;MLEAF=0.500;MQ=53.98;QD=27.04;SOR=1.739	GT:AD:DP:GQ:PGT:PID:PL	0/0:40,0:40:99:.:.:0,111,1531	0/0:33,0:33:90:.:.:0,90,1350	1/1:0,8:8:24:1|1:25418090_C_T:360,24,0	1/1:0,9:9:27:1|1:25418090_C_T:395,27,0	./.:1,0:1:.:.:.:0,0,0	./.:3,0:3:.:.:.:0,0,0
CM023631.1	25418233	.	A	G	1075.48	.	AC=4;AF=0.500;AN=8;DP=106;ExcessHet=0.1902;FS=0.000;MLEAC=4;MLEAF=0.500;MQ=49.68;QD=34.12;SOR=0.859	GT:AD:DP:GQ:PGT:PID:PL	0/0:40,0:40:99:.:.:0,111,1531	0/0:31,0:31:81:.:.:0,81,1215	1/1:0,12:12:36:1|1:25418233_A_G:540,36,0	1/1:0,12:12:39:1|1:25418233_A_G:579,39,0	./.:5,0:5:.:.:.:0,0,0	./.:6,0:6:.:.:.:0,0,0
CM023631.1	25418252	.	C	T	1208.13	.	AC=4;AF=0.333;AN=12;DP=110;ExcessHet=0.0663;FS=0.000;MLEAC=4;MLEAF=0.333;MQ=60.00;QD=30.01;SOR=0.693	GT:AD:DP:GQ:PGT:PID:PL	0/0:37,0:37:99:.:.:0,102,1530	0/0:34,0:34:99:.:.:0,99,1485	1/1:0,10:10:30:1|1:25418233_A_G:450,30,0	1/1:0,16:16:54:1|1:25418233_A_G:810,54,0	0/0:6,0:6:18:.:.:0,18,236	0/0:7,0:7:21:.:.:0,21,291
CM023631.1	25418258	.	T	A	1306.5	.	AC=4;AF=0.500;AN=8;DP=114;ExcessHet=0.1902;FS=0.000;MLEAC=4;MLEAF=0.500;MQ=49.86;QD=27.30;SOR=0.760	GT:AD:DP:GQ:PGT:PID:PL	0/0:37,0:37:99:.:.:0,102,1530	0/0:35,0:35:99:.:.:0,99,1485	1/1:0,9:9:27:1|1:25418233_A_G:405,27,0	1/1:0,20:20:63:1|1:25418233_A_G:945,63,0	./.:6,0:6:.:.:.:0,0,0	./.:7,0:7:.:.:.:0,0,0
CM023631.1	25418278	.	G	A	1343.09	.	AC=4;AF=0.333;AN=12;DP=114;ExcessHet=0.0663;FS=0.000;MLEAC=4;MLEAF=0.333;MQ=60.00;QD=32.46;SOR=0.756	GT:AD:DP:GQ:PGT:PID:PL	0/0:37,0:37:99:.:.:0,102,1530	0/0:31,0:31:90:.:.:0,90,1350	1/1:0,10:10:30:1|1:25418233_A_G:450,30,0	1/1:0,21:21:63:1|1:25418233_A_G:945,63,0	0/0:8,0:8:21:.:.:0,21,315	0/0:7,0:7:21:.:.:0,21,265
CM023631.1	25418290	.	A	G	141.85	.	AC=2;AF=0.167;AN=12;BaseQRankSum=-1.834e+00;ClippingRankSum=0.00;DP=111;ExcessHet=3.4242;FS=26.113;MLEAC=2;MLEAF=0.167;MQ=60.00;MQRankSum=0.00;QD=4.58;ReadPosRankSum=0.00;SOR=4.163	GT:AD:DP:GQ:PL	0/0:35,0:35:99:0,99,1485	0/0:31,0:31:90:0,90,1350	0/1:8,2:10:41:41,0,318	0/1:16,5:21:99:138,0,609	0/0:8,0:8:24:0,24,313	0/0:6,0:6:15:0,15,225
CM023631.1	25418606	.	A	G	480.18	.	AC=2;AF=0.333;AN=6;DP=96;ExcessHet=0.4576;FS=0.000;MLEAC=2;MLEAF=0.333;MQ=32.46;QD=32.24;SOR=0.693	GT:AD:DP:GQ:PGT:PID:PL	0/0:31,0:31:90:.:.:0,90,1060	0/0:24,0:24:72:.:.:0,72,926	./.:8,0:8:.:.:.:0,0,0	./.:17,0:17:.:.:.:0,0,0	./.:4,0:4:.:.:.:0,0,0	1/1:0,12:12:36:1|1:25418606_A_G:517,36,0
CM023631.1	25418616	.	A	C	456.18	.	AC=2;AF=0.333;AN=6;DP=101;ExcessHet=0.4576;FS=0.000;MLEAC=2;MLEAF=0.333;MQ=27.77;QD=34.41;SOR=0.892	GT:AD:DP:GQ:PGT:PID:PL	0/0:35,0:35:99:.:.:0,99,1485	0/0:24,0:24:72:.:.:0,72,926	./.:8,0:8:.:.:.:0,0,0	./.:18,0:18:.:.:.:0,0,0	./.:7,0:7:.:.:.:0,0,0	1/1:0,9:9:33:1|1:25418606_A_G:493,33,0
CM023631.1	25418685	.	G	A	2846.02	.	AC=10;AF=1.00;AN=10;DP=97;ExcessHet=3.0103;FS=0.000;MLEAC=10;MLEAF=1.00;MQ=51.12;QD=34.32;SOR=0.693	GT:AD:DP:GQ:PL	1/1:0,33:33:99:1139,99,0	1/1:0,28:28:84:1048,84,0	1/1:0,5:5:15:178,15,0	./.:19,0:19:.:0,0,0	1/1:0,8:8:24:338,24,0	1/1:0,4:4:12:168,12,0
CM023631.1	25418744	.	G	T	751.72	.	AC=6;AF=0.600;AN=10;DP=64;ExcessHet=0.1047;FS=0.000;MLEAC=6;MLEAF=0.600;MQ=58.51;QD=25.38;SOR=0.892	GT:AD:DP:GQ:PL	0/0:22,0:22:60:0,60,775	0/0:21,0:21:54:0,54,810	1/1:0,4:4:12:121,12,0	1/1:0,14:14:42:587,42,0	./.:1,0:1:.:0,0,0	1/1:0,2:2:6:90,6,0
CM023631.1	25418782	.	G	A	294.37	.	AC=2;AF=0.250;AN=8;DP=31;ExcessHet=0.3218;FS=0.000;MLEAC=2;MLEAF=0.250;MQ=39.20;QD=30.71;SOR=2.833	GT:AD:DP:GQ:PGT:PID:PL	./.:9,0:9:.:.:.:0,0,0	1/1:0,8:8:24:1|1:25418782_G_A:330,24,0	0/0:2,0:2:3:.:.:0,3,45	0/0:10,0:10:27:.:.:0,27,405	./.:0,0:0:.:.:.:0,0,0	0/0:2,0:2:3:.:.:0,3,45
CM023631.1	25418795	.	G	GATTGTTAAAGAA	96.64	.	AC=2;AF=0.500;AN=4;DP=13;ExcessHet=0.7918;FS=0.000;MLEAC=2;MLEAF=0.500;MQ=56.57;QD=32.21;SOR=2.833	GT:AD:DP:GQ:PGT:PID:PL	./.:0,0:0:.:.:.:0,0,0	1/1:0,3:3:9:1|1:25418782_G_A:135,9,0	./.:0,0:0:.:.:.:0,0,0	0/0:10,0:10:6:.:.:0,6,90	./.:0,0:0:.:.:.:0,0,0	./.:0,0:0:.:.:.:0,0,0
CM023631.1	25419183	.	G	T,C	625.3	.	AC=3,1;AF=0.250,0.083;AN=12;DP=34;ExcessHet=0.1902;FS=0.000;MLEAC=3,1;MLEAF=0.250,0.083;MQ=56.28;QD=29.87;SOR=4.174	GT:AD:DP:GQ:PL	1/1:0,8,0:8:24:338,24,0,338,24,338	1/2:0,5,3:8:99:329,123,108,206,0,197	0/0:1,0,0:1:3:0,3,20,3,20,20	0/0:12,0,0:12:9:0,9,135,9,135,135	0/0:4,0,0:4:12:0,12,145,12,145,145	0/0:1,0,0:1:3:0,3,36,3,36,36
CM023631.1	25419206	.	G	A	185.92	.	AC=2;AF=0.167;AN=12;DP=53;ExcessHet=0.2482;FS=0.000;MLEAC=2;MLEAF=0.167;MQ=57.59;QD=33.43;SOR=1.022	GT:AD:DP:GQ:PGT:PID:PL	0/0:17,0:17:51:.:.:0,51,682	0/0:14,0:14:42:.:.:0,42,585	0/0:2,0:2:6:.:.:0,6,40	0/0:12,0:12:9:.:.:0,9,135	1/1:0,5:5:15:1|1:25419206_G_A:225,15,0	0/0:3,0:3:0:.:.:0,0,44
CM023631.1	25419215	.	CAA	C	246.59	.	AC=1;AF=0.083;AN=12;BaseQRankSum=0.319;ClippingRankSum=0.00;DP=58;ExcessHet=3.0103;FS=3.802;MLEAC=1;MLEAF=0.083;MQ=60.00;MQRankSum=0.00;QD=27.40;ReadPosRankSum=-8.760e-01;SOR=2.584	GT:AD:DP:GQ:PL	0/0:20,0:20:60:0,60,770	0/0:17,0:17:51:0,51,645	0/0:2,0:2:6:0,6,40	0/1:2,7:9:63:288,0,63	0/0:5,0:5:15:0,15,182	0/0:5,0:5:15:0,15,197
CM023631.1	25419216	.	A	*,G	473.44	.	AC=1,2;AF=0.100,0.200;AN=10;DP=58;ExcessHet=0.7918;FS=2.963;MLEAC=1,2;MLEAF=0.100,0.200;MQ=29.54;QD=33.82;SOR=1.981	GT:AD:DP:GQ:PGT:PID:PL	0/0:20,0,0:20:60:.:.:0,60,770,60,770,770	0/0:17,0,0:17:51:.:.:0,51,645,51,645,645	0/0:2,0,0:2:6:.:.:0,6,40,6,40,40	0/1:2,7,0:9:63:.:.:288,0,63,294,84,378	2/2:0,0,5:5:15:1|1:25419206_G_A:225,225,225,15,15,0	./.:5,0,0:5:.:.:.:0,0,0,0,0,0
CM023631.1	25419250	.	C	T	358.87	.	AC=2;AF=0.200;AN=10;DP=84;ExcessHet=0.2482;FS=0.000;MLEAC=2;MLEAF=0.200;MQ=41.49;QD=33.69;SOR=1.402	GT:AD:DP:GQ:PGT:PID:PL	0/0:24,0:24:72:.:.:0,72,859	0/0:24,0:24:63:.:.:0,63,945	0/0:3,0:3:9:.:.:0,9,81	0/0:15,0:15:45:.:.:0,45,568	1/1:0,9:9:27:1|1:25419206_G_A:400,27,0	./.:9,0:9:.:.:.:0,0,0
CM023631.1	25419254	.	A	G	508.97	.	AC=4;AF=0.333;AN=12;DP=82;ExcessHet=0.0663;FS=0.000;MLEAC=4;MLEAF=0.333;MQ=60.00;QD=31.81;SOR=0.941	GT:AD:DP:GQ:PL	0/0:24,0:24:72:0,72,859	0/0:24,0:24:63:0,63,945	1/1:0,3:3:9:93,9,0	1/1:0,13:13:39:466,39,0	0/0:9,0:9:24:0,24,360	0/0:9,0:9:27:0,27,357
CM023631.1	25419289	.	G	T	573.65	.	AC=4;AF=0.333;AN=12;DP=105;ExcessHet=0.0663;FS=0.000;MLEAC=4;MLEAF=0.333;MQ=60.00;QD=25.24;SOR=1.765	GT:AD:DP:GQ:PGT:PID:PL	0/0:35,0:35:62:.:.:0,62,1298	0/0:34,0:34:93:.:.:0,93,1395	0/0:7,0:7:21:.:.:0,21,257	0/0:15,0:15:39:.:.:0,39,585	1/1:0,9:9:27:1|1:25419289_G_T:400,27,0	1/1:0,5:5:15:1|1:25419289_G_T:225,15,0
CM023631.1	25419298	.	A	G	607.37	.	AC=4;AF=0.333;AN=12;DP=105;ExcessHet=0.0663;FS=0.000;MLEAC=4;MLEAF=0.333;MQ=59.28;QD=32.70;SOR=1.473	GT:AD:DP:GQ:PGT:PID:PL	0/0:36,0:36:32:.:.:0,32,1215	0/0:35,0:35:99:.:.:0,99,1343	0/0:7,0:7:21:.:.:0,21,257	0/0:12,0:12:33:.:.:0,33,495	1/1:0,9:9:27:1|1:25419289_G_T:398,27,0	1/1:0,6:6:18:1|1:25419289_G_T:261,18,0
CM023631.1	25419569	.	G	A	97.5	.	AC=1;AF=0.083;AN=12;BaseQRankSum=-1.668e+00;ClippingRankSum=0.00;DP=107;ExcessHet=3.3579;FS=3.522;MLEAC=1;MLEAF=0.083;MQ=60.00;MQRankSum=0.00;QD=10.83;ReadPosRankSum=0.00;SOR=2.712	GT:AD:DP:GQ:PGT:PID:PL	0/0:33,0:33:99:.:.:0,99,1071	0/0:27,0:27:72:.:.:0,72,1080	0/0:6,0:6:0:.:.:0,0,160	0/1:5,4:9:99:0|1:25419569_G_A:129,0,188	0/0:20,0:20:60:.:.:0,60,771	0/0:12,0:12:36:.:.:0,36,458
CM023631.1	25419575	.	C	A	467.55	.	AC=3;AF=0.250;AN=12;BaseQRankSum=0.431;ClippingRankSum=0.00;DP=106;ExcessHet=0.6367;FS=0.000;MLEAC=3;MLEAF=0.250;MQ=60.00;MQRankSum=0.00;QD=33.23;ReadPosRankSum=0.00;SOR=1.473	GT:AD:DP:GQ:PGT:PID:PL	0/0:33,0:33:99:.:.:0,99,1071	0/0:28,0:28:75:.:.:0,75,1125	0/1:1,2:3:35:.:.:80,0,35	1/1:0,10:10:30:1|1:25419569_G_A:433,30,0	0/0:20,0:20:60:.:.:0,60,771	0/0:12,0:12:36:.:.:0,36,458
CM023631.1	25419659	.	T	C	3795.94	.	AC=12;AF=1.00;AN=12;DP=103;ExcessHet=3.0103;FS=0.000;MLEAC=12;MLEAF=1.00;MQ=58.93;QD=28.05;SOR=1.234	GT:AD:DP:GQ:PGT:PID:PL	1/1:0,35:35:99:1|1:25419659_T_C:1305,105,0	1/1:0,30:30:90:.:.:1046,90,0	1/1:0,8:8:24:.:.:298,24,0	1/1:0,10:10:30:.:.:417,30,0	1/1:0,11:11:33:.:.:430,33,0	1/1:0,9:9:27:.:.:325,27,0
CM023631.1	25419689	.	A	G	306.86	.	AC=4;AF=0.333;AN=12;DP=76;ExcessHet=0.0663;FS=0.000;MLEAC=4;MLEAF=0.333;MQ=58.44;QD=34.10;SOR=0.892	GT:AD:DP:GQ:PL	0/0:31,0:31:80:0,80,1149	0/0:23,0:23:60:0,60,900	0/0:6,0:6:18:0,18,195	0/0:7,0:7:18:0,18,270	1/1:0,4:4:12:163,12,0	1/1:0,5:5:15:194,15,0
CM023631.1	25419698	.	G	A	276.1	.	AC=3;AF=0.250;AN=12;BaseQRankSum=-1.960e+00;ClippingRankSum=0.00;DP=76;ExcessHet=0.6367;FS=0.000;MLEAC=3;MLEAF=0.250;MQ=60.00;MQRankSum=0.00;QD=21.24;ReadPosRankSum=0.00;SOR=1.022	GT:AD:DP:GQ:PL	0/0:31,0:31:84:0,84,1260	0/0:23,0:23:60:0,60,900	0/1:3,3:6:63:63,0,115	1/1:0,7:7:21:258,21,0	0/0:5,0:5:15:0,15,169	0/0:4,0:4:12:0,12,143
CM023631.1	25419731	.	G	A	49.99	.	AC=1;AF=0.083;AN=12;BaseQRankSum=0.967;ClippingRankSum=0.00;DP=71;ExcessHet=3.0103;FS=4.771;MLEAC=1;MLEAF=0.083;MQ=60.00;MQRankSum=0.00;QD=16.66;ReadPosRankSum=-9.670e-01;SOR=2.225	GT:AD:DP:GQ:PL	0/0:32,0:32:90:0,90,1350	0/0:16,0:16:45:0,45,675	0/0:4,0:4:12:0,12,138	0/1:1,2:3:1:81,0,1	0/0:8,0:8:21:0,21,315	0/0:8,0:8:0:0,0,141
CM023631.1	25419797	.	A	G	265.96	.	AC=3;AF=0.250;AN=12;BaseQRankSum=-6.230e-01;ClippingRankSum=0.00;DP=92;ExcessHet=0.6367;FS=0.000;MLEAC=3;MLEAF=0.250;MQ=60.00;MQRankSum=0.00;QD=22.16;ReadPosRankSum=0.431;SOR=0.859	GT:AD:DP:GQ:PL	0/0:33,0:33:90:0,90,1350	0/0:16,0:16:48:0,48,560	0/1:4,2:6:56:56,0,119	1/1:0,6:6:18:255,18,0	0/0:18,0:18:51:0,51,765	0/0:13,0:13:27:0,27,405
CM023631.1	25419882	.	C	T	994.96	.	AC=6;AF=1.00;AN=6;DP=42;ExcessHet=3.0103;FS=0.000;MLEAC=6;MLEAF=1.00;MQ=47.49;QD=30.96;SOR=1.519	GT:AD:DP:GQ:PGT:PID:PL	./.:8,0:8:.:.:.:0,0,0	1/1:0,6:6:18:.:.:258,18,0	1/1:0,8:8:24:1|1:25419882_C_T:336,24,0	1/1:0,10:10:30:.:.:426,30,0	./.:5,0:5:.:.:.:0,0,0	./.:2,0:2:.:.:.:0,0,0
CM023631.1	25419929	.	G	A	828.16	.	AC=5;AF=0.625;AN=8;BaseQRankSum=-1.760e+00;ClippingRankSum=0.00;DP=28;ExcessHet=1.0474;FS=0.000;MLEAC=5;MLEAF=0.625;MQ=57.66;MQRankSum=0.00;QD=33.13;ReadPosRankSum=1.00;SOR=0.551	GT:AD:DP:GQ:PGT:PID:PL	./.:0,0:0:.:.:.:0,0,0	0/0:2,0:2:6:.:.:0,6,78	1/1:0,8:8:24:1|1:25419882_C_T:351,24,0	0/1:2,12:14:48:.:.:389,0,48	./.:1,0:1:.:.:.:0,0,0	1/1:0,3:3:9:.:.:124,9,0
CM023631.1	25419943	.	T	C	54.4	.	AC=2;AF=0.200;AN=10;DP=32;ExcessHet=0.2482;FS=0.000;MLEAC=1;MLEAF=0.100;MQ=52.00;QD=27.20;SOR=2.303	GT:AD:DP:GQ:PGT:PID:PL	./.:0,0:0:.:.:.:0,0,0	1/1:0,2:2:6:1|1:25419943_T_C:90,6,0	0/0:9,0:9:27:.:.:0,27,354	0/0:16,0:16:48:.:.:0,48,573	0/0:2,0:2:6:.:.:0,6,54	0/0:3,0:3:9:.:.:0,9,113
CM023631.1	25419957	.	T	C	1597.26	.	AC=10;AF=1.00;AN=10;DP=36;ExcessHet=3.0103;FS=0.000;MLEAC=10;MLEAF=1.00;MQ=58.42;QD=33.78;SOR=1.371	GT:AD:DP:GQ:PGT:PID:PL	./.:0,0:0:.:.:.:0,0,0	1/1:0,2:2:6:1|1:25419943_T_C:90,6,0	1/1:0,11:11:33:1|1:25419957_T_C:495,33,0	1/1:0,16:16:48:1|1:25419957_T_C:677,48,0	1/1:0,4:4:12:1|1:25419957_T_C:180,12,0	1/1:0,3:3:12:1|1:25419957_T_C:180,12,0
CM023631.1	25419978	.	T	C	398.08	.	AC=4;AF=0.400;AN=10;DP=37;ExcessHet=0.1047;FS=0.000;MLEAC=4;MLEAF=0.400;MQ=55.22;QD=28.88;SOR=1.402	GT:AD:DP:GQ:PGT:PID:PL	./.:0,0:0:.:.:.:0,0,0	0/0:2,0:2:6:.:.:0,6,88	0/0:11,0:11:33:.:.:0,33,437	0/0:15,0:15:39:.:.:0,39,585	1/1:0,5:5:15:1|1:25419957_T_C:225,15,0	1/1:0,4:4:15:1|1:25419957_T_C:219,15,0
CM023631.1	25419980	.	C	G	1486.68	.	AC=8;AF=0.800;AN=10;DP=36;ExcessHet=0.2482;FS=0.000;MLEAC=9;MLEAF=0.900;MQ=58.77;QD=26.39;SOR=1.418	GT:AD:DP:GQ:PGT:PID:PL	./.:0,0:0:.:.:.:0,0,0	0/0:2,0:2:6:.:.:0,6,88	1/1:0,10:10:30:1|1:25419957_T_C:450,30,0	1/1:0,14:14:42:1|1:25419957_T_C:629,42,0	1/1:0,5:5:15:1|1:25419957_T_C:225,15,0	1/1:0,5:5:15:1|1:25419957_T_C:219,15,0
CM023631.1	25420006	.	C	A	1374.95	.	AC=8;AF=1.00;AN=8;DP=37;ExcessHet=3.0103;FS=0.000;MLEAC=8;MLEAF=1.00;MQ=59.55;QD=31.05;SOR=1.270	GT:AD:DP:GQ:PL	./.:0,0:0:.:0,0,0	./.:0,0:0:.:0,0,0	1/1:0,10:10:30:338,30,0	1/1:0,12:12:36:477,36,0	1/1:0,6:6:18:259,18,0	1/1:0,9:9:27:326,27,0
CM023631.1	25420083	.	C	T	724.94	.	AC=4;AF=1.00;AN=4;DP=28;ExcessHet=3.0103;FS=0.000;MLEAC=4;MLEAF=1.00;MQ=47.49;QD=32.47;SOR=1.179	GT:AD:DP:GQ:PGT:PID:PL	./.:0,0:0:.:.:.:0,0,0	./.:2,0:2:.:.:.:0,0,0	1/1:0,8:8:24:1|1:25420083_C_T:341,24,0	1/1:0,10:10:30:1|1:25420083_C_T:409,30,0	./.:3,0:3:.:.:.:0,0,0	./.:5,0:5:.:.:.:0,0,0
CM023631.1	25420187	.	G	A	1443.97	.	AC=8;AF=1.00;AN=8;DP=35;ExcessHet=3.0103;FS=0.000;MLEAC=8;MLEAF=1.00;MQ=59.01;QD=31.05;SOR=1.418	GT:AD:DP:GQ:PGT:PID:PL	1/1:0,5:5:15:.:.:212,15,0	1/1:0,11:11:33:.:.:446,33,0	1/1:0,8:8:24:1|1:25420083_C_T:360,24,0	1/1:0,10:10:31:1|1:25420083_C_T:451,31,0	./.:0,0:0:.:.:.:0,0,0	./.:0,0:0:.:.:.:0,0,0
CM023631.1	25420210	.	A	T	565.47	.	AC=3;AF=0.375;AN=8;BaseQRankSum=-3.280e-01;ClippingRankSum=0.00;DP=47;ExcessHet=1.0474;FS=2.702;MLEAC=3;MLEAF=0.375;MQ=59.40;MQRankSum=0.792;QD=33.26;ReadPosRankSum=0.652;SOR=1.170	GT:AD:DP:GQ:PGT:PID:PL	0/0:13,0:13:39:.:.:0,39,469	0/0:16,0:16:48:.:.:0,48,615	0/1:3,4:7:99:.:.:156,0,112	1/1:0,10:10:31:1|1:25420083_C_T:449,31,0	./.:0,0:0:.:.:.:0,0,0	./.:0,0:0:.:.:.:0,0,0
CM023631.1	25420254	.	G	A	2322.97	.	AC=4;AF=0.333;AN=12;DP=87;ExcessHet=0.0663;FS=0.000;MLEAC=4;MLEAF=0.333;MQ=60.00;QD=30.10;SOR=1.697	GT:AD:DP:GQ:PGT:PID:PL	1/1:0,25:25:78:1|1:25420254_G_A:1145,78,0	1/1:0,29:29:87:1|1:25420254_G_A:1229,87,0	0/0:12,0:12:36:.:.:0,36,457	0/0:14,0:14:42:.:.:0,42,543	0/0:4,0:4:12:.:.:0,12,140	0/0:3,0:3:9:.:.:0,9,127
CM023631.1	25420272	.	G	T	3512.93	.	AC=8;AF=1.00;AN=8;DP=94;ExcessHet=3.0103;FS=0.000;MLEAC=8;MLEAF=1.00;MQ=56.04;QD=31.68;SOR=1.264	GT:AD:DP:GQ:PGT:PID:PL	1/1:0,28:28:87:1|1:25420254_G_A:1274,87,0	1/1:0,32:32:99:1|1:25420254_G_A:1429,99,0	1/1:0,9:9:27:.:.:350,27,0	1/1:0,12:12:36:.:.:485,36,0	./.:7,0:7:.:.:.:0,0,0	./.:5,0:5:.:.:.:0,0,0
CM023631.1	25420348	.	T	A	668.18	.	AC=4;AF=0.333;AN=12;DP=118;ExcessHet=0.0663;FS=0.000;MLEAC=4;MLEAF=0.333;MQ=58.03;QD=37.68;SOR=1.609	GT:AD:DP:GQ:PGT:PID:PL	0/0:37,0:37:99:.:.:0,100,1246	0/0:35,0:35:99:.:.:0,99,1485	0/0:16,0:16:42:.:.:0,42,630	0/0:14,0:14:39:.:.:0,39,585	1/1:0,9:9:27:1|1:25420348_T_A:405,27,0	1/1:0,7:7:21:1|1:25420348_T_A:315,21,0
CM023631.1	25420350	.	T	C	668.18	.	AC=4;AF=0.333;AN=12;DP=118;ExcessHet=0.0663;FS=0.000;MLEAC=4;MLEAF=0.333;MQ=58.03;QD=30.77;SOR=1.609	GT:AD:DP:GQ:PGT:PID:PL	0/0:37,0:37:99:.:.:0,100,1246	0/0:35,0:35:99:.:.:0,99,1485	0/0:16,0:16:42:.:.:0,42,630	0/0:14,0:14:39:.:.:0,39,585	1/1:0,9:9:27:1|1:25420348_T_A:405,27,0	1/1:0,7:7:21:1|1:25420348_T_A:315,21,0
CM023631.1	25420398	.	G	A	278.61	.	AC=4;AF=0.333;AN=12;DP=109;ExcessHet=0.0663;FS=0.000;MLEAC=4;MLEAF=0.333;MQ=55.88;QD=34.83;SOR=0.693	GT:AD:DP:GQ:PL	0/0:37,0:37:99:0,100,1246	0/0:35,0:35:99:0,99,1485	0/0:14,0:14:36:0,36,540	0/0:15,0:15:45:0,45,562	1/1:0,3:3:9:113,9,0	1/1:0,5:5:15:215,15,0
CM023631.1	25420421	.	A	G	222.6	.	AC=4;AF=0.333;AN=12;DP=112;ExcessHet=0.0663;FS=0.000;MLEAC=3;MLEAF=0.250;MQ=54.44;QD=28.44;SOR=0.693	GT:AD:DP:GQ:PGT:PID:PL	0/0:34,0:34:69:.:.:0,69,1249	0/0:47,0:47:99:.:.:0,117,1755	0/0:10,0:10:30:.:.:0,30,398	0/0:15,0:15:42:.:.:0,42,630	1/1:0,2:2:6:1|1:25420421_A_G:90,6,0	1/1:0,4:4:12:1|1:25420421_A_G:180,12,0
CM023631.1	25420422	.	T	C	801.45	.	AC=5;AF=0.417;AN=12;BaseQRankSum=-2.503e+00;ClippingRankSum=0.00;DP=111;ExcessHet=0.3421;FS=0.000;MLEAC=4;MLEAF=0.333;MQ=59.22;MQRankSum=0.960;QD=15.41;ReadPosRankSum=-5.220e-01;SOR=0.818	GT:AD:DP:GQ:PGT:PID:PL	0/0:34,0:34:84:.:.:0,84,1260	0/1:25,21:46:99:.:.:579,0,913	0/0:10,0:10:30:.:.:0,30,398	0/0:15,0:15:39:.:.:0,39,585	1/1:0,2:2:6:1|1:25420421_A_G:90,6,0	1/1:0,4:4:12:1|1:25420421_A_G:180,12,0
CM023631.1	25420423	.	A	G	54.04	.	AC=2;AF=0.167;AN=12;DP=105;ExcessHet=0.2482;FS=0.000;MLEAC=1;MLEAF=0.083;SOR=0.693	GT:AD:DP:GQ:PGT:PID:PL	0/0:36,0:36:90:.:.:0,90,1350	0/0:40,0:40:99:.:.:0,99,1485	0/0:10,0:10:30:.:.:0,30,398	0/0:15,0:15:39:.:.:0,39,585	1/1:0,0:0:6:1|1:25420421_A_G:90,6,0	0/0:4,0:4:0:.:.:0,0,74
CM023631.1	25420427	.	T	C	140.36	.	AC=2;AF=0.200;AN=10;DP=102;ExcessHet=0.2482;FS=0.000;MLEAC=2;MLEAF=0.200;MQ=37.37;QD=28.27;SOR=1.179	GT:AD:DP:GQ:PGT:PID:PL	0/0:33,0:33:57:.:.:0,57,1119	0/0:40,0:40:99:.:.:0,99,1485	0/0:10,0:10:30:.:.:0,30,398	0/0:14,0:14:42:.:.:0,42,562	./.:2,0:2:.:.:.:0,0,0	1/1:0,3:3:12:1|1:25420421_A_G:180,12,0
CM023631.1	25420431	.	C	T	140.36	.	AC=2;AF=0.200;AN=10;DP=101;ExcessHet=0.2482;FS=0.000;MLEAC=2;MLEAF=0.200;MQ=37.37;QD=32.22;SOR=1.179	GT:AD:DP:GQ:PGT:PID:PL	0/0:32,0:32:90:.:.:0,90,1350	0/0:40,0:40:99:.:.:0,99,1485	0/0:10,0:10:30:.:.:0,30,398	0/0:14,0:14:42:.:.:0,42,562	./.:2,0:2:.:.:.:0,0,0	1/1:0,3:3:12:1|1:25420421_A_G:180,12,0
CM023631.1	25420438	.	A	G	89.69	.	AC=2;AF=0.200;AN=10;DP=99;ExcessHet=0.2482;FS=0.000;MLEAC=1;MLEAF=0.100;MQ=33.03;QD=30.21;SOR=0.693	GT:AD:DP:GQ:PGT:PID:PL	0/0:35,0:35:81:.:.:0,81,1215	0/0:35,0:35:90:.:.:0,90,1350	0/0:10,0:10:30:.:.:0,30,385	0/0:15,0:15:45:.:.:0,45,574	./.:2,0:2:.:.:.:0,0,0	1/1:0,2:2:9:1|1:25420438_A_G:128,9,0
CM023631.1	25420443	.	T	C	89.69	.	AC=2;AF=0.200;AN=10;DP=97;ExcessHet=0.2482;FS=0.000;MLEAC=1;MLEAF=0.100;MQ=50.76;QD=29.90;SOR=1.179	GT:AD:DP:GQ:PGT:PID:PL	0/0:35,0:35:81:.:.:0,81,1215	0/0:35,0:35:59:.:.:0,59,1306	0/0:9,0:9:27:.:.:0,27,343	0/0:15,0:15:45:.:.:0,45,574	./.:0,0:0:.:.:.:0,0,0	1/1:0,3:3:9:1|1:25420438_A_G:128,9,0
CM023631.1	25420466	.	A	T	169.63	.	AC=4;AF=0.333;AN=12;DP=94;ExcessHet=0.0663;FS=0.000;MLEAC=3;MLEAF=0.250;MQ=55.94;QD=33.93;SOR=1.981	GT:AD:DP:GQ:PGT:PID:PL	0/0:34,0:34:99:.:.:0,99,1485	0/0:32,0:32:90:.:.:0,90,1350	0/0:7,0:7:21:.:.:0,21,279	0/0:16,0:16:48:.:.:0,48,604	1/1:0,2:2:6:1|1:25420466_A_T:90,6,0	1/1:0,3:3:9:.:.:126,9,0
CM023631.1	25420468	.	A	G	52.73	.	AC=2;AF=0.167;AN=12;DP=94;ExcessHet=0.2020;FS=0.000;MLEAC=1;MLEAF=0.083;MQ=55.15;QD=26.37;SOR=0.693	GT:AD:DP:GQ:PGT:PID:PL	0/0:34,0:34:99:.:.:0,99,1485	0/0:32,0:32:90:.:.:0,90,1350	0/0:7,0:7:21:.:.:0,21,279	0/0:16,0:16:45:.:.:0,45,675	1/1:0,2:2:6:1|1:25420466_A_T:90,6,0	0/0:3,0:3:9:.:.:0,9,125
CM023631.1	25420480	.	T	G	354.74	.	AC=4;AF=0.333;AN=12;DP=100;ExcessHet=0.0663;FS=0.000;MLEAC=4;MLEAF=0.333;MQ=57.78;QD=33.18;SOR=2.093	GT:AD:DP:GQ:PGT:PID:PL	0/0:35,0:35:99:.:.:0,99,1255	0/0:34,0:34:90:.:.:0,90,1350	0/0:7,0:7:21:.:.:0,21,279	0/0:15,0:15:45:.:.:0,45,565	1/1:0,5:5:15:1|1:25420480_T_G:225,15,0	1/1:0,4:4:12:1|1:25420480_T_G:180,12,0
CM023631.1	25420486	.	T	C	399.48	.	AC=4;AF=0.333;AN=12;DP=101;ExcessHet=0.0663;FS=0.000;MLEAC=4;MLEAF=0.333;MQ=58.01;QD=33.97;SOR=2.303	GT:AD:DP:GQ:PGT:PID:PL	0/0:35,0:35:99:.:.:0,99,1255	0/0:33,0:33:90:.:.:0,90,1350	0/0:7,0:7:18:.:.:0,18,270	0/0:16,0:16:48:.:.:0,48,611	1/1:0,6:6:18:1|1:25420480_T_G:270,18,0	1/1:0,4:4:12:1|1:25420480_T_G:180,12,0
CM023631.1	25420488	.	G	A	51.64	.	AC=1;AF=0.083;AN=12;BaseQRankSum=-7.950e-01;ClippingRankSum=0.00;DP=100;ExcessHet=3.3579;FS=0.000;MLEAC=1;MLEAF=0.083;MQ=60.00;MQRankSum=0.00;QD=3.23;ReadPosRankSum=0.949;SOR=0.446	GT:AD:DP:GQ:PL	0/0:35,0:35:99:0,99,1255	0/0:32,0:32:87:0,87,1305	0/0:7,0:7:0:0,0,196	0/1:12,4:16:83:83,0,397	0/0:6,0:6:18:0,18,236	0/0:4,0:4:12:0,12,176
CM023631.1	25420496	.	G	T	474.89	.	AC=4;AF=0.333;AN=12;DP=102;ExcessHet=0.0663;FS=0.000;MLEAC=4;MLEAF=0.333;MQ=58.34;QD=29.51;SOR=2.670	GT:AD:DP:GQ:PGT:PID:PL	0/0:35,0:35:99:.:.:0,99,1255	0/0:33,0:33:90:.:.:0,90,1350	0/0:6,0:6:15:.:.:0,15,225	0/0:16,0:16:48:.:.:0,48,608	1/1:0,7:7:21:1|1:25420480_T_G:312,21,0	1/1:0,5:5:15:1|1:25420480_T_G:214,15,0
CM023631.1	25420545	.	T	C	3300.27	.	AC=8;AF=0.667;AN=12;DP=106;ExcessHet=0.0663;FS=0.000;MLEAC=9;MLEAF=0.750;MQ=58.04;QD=32.46;SOR=0.715	GT:AD:DP:GQ:PL	1/1:0,30:30:90:1082,90,0	1/1:0,31:31:93:1142,93,0	0/0:2,0:2:6:0,6,51	0/0:14,0:14:42:0,42,543	1/1:0,15:15:45:592,45,0	1/1:0,13:13:39:533,39,0
CM023631.1	25420638	.	T	C	1061.63	.	AC=4;AF=0.333;AN=12;DP=107;ExcessHet=0.0663;FS=0.000;MLEAC=4;MLEAF=0.333;MQ=52.98;QD=25.02;SOR=1.688	GT:AD:DP:GQ:PL	0/0:38,0:38:99:0,99,1485	0/0:24,0:24:60:0,60,900	0/0:3,0:3:9:0,9,62	0/0:13,0:13:39:0,39,440	1/1:0,18:18:54:722,54,0	1/1:0,11:11:33:391,33,0
CM023631.1	25420715	.	C	G	600.34	.	AC=4;AF=0.333;AN=12;DP=55;ExcessHet=0.0663;FS=0.000;MLEAC=4;MLEAF=0.333;MQ=60.00;QD=33.15;SOR=3.258	GT:AD:DP:GQ:PGT:PID:PL	0/0:11,0:11:24:.:.:0,24,360	0/0:16,0:16:45:.:.:0,45,675	1/1:0,4:4:12:1|1:25420715_C_G:176,12,0	1/1:0,12:12:36:1|1:25420715_C_G:475,36,0	0/0:6,0:6:18:.:.:0,18,216	0/0:6,0:6:15:.:.:0,15,225
CM023631.1	25420769	.	G	T	660.12	.	AC=6;AF=1.00;AN=6;DP=50;ExcessHet=3.0103;FS=0.000;MLEAC=6;MLEAF=1.00;MQ=32.66;QD=33.64;SOR=2.049	GT:AD:DP:GQ:PGT:PID:PL	./.:7,0:7:.:.:.:0,0,0	./.:16,0:16:.:.:.:0,0,0	1/1:0,4:4:12:1|1:25420715_C_G:180,12,0	1/1:0,8:8:24:1|1:25420715_C_G:355,24,0	./.:11,0:11:.:.:.:0,0,0	1/1:0,4:4:12:.:.:150,12,0
CM023631.1	25420890	.	A	G	2072.01	.	AC=8;AF=0.667;AN=12;DP=82;ExcessHet=0.0663;FS=0.000;MLEAC=8;MLEAF=0.667;MQ=59.50;QD=34.53;SOR=1.160	GT:AD:DP:GQ:PL	1/1:0,17:17:51:587,51,0	1/1:0,33:33:98:1174,98,0	1/1:0,4:4:12:139,12,0	1/1:0,6:6:18:223,18,0	0/0:13,0:13:27:0,27,405	0/0:8,0:8:15:0,15,225
CM023631.1	25420894	.	A	G	640.4	.	AC=4;AF=0.333;AN=12;DP=80;ExcessHet=0.0663;FS=0.000;MLEAC=4;MLEAF=0.333;MQ=58.66;QD=24.87;SOR=1.863	GT:AD:DP:GQ:PL	0/0:18,0:18:54:0,54,598	0/0:33,0:33:99:0,99,1186	0/0:5,0:5:15:0,15,160	0/0:6,0:6:18:0,18,230	1/1:0,11:11:33:456,33,0	1/1:0,7:7:21:236,21,0
CM023631.1	25420905	.	A	G	395.15	.	AC=4;AF=0.333;AN=12;DP=79;ExcessHet=0.0663;FS=0.000;MLEAC=4;MLEAF=0.333;MQ=60.00;QD=32.93;SOR=1.022	GT:AD:DP:GQ:PL	0/0:20,0:20:57:0,57,855	0/0:34,0:34:93:0,93,1395	0/0:5,0:5:15:0,15,160	0/0:8,0:8:24:0,24,304	1/1:0,9:9:27:358,27,0	1/1:0,3:3:9:87,9,0
CM023631.1	25420956	.	G	A	774.47	.	AC=4;AF=0.333;AN=12;DP=92;ExcessHet=0.0663;FS=0.000;MLEAC=4;MLEAF=0.333;MQ=53.23;QD=30.54;SOR=0.892	GT:AD:DP:GQ:PL	0/0:27,0:27:78:0,78,1170	0/0:32,0:32:90:0,90,1350	0/0:5,0:5:15:0,15,179	0/0:8,0:8:24:0,24,280	1/1:0,14:14:42:572,42,0	1/1:0,6:6:18:254,18,0
CM023631.1	25420989	.	A	G	406.74	.	AC=4;AF=0.333;AN=12;DP=100;ExcessHet=0.0663;FS=0.000;MLEAC=4;MLEAF=0.333;MQ=60.00;QD=33.89;SOR=1.445	GT:AD:DP:GQ:PL	0/0:34,0:34:99:0,102,1331	0/0:30,0:30:90:0,90,1219	1/1:0,5:5:15:179,15,0	1/1:0,7:7:21:279,21,0	0/0:15,0:15:45:0,45,555	0/0:9,0:9:27:0,27,356
CM023631.1	25421047	.	G	T	345.82	.	AC=4;AF=0.333;AN=12;DP=85;ExcessHet=0.0663;FS=0.000;MLEAC=4;MLEAF=0.333;MQ=57.39;QD=28.96;SOR=4.615	GT:AD:DP:GQ:PGT:PID:PL	0/0:33,0:33:90:.:.:0,90,1350	0/0:31,0:31:81:.:.:0,81,1215	0/0:3,0:3:6:.:.:0,6,90	0/0:9,0:9:21:.:.:0,21,315	1/1:0,5:5:15:1|1:25421047_G_T:215,15,0	1/1:0,4:4:12:1|1:25421047_G_T:180,12,0
CM023631.1	25421048	.	A	C	345.82	.	AC=4;AF=0.333;AN=12;DP=84;ExcessHet=0.0663;FS=0.000;MLEAC=4;MLEAF=0.333;MQ=57.05;QD=30.74;SOR=4.407	GT:AD:DP:GQ:PGT:PID:PL	0/0:33,0:33:90:.:.:0,90,1350	0/0:31,0:31:81:.:.:0,81,1215	0/0:3,0:3:6:.:.:0,6,90	0/0:9,0:9:21:.:.:0,21,315	1/1:0,4:4:15:1|1:25421047_G_T:215,15,0	1/1:0,4:4:12:1|1:25421047_G_T:180,12,0
CM023631.1	25421053	.	T	A	779.66	.	AC=8;AF=0.667;AN=12;DP=81;ExcessHet=0.0663;FS=0.000;MLEAC=8;MLEAF=0.667;MQ=57.63;QD=22.77;SOR=1.609	GT:AD:DP:GQ:PGT:PID:PL	0/0:32,0:32:81:.:.:0,81,1215	0/0:30,0:30:45:.:.:0,45,1114	1/1:0,3:3:9:1|1:25421053_T_A:115,9,0	1/1:0,9:9:27:1|1:25421053_T_A:400,27,0	1/1:0,4:4:12:1|1:25421047_G_T:180,12,0	1/1:0,3:3:9:1|1:25421047_G_T:135,9,0
CM023631.1	25421055	.	T	A	267.22	.	AC=4;AF=0.333;AN=12;DP=79;ExcessHet=0.0663;FS=0.000;MLEAC=4;MLEAF=0.333;MQ=56.62;QD=31.98;SOR=4.174	GT:AD:DP:GQ:PGT:PID:PL	0/0:32,0:32:81:.:.:0,81,1215	0/0:29,0:29:41:.:.:0,41,1068	0/0:2,0:2:6:.:.:0,6,89	0/0:9,0:9:21:.:.:0,21,315	1/1:0,4:4:12:1|1:25421047_G_T:180,12,0	1/1:0,3:3:9:1|1:25421047_G_T:135,9,0
CM023631.1	25421060	.	A	G	408.65	.	AC=4;AF=0.500;AN=8;DP=74;ExcessHet=0.1902;FS=0.000;MLEAC=4;MLEAF=0.500;MQ=44.36;QD=37.11;SOR=0.693	GT:AD:DP:GQ:PGT:PID:PL	0/0:29,0:29:78:.:.:0,78,1170	0/0:28,0:28:78:.:.:0,78,1170	1/1:0,2:2:6:1|1:25421053_T_A:90,6,0	1/1:0,8:8:24:1|1:25421053_T_A:360,24,0	./.:4,0:4:.:.:.:0,0,0	./.:3,0:3:.:.:.:0,0,0
CM023631.1	25421061	.	TG	T	258.18	.	AC=4;AF=0.333;AN=12;DP=74;ExcessHet=0.0663;FS=0.000;MLEAC=4;MLEAF=0.333;MQ=56.62;QD=25.62;SOR=4.174	GT:AD:DP:GQ:PGT:PID:PL	0/0:29,0:29:78:.:.:0,78,1170	0/0:28,0:28:38:.:.:0,38,1037	0/0:2,0:2:6:.:.:0,6,86	0/0:8,0:8:21:.:.:0,21,315	1/1:0,4:4:12:1|1:25421047_G_T:180,12,0	1/1:0,3:3:9:1|1:25421047_G_T:135,9,0
CM023631.1	25421066	.	T	A	124.34	.	AC=1;AF=0.100;AN=10;BaseQRankSum=1.52;ClippingRankSum=0.00;DP=70;ExcessHet=3.0103;FS=3.136;MLEAC=1;MLEAF=0.100;MQ=57.29;MQRankSum=1.24;QD=15.54;ReadPosRankSum=0.842;SOR=1.447	GT:AD:DP:GQ:PGT:PID:PL	0/0:27,0:27:75:.:.:0,75,1125	0/0:32,0:32:81:.:.:0,81,1215	0/0:2,0:2:6:.:.:0,6,86	0/1:4,4:8:99:0|1:25421066_T_A:155,0,152	./.:0,0:0:.:.:.:0,0,0	0/0:1,0:1:3:.:.:0,3,14
CM023631.1	25421087	.	C	A	37.01	.	AC=1;AF=0.125;AN=8;BaseQRankSum=0.00;ClippingRankSum=0.00;DP=54;ExcessHet=3.0103;FS=3.332;MLEAC=1;MLEAF=0.125;MQ=57.29;MQRankSum=0.619;QD=4.63;ReadPosRankSum=0.921;SOR=2.303	GT:AD:DP:GQ:PGT:PID:PL	0/0:20,0:20:51:.:.:0,51,765	0/0:25,0:25:60:.:.:0,60,900	0/0:1,0:1:3:.:.:0,3,44	0/1:6,2:8:67:0|1:25421066_T_A:67,0,193	./.:0,0:0:.:.:.:0,0,0	./.:0,0:0:.:.:.:0,0,0
CM023631.1	25421091	.	G	A	82.16	.	AC=1;AF=0.167;AN=6;BaseQRankSum=-1.242e+00;ClippingRankSum=0.00;DP=54;ExcessHet=3.0103;FS=17.482;MLEAC=1;MLEAF=0.167;MQ=54.01;MQRankSum=-1.611e+00;QD=10.27;ReadPosRankSum=1.01;SOR=2.774	GT:AD:DP:GQ:PL	0/0:20,0:20:51:0,51,765	0/0:25,0:25:60:0,60,900	./.:1,0:1:.:0,0,0	0/1:5,3:8:99:112,0,148	./.:0,0:0:.:0,0,0	./.:0,0:0:.:0,0,0
CM023631.1	25421097	.	TGA	T	27.97	.	AC=1;AF=0.125;AN=8;BaseQRankSum=-1.465e+00;ClippingRankSum=0.00;DP=47;ExcessHet=3.0103;FS=3.332;MLEAC=1;MLEAF=0.125;MQ=57.29;MQRankSum=0.619;QD=3.50;ReadPosRankSum=0.712;SOR=2.303	GT:AD:DP:GQ:PGT:PID:PL	0/0:17,0:17:42:.:.:0,42,630	0/0:21,0:21:54:.:.:0,54,810	0/0:1,0:1:3:.:.:0,3,43	0/1:6,2:8:67:0|1:25421066_T_A:67,0,193	./.:0,0:0:.:.:.:0,0,0	./.:0,0:0:.:.:.:0,0,0
CM023631.1	25421101	.	C	A	45.01	.	AC=1;AF=0.125;AN=8;BaseQRankSum=-2.530e-01;ClippingRankSum=0.00;DP=40;ExcessHet=3.0103;FS=10.000;MLEAC=1;MLEAF=0.125;MQ=55.60;MQRankSum=1.04;QD=9.00;SOR=2.204	GT:AD:DP:GQ:PGT:PID:PL	0/0:15,0:15:39:.:.:0,39,585	0/0:19,0:19:51:.:.:0,51,765	0/0:1,0:1:3:.:.:0,3,43	0/1:3,2:5:75:0|1:25421066_T_A:75,0,120	./.:0,0:0:.:.:.:0,0,0	./.:0,0:0:.:.:.:0,0,0
CM023631.1	25421124	.	C	T	155.2	.	AC=2;AF=1.00;AN=2;DP=16;ExcessHet=3.0103;FS=0.000;MLEAC=2;MLEAF=1.00;MQ=27.22;QD=27.89;SOR=1.609	GT:AD:DP:GQ:PGT:PID:PL	./.:0,0:0:.:.:.:0,0,0	./.:12,0:12:.:.:.:0,0,0	./.:0,0:0:.:.:.:0,0,0	1/1:0,4:4:12:1|1:25421053_T_A:180,12,0	./.:0,0:0:.:.:.:0,0,0	./.:0,0:0:.:.:.:0,0,0
CM023631.1	25421288	.	G	A	953.93	.	AC=4;AF=1.00;AN=4;BaseQRankSum=-1.416e+00;ClippingRankSum=0.00;DP=43;ExcessHet=3.0103;FS=4.150;MLEAC=4;MLEAF=1.00;MQ=44.62;MQRankSum=0.00;QD=31.54;ReadPosRankSum=1.29;SOR=1.144	GT:AD:DP:GQ:PGT:PID:PL	./.:11,0:11:.:.:.:0,0,0	1/1:0,13:13:39:.:.:447,39,0	./.:4,0:4:.:.:.:0,0,0	1/1:1,12:13:31:1|1:25421237_A_AACACTCAATAAAATCAAAATT:532,31,0	./.:1,0:1:.:.:.:0,0,0	./.:0,0:0:.:.:.:0,0,0
CM023631.1	25421297	.	G	A	535.18	.	AC=2;AF=0.333;AN=6;BaseQRankSum=-1.373e+00;ClippingRankSum=0.00;DP=47;ExcessHet=0.4576;FS=5.441;MLEAC=2;MLEAF=0.333;MQ=51.58;MQRankSum=0.00;QD=30.01;ReadPosRankSum=1.86;SOR=2.056	GT:AD:DP:GQ:PGT:PID:PL	0/0:14,0:14:42:.:.:0,42,365	0/0:13,0:13:39:.:.:0,39,450	./.:4,0:4:.:.:.:0,0,0	1/1:1,13:14:34:1|1:25421237_A_AACACTCAATAAAATCAAAATT:572,34,0	./.:1,0:1:.:.:.:0,0,0	./.:0,0:0:.:.:.:0,0,0
CM023631.1	25421763	.	T	C	222.61	.	AC=4;AF=0.333;AN=12;DP=102;ExcessHet=0.0663;FS=0.000;MLEAC=3;MLEAF=0.250;MQ=59.41;QD=32.56;SOR=3.611	GT:AD:DP:GQ:PGT:PID:PL	0/0:38,0:38:99:.:.:0,99,1485	0/0:22,0:22:51:.:.:0,51,765	0/0:9,0:9:24:.:.:0,24,360	0/0:28,0:28:81:.:.:0,81,1010	1/1:0,1:1:6:1|1:25421763_T_C:90,6,0	1/1:0,4:4:12:1|1:25421763_T_C:180,12,0
CM023631.1	25421764	.	A	G	222.61	.	AC=4;AF=0.333;AN=12;DP=102;ExcessHet=0.0663;FS=0.000;MLEAC=3;MLEAF=0.250;MQ=59.41;QD=23.52;SOR=3.611	GT:AD:DP:GQ:PGT:PID:PL	0/0:38,0:38:99:.:.:0,99,1485	0/0:22,0:22:51:.:.:0,51,765	0/0:9,0:9:24:.:.:0,24,360	0/0:28,0:28:81:.:.:0,81,1010	1/1:0,1:1:6:1|1:25421763_T_C:90,6,0	1/1:0,4:4:12:1|1:25421763_T_C:180,12,0
CM023631.1	25421779	.	A	G	416.04	.	AC=4;AF=0.333;AN=12;DP=101;ExcessHet=0.0663;FS=0.000;MLEAC=4;MLEAF=0.333;MQ=59.67;QD=32.08;SOR=3.056	GT:AD:DP:GQ:PGT:PID:PL	0/0:34,0:34:99:.:.:0,99,1485	0/0:22,0:22:60:.:.:0,60,900	0/0:8,0:8:24:.:.:0,24,347	0/0:28,0:28:66:.:.:0,66,1027	1/1:0,2:2:9:1|1:25421763_T_C:126,9,0	1/1:0,7:7:24:1|1:25421763_T_C:340,24,0
CM023631.1	25421782	.	G	T	450.18	.	AC=4;AF=0.333;AN=12;DP=100;ExcessHet=0.0663;FS=0.000;MLEAC=4;MLEAF=0.333;MQ=59.76;QD=27.48;SOR=1.981	GT:AD:DP:GQ:PGT:PID:PL	0/0:34,0:34:99:.:.:0,99,1485	0/0:20,0:20:57:.:.:0,57,855	0/0:8,0:8:24:.:.:0,24,347	0/0:26,0:26:72:.:.:0,72,1080	1/1:0,4:4:12:1|1:25421763_T_C:161,12,0	1/1:0,8:8:24:1|1:25421763_T_C:340,24,0
CM023631.1	25421855	.	C	T	509.71	.	AC=4;AF=0.333;AN=12;DP=95;ExcessHet=0.0663;FS=0.000;MLEAC=4;MLEAF=0.333;MQ=57.61;QD=30.89;SOR=1.765	GT:AD:DP:GQ:PGT:PID:PL	0/0:23,0:23:63:.:.:0,63,945	0/0:21,0:21:17:.:.:0,17,673	0/0:12,0:12:36:.:.:0,36,475	0/0:25,0:25:56:.:.:0,56,944	1/1:0,5:5:15:1|1:25421855_C_T:219,15,0	1/1:0,9:9:27:.:.:342,27,0
CM023631.1	25421877	.	G	T	1158.82	.	AC=4;AF=0.333;AN=12;DP=75;ExcessHet=0.0663;FS=0.000;MLEAC=4;MLEAF=0.333;MQ=56.92;QD=33.11;SOR=1.148	GT:AD:DP:GQ:PL	1/1:0,19:19:57:672,57,0	1/1:0,16:16:48:536,48,0	0/0:11,0:11:33:0,33,402	0/0:23,0:23:60:0,60,900	0/0:1,0:1:3:0,3,44	0/0:5,0:5:9:0,9,135
CM023631.1	25421890	.	A	G	11.16	.	AC=2;AF=0.200;AN=10;DP=61;ExcessHet=0.2482;FS=0.000;MLEAC=1;MLEAF=0.100;MQ=42.43;QD=11.16;SOR=1.609	GT:AD:DP:GQ:PGT:PID:PL	0/0:14,0:14:30:.:.:0,30,450	0/0:15,0:15:30:.:.:0,30,450	0/0:11,0:11:33:.:.:0,33,402	0/0:19,0:19:51:.:.:0,51,765	1/1:0,1:1:3:1|1:25421855_C_T:45,3,0	./.:1,0:1:.:.:.:0,0,0
CM023631.1	25422087	.	A	C	1212.55	.	AC=4;AF=0.400;AN=10;DP=61;ExcessHet=0.1047;FS=0.000;MLEAC=4;MLEAF=0.400;MQ=58.56;QD=32.43;SOR=3.767	GT:AD:DP:GQ:PGT:PID:PL	1/1:0,17:17:51:1|1:25422087_A_C:765,51,0	1/1:0,11:11:33:1|1:25422087_A_C:495,33,0	0/0:10,0:10:30:.:.:0,30,389	0/0:20,0:20:60:.:.:0,60,751	0/0:3,0:3:9:.:.:0,9,128	./.:0,0:0:.:.:.:0,0,0
CM023631.1	25422099	.	T	C	2721.93	.	AC=8;AF=1.00;AN=8;DP=73;ExcessHet=3.0103;FS=0.000;MLEAC=8;MLEAF=1.00;MQ=55.35;QD=30.57;SOR=1.758	GT:AD:DP:GQ:PGT:PID:PL	1/1:0,19:19:57:1|1:25422087_A_C:828,57,0	1/1:0,17:17:51:1|1:25422087_A_C:722,51,0	1/1:0,10:10:30:.:.:430,30,0	1/1:0,19:19:57:.:.:767,57,0	./.:8,0:8:.:.:.:0,0,0	./.:0,0:0:.:.:.:0,0,0
CM023631.1	25422195	.	C	T	2253.24	.	AC=4;AF=0.333;AN=12;DP=121;ExcessHet=0.0663;FS=0.000;MLEAC=4;MLEAF=0.333;MQ=59.79;QD=34.67;SOR=1.000	GT:AD:DP:GQ:PL	1/1:0,25:25:75:930,75,0	1/1:0,40:40:99:1375,120,0	0/0:12,0:12:33:0,33,495	0/0:27,0:27:60:0,60,962	0/0:10,0:10:15:0,15,225	0/0:7,0:7:18:0,18,270
CM023631.1	25422200	.	T	C	454.44	.	AC=4;AF=0.333;AN=12;DP=106;ExcessHet=0.0663;FS=0.000;MLEAC=4;MLEAF=0.333;MQ=60.00;QD=34.96;SOR=1.179	GT:AD:DP:GQ:PGT:PID:PL	0/0:22,0:22:60:.:.:0,60,900	0/0:35,0:35:99:.:.:0,99,1485	0/0:12,0:12:33:.:.:0,33,495	0/0:24,0:24:72:.:.:0,72,921	1/1:0,6:6:18:.:.:216,18,0	1/1:0,7:7:21:1|1:25422200_T_C:290,21,0
CM023631.1	25422234	.	G	A	303.78	.	AC=4;AF=0.333;AN=12;DP=91;ExcessHet=0.0663;FS=0.000;MLEAC=4;MLEAF=0.333;MQ=59.89;QD=33.75;SOR=0.892	GT:AD:DP:GQ:PGT:PID:PL	0/0:19,0:19:57:.:.:0,57,813	0/0:30,0:30:81:.:.:0,81,1215	0/0:8,0:8:18:.:.:0,18,270	0/0:25,0:25:72:.:.:0,72,939	1/1:0,5:5:15:.:.:174,15,0	1/1:0,4:4:12:1|1:25422200_T_C:180,12,0
CM023631.1	25422236	.	A	T	1985.74	.	AC=4;AF=0.333;AN=12;DP=90;ExcessHet=0.0663;FS=0.000;MLEAC=4;MLEAF=0.333;MQ=60.00;QD=29.88;SOR=0.818	GT:AD:DP:GQ:PL	1/1:0,19:19:57:805,57,0	1/1:0,30:30:90:1232,90,0	0/0:8,0:8:18:0,18,270	0/0:25,0:25:72:0,72,939	0/0:4,0:4:12:0,12,154	0/0:4,0:4:12:0,12,172
CM023631.1	25422266	.	T	G	393.13	.	AC=4;AF=0.333;AN=12;DP=84;ExcessHet=0.0663;FS=0.000;MLEAC=4;MLEAF=0.333;MQ=59.90;QD=26.35;SOR=0.693	GT:AD:DP:GQ:PGT:PID:PL	0/0:20,0:20:54:.:.:0,54,810	0/0:30,0:30:81:.:.:0,81,1215	0/0:6,0:6:6:.:.:0,6,90	0/0:18,0:18:9:.:.:0,9,135	1/1:0,4:4:12:.:.:172,12,0	1/1:0,6:6:18:1|1:25422200_T_C:270,18,0
CM023631.1	25422280	.	C	T	1418.83	.	AC=3;AF=0.300;AN=10;BaseQRankSum=-8.920e-01;ClippingRankSum=0.00;DP=88;ExcessHet=0.7918;FS=2.955;MLEAC=3;MLEAF=0.300;MQ=57.35;MQRankSum=1.45;QD=25.34;ReadPosRankSum=-9.750e-01;SOR=0.392	GT:AD:DP:GQ:PL	1/1:0,24:24:72:809,72,0	0/1:11,21:32:99:650,0,341	./.:5,0:5:.:0,0,0	0/0:19,0:19:3:0,3,45	0/0:4,0:4:12:0,12,156	0/0:4,0:4:12:0,12,171
CM023631.1	25422285	.	G	GCAT	975.66	.	AC=4;AF=0.333;AN=12;DP=87;ExcessHet=0.0663;FS=0.000;MLEAC=4;MLEAF=0.333;MQ=60.00;QD=25.62;SOR=1.426	GT:AD:DP:GQ:PL	0/0:20,0:20:60:0,60,694	0/0:36,0:36:87:0,87,1305	1/1:0,4:4:12:180,12,0	1/1:0,19:19:57:855,57,0	0/0:4,0:4:12:0,12,156	0/0:4,0:4:12:0,12,171
CM023631.1	25422294	.	G	A	468.92	.	AC=4;AF=0.333;AN=12;DP=89;ExcessHet=0.0663;FS=0.000;MLEAC=4;MLEAF=0.333;MQ=59.91;QD=29.77;SOR=1.270	GT:AD:DP:GQ:PGT:PID:PL	0/0:20,0:20:60:.:.:0,60,694	0/0:31,0:31:90:.:.:0,90,1350	0/0:5,0:5:15:.:.:0,15,178	0/0:22,0:22:22:.:.:0,22,778	1/1:0,7:7:21:1|1:25422294_G_A:315,21,0	1/1:0,4:4:15:1|1:25422200_T_C:205,15,0
CM023631.1	25422296	.	C	T	468.9	.	AC=4;AF=0.333;AN=12;DP=90;ExcessHet=0.0663;FS=0.000;MLEAC=4;MLEAF=0.333;MQ=59.92;QD=33.14;SOR=1.445	GT:AD:DP:GQ:PGT:PID:PL	0/0:20,0:20:60:.:.:0,60,694	0/0:31,0:31:81:.:.:0,81,1215	0/0:5,0:5:15:.:.:0,15,178	0/0:22,0:22:26:.:.:0,26,796	1/1:0,7:7:21:1|1:25422294_G_A:315,21,0	1/1:0,5:5:15:1|1:25422200_T_C:205,15,0
CM023631.1	25422322	.	G	C	78.21	.	AC=1;AF=0.083;AN=12;BaseQRankSum=0.629;ClippingRankSum=0.00;DP=104;ExcessHet=3.0103;FS=5.927;MLEAC=1;MLEAF=0.083;MQ=60.00;MQRankSum=0.00;QD=4.12;ReadPosRankSum=1.30;SOR=2.584	GT:AD:DP:GQ:PL	0/0:33,0:33:96:0,96,1440	0/0:29,0:29:81:0,81,1215	0/0:5,0:5:15:0,15,154	0/1:15,4:19:99:111,0,522	0/0:10,0:10:30:0,30,375	0/0:8,0:8:24:0,24,268
CM023631.1	25422389	.	T	G	93.18	.	AC=1;AF=0.083;AN=12;BaseQRankSum=0.389;ClippingRankSum=0.00;DP=121;ExcessHet=3.0103;FS=6.117;MLEAC=1;MLEAF=0.083;MQ=60.00;MQRankSum=0.00;QD=5.82;ReadPosRankSum=-6.070e-01;SOR=2.712	GT:AD:DP:GQ:PL	0/0:34,0:34:99:0,99,1261	0/0:31,0:31:90:0,90,1345	0/0:6,0:6:18:0,18,199	0/1:12,4:16:99:126,0,403	0/0:20,0:20:60:0,60,750	0/0:14,0:14:39:0,39,585
CM023631.1	25422462	.	T	C	1435.2	.	AC=8;AF=0.667;AN=12;DP=101;ExcessHet=0.0663;FS=0.000;MLEAC=8;MLEAF=0.667;MQ=59.63;QD=26.10;SOR=1.209	GT:AD:DP:GQ:PGT:PID:PL	0/0:37,0:37:99:.:.:0,105,1373	0/0:28,0:28:81:.:.:0,81,1215	1/1:0,8:8:24:.:.:317,24,0	1/1:0,16:16:47:.:.:600,47,0	1/1:0,10:10:33:1|1:25422462_T_C:479,33,0	1/1:0,2:2:6:1|1:25422462_T_C:90,6,0
CM023631.1	25422464	.	C	A	520.29	.	AC=4;AF=0.333;AN=12;DP=112;ExcessHet=0.0663;FS=0.000;MLEAC=3;MLEAF=0.250;MQ=58.98;QD=28.38;SOR=2.833	GT:AD:DP:GQ:PGT:PID:PL	0/0:42,0:42:77:.:.:0,77,1282	0/0:28,0:28:81:.:.:0,81,1215	0/0:9,0:9:27:.:.:0,27,384	0/0:20,0:20:57:.:.:0,57,855	1/1:0,11:11:33:1|1:25422462_T_C:479,33,0	1/1:0,2:2:6:1|1:25422462_T_C:90,6,0
CM023631.1	25422866	.	C	T	974.61	.	AC=4;AF=0.333;AN=12;DP=56;ExcessHet=0.0663;FS=0.000;MLEAC=4;MLEAF=0.333;MQ=58.00;QD=26.28;SOR=2.494	GT:AD:DP:GQ:PL	1/1:0,17:17:51:733,51,0	1/1:0,7:7:21:291,21,0	0/0:10,0:10:30:0,30,328	0/0:17,0:17:48:0,48,720	0/0:4,0:4:12:0,12,171	0/0:1,0:1:3:0,3,38
CM023631.1	25422926	.	C	A	2888.94	.	AC=8;AF=1.00;AN=8;DP=85;ExcessHet=3.0103;FS=0.000;MLEAC=8;MLEAF=1.00;MQ=56.13;QD=24.87;SOR=1.223	GT:AD:DP:GQ:PGT:PID:PL	1/1:0,36:36:99:.:.:1192,108,0	1/1:0,19:19:57:.:.:762,57,0	1/1:0,8:8:24:1|1:25422926_C_A:360,24,0	1/1:0,14:14:42:.:.:600,42,0	./.:6,0:6:.:.:.:0,0,0	./.:2,0:2:.:.:.:0,0,0
CM023631.1	25422938	.	A	G	189.59	.	AC=1;AF=0.083;AN=12;BaseQRankSum=-6.050e-01;ClippingRankSum=0.00;DP=84;ExcessHet=3.0103;FS=0.000;MLEAC=1;MLEAF=0.083;MQ=60.00;MQRankSum=0.00;QD=15.80;ReadPosRankSum=1.79;SOR=0.754	GT:AD:DP:GQ:PL	0/0:34,0:34:99:0,99,1175	0/0:20,0:20:60:0,60,804	0/0:9,0:9:24:0,24,360	0/1:5,7:12:99:222,0,181	0/0:7,0:7:15:0,15,225	0/0:2,0:2:6:0,6,75
CM023631.1	25422949	.	TTTTCCTCAAA	T	57.69	.	AC=1;AF=0.083;AN=12;BaseQRankSum=0.524;ClippingRankSum=0.00;DP=92;ExcessHet=3.0103;FS=6.892;MLEAC=1;MLEAF=0.083;MQ=60.00;MQRankSum=0.00;QD=4.81;ReadPosRankSum=-1.256e+00;SOR=2.815	GT:AD:DP:GQ:PGT:PID:PL	0/0:34,0:34:99:.:.:0,99,1175	0/0:29,0:29:81:.:.:0,81,1215	0/0:10,0:10:30:.:.:0,30,375	0/1:9,3:12:99:0|1:25422949_TTTTCCTCAAA_T:99,0,369	0/0:4,0:4:9:.:.:0,9,135	0/0:2,0:2:6:.:.:0,6,75
CM023631.1	25422952	.	T	G	772.48	.	AC=3;AF=0.375;AN=8;BaseQRankSum=-6.530e-01;ClippingRankSum=0.00;DP=87;ExcessHet=1.0474;FS=12.632;MLEAC=3;MLEAF=0.375;MQ=53.43;MQRankSum=0.00;QD=24.77;ReadPosRankSum=1.16;SOR=1.402	GT:AD:DP:GQ:PGT:PID:PL	0/0:34,0:34:99:.:.:0,99,1175	0/0:24,0:24:72:.:.:0,72,896	1/1:0,10:10:30:1|1:25422926_C_A:443,30,0	0/1:3,9:12:99:.:.:369,0,99	./.:4,0:4:.:.:.:0,0,0	./.:2,0:2:.:.:.:0,0,0
CM023631.1	25422977	.	A	C	19.45	.	AC=1;AF=0.100;AN=10;BaseQRankSum=1.73;ClippingRankSum=0.00;DP=80;ExcessHet=3.0103;FS=3.123;MLEAC=1;MLEAF=0.100;MQ=60.00;MQRankSum=0.00;QD=1.50;ReadPosRankSum=1.39;SOR=2.030	GT:AD:DP:GQ:PGT:PID:PL	0/0:33,0:33:90:.:.:0,90,1350	0/0:22,0:22:60:.:.:0,60,900	0/0:10,0:10:30:.:.:0,30,434	0/1:11,2:13:51:0|1:25422949_TTTTCCTCAAA_T:51,0,420	0/0:2,0:2:6:.:.:0,6,86	./.:0,0:0:.:.:.:0,0,0
CM023631.1	25423020	.	C	A	736.88	.	AC=4;AF=0.500;AN=8;DP=55;ExcessHet=0.1902;FS=0.000;MLEAC=4;MLEAF=0.500;MQ=60.00;QD=30.78;SOR=1.493	GT:AD:DP:GQ:PGT:PID:PL	0/0:20,0:20:12:.:.:0,12,180	0/0:17,0:17:12:.:.:0,12,180	1/1:0,7:7:21:1|1:25423020_C_A:305,21,0	1/1:0,11:11:33:1|1:25423020_C_A:474,33,0	./.:0,0:0:.:.:.:0,0,0	./.:0,0:0:.:.:.:0,0,0
CM023631.1	25423065	.	A	T	67.07	.	AC=1;AF=0.125;AN=8;BaseQRankSum=1.41;ClippingRankSum=0.00;DP=45;ExcessHet=3.0103;FS=2.932;MLEAC=1;MLEAF=0.125;MQ=60.00;MQRankSum=0.00;QD=5.59;ReadPosRankSum=-1.076e+00;SOR=1.828	GT:AD:DP:GQ:PL	0/0:12,0:12:36:0,36,508	0/0:15,0:15:45:0,45,603	0/0:6,0:6:12:0,12,180	0/1:9,3:12:98:98,0,356	./.:0,0:0:.:0,0,0	./.:0,0:0:.:0,0,0
CM023631.1	25423070	.	G	A	752.65	.	AC=4;AF=0.500;AN=8;DP=50;ExcessHet=0.1902;FS=0.000;MLEAC=4;MLEAF=0.500;MQ=55.32;QD=30.02;SOR=1.739	GT:AD:DP:GQ:PGT:PID:PL	0/0:15,0:15:45:.:.:0,45,600	0/0:15,0:15:45:.:.:0,45,603	1/1:0,5:5:18:1|1:25423020_C_A:269,18,0	1/1:0,12:12:36:1|1:25423020_C_A:527,36,0	./.:2,0:2:.:.:.:0,0,0	./.:1,0:1:.:.:.:0,0,0
CM023631.1	25423083	.	C	T	45.83	.	AC=2;AF=0.200;AN=10;DP=67;ExcessHet=0.2482;FS=0.000;MLEAC=1;MLEAF=0.100;MQ=28.17;QD=22.91;SOR=0.693	GT:AD:DP:GQ:PL	0/0:20,0:20:60:0,60,757	0/0:20,0:20:60:0,60,818	0/0:6,0:6:9:0,9,135	0/0:13,0:13:24:0,24,360	1/1:0,2:2:6:82,6,0	./.:5,0:5:.:0,0,0
CM023631.1	25423127	.	AT	A	429.12	.	AC=3;AF=0.250;AN=12;BaseQRankSum=-1.827e+00;ClippingRankSum=0.00;DP=104;ExcessHet=0.6367;FS=2.345;MLEAC=3;MLEAF=0.250;MQ=60.00;MQRankSum=0.00;QD=23.84;ReadPosRankSum=0.124;SOR=1.659	GT:AD:DP:GQ:PL	0/0:33,0:33:99:0,99,1270	0/0:29,0:29:81:0,81,1215	1/1:0,3:3:9:121,9,0	0/1:5,10:15:99:360,0,157	0/0:12,0:12:36:0,36,464	0/0:12,0:12:36:0,36,474
CM023631.1	25423172	.	G	T	212.77	.	AC=2;AF=0.167;AN=12;BaseQRankSum=-4.310e-01;ClippingRankSum=0.00;DP=112;ExcessHet=3.4242;FS=0.000;MLEAC=2;MLEAF=0.167;MQ=60.00;MQRankSum=0.00;QD=9.67;ReadPosRankSum=-7.040e-01;SOR=0.593	GT:AD:DP:GQ:PL	0/0:41,0:41:99:0,102,1530	0/0:30,0:30:81:0,81,1215	0/1:1,2:3:36:80,0,36	0/1:13,6:19:99:170,0,482	0/0:10,0:10:27:0,27,405	0/0:9,0:9:27:0,27,375
CM023631.1	25423214	.	C	A	359.99	.	AC=4;AF=0.333;AN=12;DP=77;ExcessHet=0.0663;FS=0.000;MLEAC=4;MLEAF=0.333;MQ=52.70;QD=28.11;SOR=1.609	GT:AD:DP:GQ:PL	0/0:24,0:24:63:0,63,945	0/0:19,0:19:45:0,45,675	0/0:3,0:3:9:0,9,109	0/0:21,0:21:60:0,60,859	1/1:0,6:6:18:254,18,0	1/1:0,4:4:12:156,12,0
CM023631.1	25423273	.	A	G	454.16	.	AC=1;AF=0.167;AN=6;BaseQRankSum=-1.680e-01;ClippingRankSum=0.00;DP=65;ExcessHet=3.0103;FS=9.971;MLEAC=1;MLEAF=0.167;MQ=54.99;MQRankSum=0.00;QD=26.72;ReadPosRankSum=0.844;SOR=1.858	GT:AD:DP:GQ:PL	0/0:16,0:16:42:0,42,630	0/0:24,0:24:60:0,60,900	./.:4,0:4:.:0,0,0	0/1:5,12:17:99:484,0,174	./.:0,0:0:.:0,0,0	./.:0,0:0:.:0,0,0
CM023631.1	25423275	.	A	G	126.87	.	AC=1;AF=0.125;AN=8;BaseQRankSum=0.337;ClippingRankSum=0.00;DP=65;ExcessHet=3.0103;FS=9.971;MLEAC=1;MLEAF=0.125;MQ=60.00;MQRankSum=0.00;QD=7.46;ReadPosRankSum=-5.280e-01;SOR=1.858	GT:AD:DP:GQ:PL	0/0:16,0:16:42:0,42,630	0/0:24,0:24:60:0,60,900	0/0:4,0:4:0:0,0,85	0/1:12,5:17:99:156,0,489	./.:0,0:0:.:0,0,0	./.:0,0:0:.:0,0,0
CM023631.1	25423289	.	G	T	182.95	.	AC=1;AF=0.100;AN=10;BaseQRankSum=0.274;ClippingRankSum=0.00;DP=67;ExcessHet=3.0103;FS=4.771;MLEAC=1;MLEAF=0.100;MQ=60.00;MQRankSum=0.00;QD=10.76;ReadPosRankSum=0.050;SOR=2.030	GT:AD:DP:GQ:PL	0/0:21,0:21:63:0,63,827	0/0:20,0:20:60:0,60,712	0/0:4,0:4:12:0,12,145	0/1:11,6:17:99:214,0,402	0/0:1,0:1:3:0,3,31	./.:0,0:0:.:0,0,0
CM023631.1	25423321	.	G	A	1006.26	.	AC=6;AF=0.600;AN=10;DP=86;ExcessHet=0.1047;FS=0.000;MLEAC=6;MLEAF=0.600;MQ=58.42;QD=30.78;SOR=1.893	GT:AD:DP:GQ:PL	0/0:25,0:25:72:0,72,929	0/0:32,0:32:90:0,90,1350	1/1:0,4:4:12:176,12,0	1/1:0,15:15:45:644,45,0	1/1:0,6:6:18:234,18,0	./.:1,0:1:.:0,0,0
CM023631.1	25423373	.	T	TG	1315.28	.	AC=3;AF=0.250;AN=12;BaseQRankSum=-5.580e-01;ClippingRankSum=0.00;DP=78;ExcessHet=0.6367;FS=1.223;MLEAC=3;MLEAF=0.250;MQ=59.30;MQRankSum=0.417;QD=24.36;ReadPosRankSum=0.592;SOR=0.424	GT:AD:DP:GQ:PL	1/1:0,28:28:84:998,84,0	0/1:14,12:26:99:370,0,446	0/0:5,0:5:15:0,15,185	0/0:11,0:11:33:0,33,459	0/0:6,0:6:18:0,18,222	0/0:1,0:1:3:0,3,41
CM023631.1	25423389	.	A	G	905.16	.	AC=6;AF=0.600;AN=10;DP=80;ExcessHet=0.1047;FS=0.000;MLEAC=6;MLEAF=0.600;MQ=58.68;QD=26.81;SOR=1.931	GT:AD:DP:GQ:PGT:PID:PL	0/0:24,0:24:72:.:.:0,72,911	0/0:33,0:33:93:.:.:0,93,1395	1/1:0,5:5:15:.:.:210,15,0	1/1:0,12:12:36:.:.:526,36,0	1/1:0,5:5:15:1|1:25423389_A_G:217,15,0	./.:1,0:1:.:.:.:0,0,0
CM023631.1	25423394	.	C	T	140.53	.	AC=2;AF=0.200;AN=10;DP=82;ExcessHet=0.2482;FS=0.000;MLEAC=2;MLEAF=0.200;MQ=48.99;QD=32.36;SOR=3.258	GT:AD:DP:GQ:PGT:PID:PL	0/0:27,0:27:81:.:.:0,81,1032	0/0:33,0:33:93:.:.:0,93,1395	0/0:5,0:5:12:.:.:0,12,180	0/0:11,0:11:30:.:.:0,30,450	1/1:0,4:4:12:1|1:25423389_A_G:180,12,0	./.:2,0:2:.:.:.:0,0,0
CM023631.1	25423400	.	T	C	140.53	.	AC=2;AF=0.200;AN=10;DP=85;ExcessHet=0.2482;FS=0.000;MLEAC=2;MLEAF=0.200;MQ=42.43;QD=26.23;SOR=3.258	GT:AD:DP:GQ:PGT:PID:PL	0/0:28,0:28:81:.:.:0,81,1030	0/0:33,0:33:57:.:.:0,57,1221	0/0:5,0:5:12:.:.:0,12,180	0/0:11,0:11:30:.:.:0,30,450	1/1:0,4:4:12:1|1:25423389_A_G:180,12,0	./.:4,0:4:.:.:.:0,0,0
CM023631.1	25423402	.	G	A	202.36	.	AC=2;AF=0.167;AN=12;BaseQRankSum=-6.740e-01;ClippingRankSum=0.00;DP=86;ExcessHet=3.4242;FS=0.000;MLEAC=2;MLEAF=0.167;MQ=60.00;MQRankSum=0.00;QD=16.86;ReadPosRankSum=-8.420e-01;SOR=0.892	GT:AD:DP:GQ:PL	0/0:28,0:28:81:0,81,1030	0/0:35,0:35:65:0,65,1257	0/1:3,2:5:68:68,0,120	0/1:3,4:11:99:146,0,119	0/0:4,0:4:9:0,9,135	0/0:3,0:3:9:0,9,121
CM023631.1	25423447	.	A	G	396.7	.	AC=2;AF=0.167;AN=12;BaseQRankSum=0.191;ClippingRankSum=0.00;DP=84;ExcessHet=3.4242;FS=2.187;MLEAC=2;MLEAF=0.167;MQ=60.00;MQRankSum=0.00;QD=26.45;ReadPosRankSum=0.319;SOR=0.293	GT:AD:DP:GQ:PGT:PID:PL	0/0:36,0:36:99:.:.:0,99,1485	0/0:28,0:28:81:.:.:0,81,1215	0/1:1,3:4:33:0|1:25423447_A_G:110,0,33	0/1:3,8:11:99:.:.:323,0,102	0/0:2,0:2:6:.:.:0,6,74	0/0:3,0:3:9:.:.:0,9,121
CM023631.1	25423462	.	C	T	96.12	.	AC=2;AF=0.167;AN=12;DP=87;ExcessHet=0.2020;FS=0.000;MLEAC=1;MLEAF=0.083;MQ=60.00;QD=32.04;SOR=2.833	GT:AD:DP:GQ:PGT:PID:PL	0/0:36,0:36:99:.:.:0,99,1485	0/0:29,0:29:72:.:.:0,72,1080	0/0:4,0:4:12:.:.:0,12,138	0/0:13,0:13:33:.:.:0,33,495	0/0:2,0:2:6:.:.:0,6,74	1/1:0,3:3:9:1|1:25423462_C_T:135,9,0
CM023631.1	25423463	.	T	G	753.08	.	AC=5;AF=0.500;AN=10;BaseQRankSum=0.319;ClippingRankSum=0.00;DP=86;ExcessHet=0.5505;FS=5.006;MLEAC=5;MLEAF=0.500;MQ=57.07;MQRankSum=0.00;QD=29.83;ReadPosRankSum=0.319;SOR=1.739	GT:AD:DP:GQ:PGT:PID:PL	0/0:36,0:36:99:.:.:0,99,1485	0/0:29,0:29:72:.:.:0,72,1080	0/1:1,3:4:33:0|1:25423447_A_G:123,0,33	1/1:0,12:12:36:1|1:25423463_T_G:540,36,0	./.:2,0:2:.:.:.:0,0,0	1/1:0,3:3:9:1|1:25423462_C_T:135,9,0
CM023631.1	25423483	.	T	A	2948.1	.	AC=10;AF=1.00;AN=10;DP=84;ExcessHet=3.0103;FS=0.000;MLEAC=10;MLEAF=1.00;MQ=57.81;QD=34.01;SOR=0.742	GT:AD:DP:GQ:PGT:PID:PL	1/1:0,33:33:99:.:.:1125,99,0	1/1:0,29:29:87:.:.:959,87,0	1/1:0,4:4:12:1|1:25423447_A_G:180,12,0	1/1:0,13:13:42:1|1:25423463_T_G:574,42,0	./.:2,0:2:.:.:.:0,0,0	1/1:0,3:3:9:1|1:25423462_C_T:135,9,0
CM023631.1	25423862	.	T	C	500.25	.	AC=2;AF=0.333;AN=6;DP=35;ExcessHet=0.4576;FS=0.000;MLEAC=2;MLEAF=0.333;MQ=47.16;QD=28.48;SOR=1.022	GT:AD:DP:GQ:PGT:PID:PL	0/0:7,0:7:21:.:.:0,21,270	0/0:8,0:8:24:.:.:0,24,331	./.:4,0:4:.:.:.:0,0,0	1/1:0,12:12:36:1|1:25423862_T_C:537,36,0	./.:0,0:0:.:.:.:0,0,0	./.:0,0:0:.:.:.:0,0,0
CM023631.1	25423871	.	G	A	814.94	.	AC=4;AF=1.00;AN=4;DP=34;ExcessHet=3.0103;FS=0.000;MLEAC=4;MLEAF=1.00;MQ=43.36;QD=31.55;SOR=1.022	GT:AD:DP:GQ:PGT:PID:PL	./.:7,0:7:.:.:.:0,0,0	1/1:0,8:8:24:.:.:350,24,0	./.:4,0:4:.:.:.:0,0,0	1/1:0,11:11:33:1|1:25423862_T_C:490,33,0	./.:0,0:0:.:.:.:0,0,0	./.:0,0:0:.:.:.:0,0,0
CM023631.1	25423974	.	A	T	1134.52	.	AC=4;AF=0.500;AN=8;DP=82;ExcessHet=0.1902;FS=0.000;MLEAC=4;MLEAF=0.500;MQ=60.00;QD=27.56;SOR=1.179	GT:AD:DP:GQ:PL	0/0:34,0:34:99:0,99,1322	0/0:20,0:20:60:0,60,729	1/1:0,8:8:24:343,24,0	1/1:0,20:20:60:835,60,0	./.:0,0:0:.:0,0,0	./.:0,0:0:.:0,0,0
CM023631.1	25424067	.	G	A	1229.5	.	AC=4;AF=0.500;AN=8;DP=85;ExcessHet=0.1902;FS=0.000;MLEAC=4;MLEAF=0.500;MQ=59.43;QD=24.56;SOR=0.818	GT:AD:DP:GQ:PGT:PID:PL	0/0:34,0:34:99:.:.:0,99,1322	0/0:18,0:18:48:.:.:0,48,720	1/1:0,9:9:27:1|1:25424067_G_A:399,27,0	1/1:0,23:23:68:.:.:874,68,0	./.:0,0:0:.:.:.:0,0,0	./.:0,0:0:.:.:.:0,0,0
CM023631.1	25424102	.	G	A	1145.61	.	AC=4;AF=0.500;AN=8;DP=57;ExcessHet=0.1902;FS=0.000;MLEAC=4;MLEAF=0.500;MQ=59.30;QD=31.92;SOR=1.101	GT:AD:DP:GQ:PGT:PID:PL	0/0:23,0:23:60:.:.:0,60,825	0/0:7,0:7:21:.:.:0,21,300	1/1:0,8:8:24:1|1:25424067_G_A:360,24,0	1/1:0,19:19:57:.:.:829,57,0	./.:0,0:0:.:.:.:0,0,0	./.:0,0:0:.:.:.:0,0,0
CM023631.1	25424213	.	T	C	380.14	.	AC=4;AF=1.00;AN=4;DP=9;ExcessHet=3.0103;FS=0.000;MLEAC=4;MLEAF=1.00;MQ=57.75;QD=29.26;SOR=2.093	GT:AD:DP:GQ:PGT:PID:PL	./.:0,0:0:.:.:.:0,0,0	./.:0,0:0:.:.:.:0,0,0	1/1:0,4:4:12:1|1:25424213_T_C:180,12,0	1/1:0,5:5:15:1|1:25424213_T_C:225,15,0	./.:0,0:0:.:.:.:0,0,0	./.:0,0:0:.:.:.:0,0,0
CM023631.1	25424214	.	G	A	380.14	.	AC=4;AF=1.00;AN=4;DP=9;ExcessHet=3.0103;FS=0.000;MLEAC=4;MLEAF=1.00;MQ=57.75;QD=30.59;SOR=2.093	GT:AD:DP:GQ:PGT:PID:PL	./.:0,0:0:.:.:.:0,0,0	./.:0,0:0:.:.:.:0,0,0	1/1:0,4:4:12:1|1:25424213_T_C:180,12,0	1/1:0,5:5:15:1|1:25424213_T_C:225,15,0	./.:0,0:0:.:.:.:0,0,0	./.:0,0:0:.:.:.:0,0,0
CM023631.1	25424261	.	G	A	407.47	.	AC=4;AF=1.00;AN=4;BaseQRankSum=1.15;ClippingRankSum=0.00;DP=18;ExcessHet=3.0103;FS=0.000;MLEAC=4;MLEAF=1.00;MQ=46.83;MQRankSum=0.00;QD=30.82;ReadPosRankSum=0.319;SOR=1.981	GT:AD:DP:GQ:PGT:PID:PL	./.:3,0:3:.:.:.:0,0,0	./.:4,0:4:.:.:.:0,0,0	1/1:1,3:4:6:1|1:25424213_T_C:128,6,0	1/1:0,7:7:21:1|1:25424213_T_C:304,21,0	./.:0,0:0:.:.:.:0,0,0	./.:0,0:0:.:.:.:0,0,0
CM023631.1	25424290	.	G	A	147.1	.	AC=1;AF=0.125;AN=8;BaseQRankSum=-5.660e-01;ClippingRankSum=0.00;DP=27;ExcessHet=3.0103;FS=4.260;MLEAC=1;MLEAF=0.125;MQ=58.21;MQRankSum=-2.200e-02;QD=18.39;ReadPosRankSum=-1.350e-01;SOR=2.833	GT:AD:DP:GQ:PL	0/0:7,0:7:21:0,21,282	0/0:8,0:8:24:0,24,335	0/0:4,0:4:12:0,12,129	0/1:3,5:8:99:178,0,111	./.:0,0:0:.:0,0,0	./.:0,0:0:.:0,0,0
CM023631.1	25424301	.	G	A	80.07	.	AC=1;AF=0.125;AN=8;BaseQRankSum=0.703;ClippingRankSum=0.00;DP=34;ExcessHet=3.0103;FS=4.260;MLEAC=1;MLEAF=0.125;MQ=58.41;MQRankSum=0.022;QD=10.01;ReadPosRankSum=-4.500e-02;SOR=0.061	GT:AD:DP:GQ:PL	0/0:9,0:9:27:0,27,380	0/0:12,0:12:36:0,36,473	0/0:4,0:4:12:0,12,129	0/1:5,3:8:99:111,0,179	./.:0,0:0:.:0,0,0	./.:0,0:0:.:0,0,0
CM023631.1	25424320	.	G	A	2354.1	.	AC=8;AF=1.00;AN=8;DP=54;ExcessHet=3.0103;FS=0.000;MLEAC=8;MLEAF=1.00;MQ=58.77;QD=22.54;SOR=1.157	GT:AD:DP:GQ:PGT:PID:PL	1/1:0,15:15:54:1|1:25424320_G_A:806,54,0	1/1:0,22:22:66:1|1:25424320_G_A:990,66,0	1/1:0,3:3:8:1|1:25424320_G_A:133,8,0	1/1:0,10:10:30:1|1:25424320_G_A:450,30,0	./.:0,0:0:.:.:.:0,0,0	./.:0,0:0:.:.:.:0,0,0
CM023631.1	25424335	.	T	C	2637.1	.	AC=8;AF=1.00;AN=8;DP=66;ExcessHet=3.0103;FS=0.000;MLEAC=8;MLEAF=1.00;MQ=58.85;QD=24.28;SOR=1.057	GT:AD:DP:GQ:PGT:PID:PL	1/1:0,23:23:69:1|1:25424320_G_A:944,69,0	1/1:0,27:27:81:1|1:25424320_G_A:1180,81,0	1/1:0,3:3:8:1|1:25424320_G_A:133,8,0	1/1:0,9:9:27:1|1:25424320_G_A:405,27,0	./.:0,0:0:.:.:.:0,0,0	./.:0,0:0:.:.:.:0,0,0
CM023631.1	25424341	.	C	A	407.03	.	AC=4;AF=0.500;AN=8;DP=62;ExcessHet=0.1902;FS=0.000;MLEAC=4;MLEAF=0.500;MQ=57.03;QD=32.06;SOR=4.804	GT:AD:DP:GQ:PGT:PID:PL	0/0:22,0:22:63:.:.:0,63,802	0/0:27,0:27:75:.:.:0,75,1125	1/1:0,3:3:8:1|1:25424320_G_A:134,8,0	1/1:0,7:7:21:1|1:25424320_G_A:315,21,0	./.:0,0:0:.:.:.:0,0,0	./.:0,0:0:.:.:.:0,0,0
CM023631.1	25424347	.	T	C	100.19	.	AC=2;AF=0.250;AN=8;DP=64;ExcessHet=0.4576;FS=0.000;MLEAC=2;MLEAF=0.250;MQ=60.00;QD=33.40;SOR=2.833	GT:AD:DP:GQ:PGT:PID:PL	0/0:22,0:22:63:.:.:0,63,802	0/0:29,0:29:81:.:.:0,81,1017	1/1:0,3:3:8:1|1:25424320_G_A:134,8,0	0/0:10,0:10:0:.:.:0,0,81	./.:0,0:0:.:.:.:0,0,0	./.:0,0:0:.:.:.:0,0,0
CM023631.1	25424354	.	C	CAATTTTGACCAGCTATGCACCCCTGTCACCATAGTTTCAA	383	.	AC=4;AF=0.500;AN=8;DP=62;ExcessHet=0.1902;FS=0.000;MLEAC=2;MLEAF=0.250;MQ=57.31;QD=28.07;SOR=4.615	GT:AD:DP:GQ:PGT:PID:PL	0/0:22,0:22:63:.:.:0,63,802	0/0:30,0:30:78:.:.:0,78,1170	1/1:0,3:3:9:1|1:25424320_G_A:135,9,0	1/1:0,4:6:18:.:.:236,18,0	./.:0,0:0:.:.:.:0,0,0	./.:0,0:0:.:.:.:0,0,0
CM023631.1	25424403	.	A	G	144.36	.	AC=2;AF=0.333;AN=6;DP=71;ExcessHet=0.4576;FS=0.000;MLEAC=2;MLEAF=0.333;MQ=47.42;QD=32.73;SOR=1.609	GT:AD:DP:GQ:PGT:PID:PL	0/0:36,0:36:99:.:.:0,99,1367	0/0:30,0:30:81:.:.:0,81,1215	./.:1,0:1:.:.:.:0,0,0	1/1:0,4:4:12:1|1:25424403_A_G:180,12,0	./.:0,0:0:.:.:.:0,0,0	./.:0,0:0:.:.:.:0,0,0
CM023631.1	25424418	.	A	C	144.36	.	AC=2;AF=0.333;AN=6;DP=71;ExcessHet=0.4576;FS=0.000;MLEAC=2;MLEAF=0.333;MQ=47.42;QD=30.58;SOR=1.609	GT:AD:DP:GQ:PGT:PID:PL	0/0:39,0:39:99:.:.:0,102,1530	0/0:27,0:27:69:.:.:0,69,1035	./.:1,0:1:.:.:.:0,0,0	1/1:0,4:4:12:1|1:25424403_A_G:180,12,0	./.:0,0:0:.:.:.:0,0,0	./.:0,0:0:.:.:.:0,0,0
CM023631.1	25424433	.	T	C	100.29	.	AC=2;AF=0.333;AN=6;DP=66;ExcessHet=0.4576;FS=0.000;MLEAC=2;MLEAF=0.333;MQ=48.01;QD=33.43;SOR=1.179	GT:AD:DP:GQ:PGT:PID:PL	0/0:37,0:37:99:.:.:0,99,1436	0/0:25,0:25:69:.:.:0,69,1035	./.:1,0:1:.:.:.:0,0,0	1/1:0,3:3:9:1|1:25424403_A_G:135,9,0	./.:0,0:0:.:.:.:0,0,0	./.:0,0:0:.:.:.:0,0,0
CM023631.1	25424438	.	T	TC	125.32	.	AC=2;AF=0.333;AN=6;DP=69;ExcessHet=0.4576;FS=0.000;MLEAC=2;MLEAF=0.333;MQ=50.63;QD=31.33;SOR=1.609	GT:AD:DP:GQ:PGT:PID:PL	0/0:37,0:37:99:.:.:0,99,1436	0/0:27,0:27:72:.:.:0,72,1080	./.:1,0:1:.:.:.:0,0,0	1/1:0,4:4:12:1|1:25424403_A_G:170,12,0	./.:0,0:0:.:.:.:0,0,0	./.:0,0:0:.:.:.:0,0,0
CM023631.1	25424503	.	C	A	95.29	.	AC=2;AF=0.333;AN=6;DP=70;ExcessHet=0.4576;FS=0.000;MLEAC=2;MLEAF=0.333;MQ=39.28;QD=31.76;SOR=1.179	GT:AD:DP:GQ:PL	0/0:37,0:37:99:0,99,1485	0/0:26,0:26:72:0,72,1017	./.:1,0:1:.:0,0,0	1/1:0,3:3:9:130,9,0	./.:2,0:2:.:0,0,0	./.:1,0:1:.:0,0,0
CM023631.1	25424529	.	G	T	51.7	.	AC=2;AF=0.333;AN=6;DP=75;ExcessHet=0.4576;FS=0.000;MLEAC=1;MLEAF=0.167;MQ=34.64;QD=25.85;SOR=2.303	GT:AD:DP:GQ:PL	0/0:39,0:39:90:0,90,1350	0/0:30,0:30:81:0,81,1215	./.:1,0:1:.:0,0,0	1/1:0,2:2:6:85,6,0	./.:2,0:2:.:0,0,0	./.:1,0:1:.:0,0,0
CM023631.1	25424755	.	T	TC	91.25	.	AC=2;AF=0.333;AN=6;DP=53;ExcessHet=0.4576;FS=0.000;MLEAC=2;MLEAF=0.333;MQ=60.00;QD=30.42;SOR=2.833	GT:AD:DP:GQ:PGT:PID:PL	0/0:20,0:20:60:.:.:0,60,754	0/0:30,0:30:90:.:.:0,90,1137	./.:0,0:.:.:0|1:25424755_T_TC	1/1:0,3:3:9:1|1:25424755_T_TC:135,9,0	./.:0,0:0:.:.:.:0,0,0	./.:0,0:0:.:.:.:0,0,0
CM023631.1	25424759	.	GT	G	91.25	.	AC=2;AF=0.333;AN=6;DP=53;ExcessHet=0.4576;FS=0.000;MLEAC=2;MLEAF=0.333;MQ=60.00;QD=30.42;SOR=2.833	GT:AD:DP:GQ:PGT:PID:PL	0/0:20,0:20:60:.:.:0,60,754	0/0:30,0:30:90:.:.:0,90,1137	./.:0,0:.:.:0|1:25424755_T_TC	1/1:0,3:3:9:1|1:25424755_T_TC:135,9,0	./.:0,0:0:.:.:.:0,0,0	./.:0,0:0:.:.:.:0,0,0
CM023631.1	25424763	.	C	G	144.36	.	AC=2;AF=0.333;AN=6;DP=63;ExcessHet=0.4576;FS=0.000;MLEAC=2;MLEAF=0.333;MQ=48.99;QD=27.16;SOR=3.258	GT:AD:DP:GQ:PGT:PID:PL	0/0:23,0:23:69:.:.:0,69,888	0/0:34,0:34:99:.:.:0,102,1277	./.:2,0:2:.:.:.:0,0,0	1/1:0,4:4:12:1|1:25424755_T_TC:180,12,0	./.:0,0:0:.:.:.:0,0,0	./.:0,0:0:.:.:.:0,0,0
CM023631.1	25424764	.	T	C	144.36	.	AC=2;AF=0.333;AN=6;DP=63;ExcessHet=0.4576;FS=0.000;MLEAC=2;MLEAF=0.333;MQ=48.99;QD=27.44;SOR=3.258	GT:AD:DP:GQ:PGT:PID:PL	0/0:23,0:23:69:.:.:0,69,888	0/0:34,0:34:99:.:.:0,102,1277	./.:2,0:2:.:.:.:0,0,0	1/1:0,4:4:12:1|1:25424755_T_TC:180,12,0	./.:0,0:0:.:.:.:0,0,0	./.:0,0:0:.:.:.:0,0,0
CM023631.1	25424765	.	T	G	144.36	.	AC=2;AF=0.333;AN=6;DP=63;ExcessHet=0.4576;FS=0.000;MLEAC=2;MLEAF=0.333;MQ=48.99;QD=20.25;SOR=3.258	GT:AD:DP:GQ:PGT:PID:PL	0/0:23,0:23:69:.:.:0,69,888	0/0:34,0:34:99:.:.:0,102,1277	./.:2,0:2:.:.:.:0,0,0	1/1:0,4:4:12:1|1:25424755_T_TC:180,12,0	./.:0,0:0:.:.:.:0,0,0	./.:0,0:0:.:.:.:0,0,0
CM023631.1	25424814	.	G	T	415.72	.	AC=4;AF=0.500;AN=8;DP=75;ExcessHet=0.1902;FS=0.000;MLEAC=4;MLEAF=0.500;MQ=60.00;QD=29.07;SOR=1.270	GT:AD:DP:GQ:PL	0/0:24,0:24:54:0,54,810	0/0:40,0:40:82:0,82,1477	1/1:0,3:3:9:111,9,0	1/1:0,8:8:24:347,24,0	./.:0,0:0:.:0,0,0	./.:0,0:0:.:0,0,0
CM023631.1	25424867	.	G	A	70.35	.	AC=1;AF=0.083;AN=12;BaseQRankSum=-3.030e-01;ClippingRankSum=0.00;DP=83;ExcessHet=3.0103;FS=3.010;MLEAC=1;MLEAF=0.083;MQ=60.00;MQRankSum=0.00;QD=7.82;ReadPosRankSum=0.601;SOR=1.911	GT:AD:DP:GQ:PL	0/0:28,0:28:81:0,81,1215	0/0:38,0:38:99:0,102,1530	0/0:5,0:5:15:0,15,188	0/1:6,3:9:99:102,0,231	0/0:2,0:2:6:0,6,83	0/0:1,0:1:3:0,3,38
CM023631.1	25424878	.	A	C	53.57	.	AC=2;AF=0.200;AN=10;DP=95;ExcessHet=0.2482;FS=0.000;MLEAC=1;MLEAF=0.100;MQ=48.99;QD=26.79;SOR=2.303	GT:AD:DP:GQ:PL	0/0:35,0:35:99:0,99,1485	0/0:38,0:38:99:0,102,1530	0/0:6,0:6:18:0,18,215	0/0:13,0:13:36:0,36,540	1/1:0,2:2:6:90,6,0	./.:1,0:1:.:0,0,0
CM023631.1	25424909	.	G	A	626.74	.	AC=4;AF=0.333;AN=12;DP=103;ExcessHet=0.0663;FS=0.000;MLEAC=4;MLEAF=0.333;MQ=56.53;QD=33.78;SOR=1.244	GT:AD:DP:GQ:PL	0/0:36,0:36:99:0,102,1152	0/0:36,0:36:99:0,99,1485	0/0:5,0:5:15:0,15,179	0/0:10,0:10:30:0,30,402	1/1:0,11:11:33:469,33,0	1/1:0,5:5:15:209,15,0
CM023631.1	25424933	.	T	C	105.2	.	AC=1;AF=0.083;AN=12;BaseQRankSum=-4.200e-02;ClippingRankSum=0.00;DP=117;ExcessHet=3.0103;FS=3.310;MLEAC=1;MLEAF=0.083;MQ=57.16;MQRankSum=0.967;QD=10.52;ReadPosRankSum=-4.640e-01;SOR=2.303	GT:AD:DP:GQ:PL	0/0:36,0:36:99:0,102,1152	0/0:37,0:37:99:0,99,1485	0/0:5,0:5:15:0,15,154	0/0:12,0:12:36:0,36,495	0/0:17,0:17:51:0,51,669	0/1:6,4:10:99:138,0,221
CM023631.1	25424991	.	T	G	2166.17	.	AC=4;AF=0.333;AN=12;DP=112;ExcessHet=0.0663;FS=0.000;MLEAC=4;MLEAF=0.333;MQ=59.56;QD=32.82;SOR=1.284	GT:AD:DP:GQ:PL	1/1:0,37:37:99:1201,111,0	1/1:0,29:29:87:1017,87,0	0/0:5,0:5:15:0,15,178	0/0:15,0:15:36:0,36,540	0/0:15,0:15:36:0,36,540	0/0:11,0:11:27:0,27,405
CM023631.1	25425013	.	C	T	580.48	.	AC=4;AF=0.333;AN=12;DP=86;ExcessHet=0.0663;FS=0.000;MLEAC=4;MLEAF=0.333;MQ=58.15;QD=32.25;SOR=1.493	GT:AD:DP:GQ:PL	0/0:22,0:22:48:0,48,720	0/0:29,0:29:43:0,43,1043	0/0:4,0:4:12:0,12,153	0/0:13,0:13:39:0,39,491	1/1:0,11:11:33:374,33,0	1/1:0,7:7:21:258,21,0
CM023631.1	25425049	.	A	C	2433.04	.	AC=10;AF=1.00;AN=10;DP=59;ExcessHet=3.0103;FS=0.000;MLEAC=10;MLEAF=1.00;MQ=58.50;QD=31.26;SOR=1.342	GT:AD:DP:GQ:PGT:PID:PL	1/1:0,11:11:33:1|1:25425049_A_C:452,33,0	1/1:0,23:23:69:1|1:25425049_A_C:991,69,0	1/1:0,4:4:12:1|1:25425049_A_C:180,12,0	1/1:0,15:15:45:1|1:25425049_A_C:655,45,0	1/1:0,4:4:12:1|1:25425049_A_C:180,12,0	./.:2,0:2:.:.:.:0,0,0
CM023631.1	25425058	.	T	G	83.34	.	AC=1;AF=0.083;AN=12;BaseQRankSum=-6.740e-01;ClippingRankSum=0.00;DP=53;ExcessHet=3.0103;FS=0.000;MLEAC=1;MLEAF=0.083;MQ=60.00;MQRankSum=0.00;QD=20.83;ReadPosRankSum=0.00;SOR=0.916	GT:AD:DP:GQ:PL	0/0:7,0:7:21:0,21,285	0/0:21,0:21:63:0,63,842	0/1:1,3:4:32:115,0,32	0/0:16,0:16:7:0,7,537	0/0:4,0:4:12:0,12,153	0/0:1,0:1:3:0,3,39
CM023631.1	25425064	.	C	A	853.1	.	AC=4;AF=0.400;AN=10;DP=52;ExcessHet=0.1047;FS=0.000;MLEAC=4;MLEAF=0.400;MQ=60.00;QD=23.82;SOR=1.127	GT:AD:DP:GQ:PGT:PID:PL	0/0:7,0:7:18:.:.:0,18,270	0/0:21,0:21:63:.:.:0,63,842	1/1:0,4:4:12:1|1:25425049_A_C:180,12,0	1/1:0,16:16:48:1|1:25425049_A_C:720,48,0	0/0:4,0:4:12:.:.:0,12,153	./.:0,0:0:.:.:.:0,0,0
CM023631.1	25425066	.	C	A	2284.05	.	AC=10;AF=1.00;AN=10;DP=52;ExcessHet=3.0103;FS=0.000;MLEAC=10;MLEAF=1.00;MQ=59.48;QD=25.32;SOR=1.036	GT:AD:DP:GQ:PGT:PID:PL	1/1:0,7:7:21:1|1:25425049_A_C:315,21,0	1/1:0,21:21:63:1|1:25425049_A_C:914,63,0	1/1:0,4:4:12:1|1:25425049_A_C:180,12,0	1/1:0,16:16:48:1|1:25425049_A_C:720,48,0	1/1:0,4:4:12:1|1:25425049_A_C:180,12,0	./.:0,0:0:.:.:.:0,0,0
CM023631.1	25425073	.	C	T	140.53	.	AC=2;AF=0.200;AN=10;DP=53;ExcessHet=0.2482;FS=0.000;MLEAC=2;MLEAF=0.200;MQ=58.33;QD=30.58;SOR=1.609	GT:AD:DP:GQ:PGT:PID:PL	0/0:5,0:5:15:.:.:0,15,208	0/0:21,0:21:54:.:.:0,54,810	0/0:5,0:5:15:.:.:0,15,192	0/0:18,0:18:54:.:.:0,54,668	1/1:0,4:4:12:1|1:25425049_A_C:180,12,0	./.:0,0:0:.:.:.:0,0,0
CM023631.1	25425134	.	G	A	761.13	.	AC=4;AF=0.500;AN=8;DP=47;ExcessHet=0.1902;FS=0.000;MLEAC=4;MLEAF=0.500;MQ=60.00;QD=32.36;SOR=1.022	GT:AD:DP:GQ:PL	0/0:10,0:10:30:0,30,450	0/0:14,0:14:42:0,42,575	1/1:0,4:4:12:163,12,0	1/1:0,15:15:45:641,45,0	./.:0,0:0:.:0,0,0	./.:0,0:0:.:0,0,0
CM023631.1	25425142	.	A	G	38.4	.	AC=2;AF=0.167;AN=12;DP=55;ExcessHet=0.2020;FS=0.000;MLEAC=1;MLEAF=0.083;MQ=60.00;QD=19.20;SOR=2.303	GT:AD:DP:GQ:PL	0/0:14,0:14:42:0,42,532	0/0:15,0:15:45:0,45,632	0/0:5,0:5:15:0,15,160	0/0:18,0:18:54:0,54,693	0/0:1,0:1:3:0,3,40	1/1:0,2:2:6:75,6,0
CM023631.1	25425180	.	G	C	1175.58	.	AC=8;AF=0.667;AN=12;DP=79;ExcessHet=0.0663;FS=0.000;MLEAC=8;MLEAF=0.667;MQ=60.00;QD=28.92;SOR=1.536	GT:AD:DP:GQ:PGT:PID:PL	0/0:25,0:25:75:.:.:0,75,932	0/0:24,0:24:72:.:.:0,72,1002	1/1:0,7:7:21:.:.:287,21,0	1/1:0,17:17:51:.:.:669,51,0	1/1:0,4:4:12:1|1:25425180_G_C:180,12,0	1/1:0,2:2:6:1|1:25425180_G_C:90,6,0
CM023631.1	25425185	.	G	A	222.61	.	AC=4;AF=0.333;AN=12;DP=88;ExcessHet=0.0663;FS=0.000;MLEAC=3;MLEAF=0.250;MQ=60.00;QD=28.02;SOR=0.693	GT:AD:DP:GQ:PGT:PID:PL	0/0:27,0:27:81:.:.:0,81,998	0/0:27,0:27:81:.:.:0,81,1136	0/0:8,0:8:24:.:.:0,24,305	0/0:20,0:20:60:.:.:0,60,768	1/1:0,4:4:12:1|1:25425180_G_C:180,12,0	1/1:0,2:2:6:1|1:25425180_G_C:90,6,0
CM023631.1	25425229	.	G	A	1874.02	.	AC=8;AF=0.667;AN=12;DP=112;ExcessHet=0.0663;FS=0.000;MLEAC=8;MLEAF=0.667;MQ=58.14;QD=28.57;SOR=1.112	GT:AD:DP:GQ:PL	0/0:33,0:33:99:0,99,1365	0/0:30,0:30:81:0,81,1215	1/1:0,8:8:24:346,24,0	1/1:0,17:17:51:675,51,0	1/1:0,15:15:45:595,45,0	1/1:0,9:9:27:310,27,0
CM023631.1	25425308	.	C	T	184.49	.	AC=2;AF=0.200;AN=10;DP=103;ExcessHet=0.2482;FS=0.000;MLEAC=2;MLEAF=0.200;MQ=39.76;QD=30.73;SOR=1.609	GT:AD:DP:GQ:PGT:PID:PL	0/0:33,0:33:99:.:.:0,99,1365	0/0:26,0:26:72:.:.:0,72,1080	0/0:12,0:12:33:.:.:0,33,495	0/0:24,0:24:63:.:.:0,63,945	./.:4,0:4:.:.:.:0,0,0	1/1:0,4:4:15:1|1:25425308_C_T:225,15,0
CM023631.1	25425309	.	C	G	184.49	.	AC=2;AF=0.200;AN=10;DP=103;ExcessHet=0.2482;FS=0.000;MLEAC=2;MLEAF=0.200;MQ=39.76;QD=29.36;SOR=1.609	GT:AD:DP:GQ:PGT:PID:PL	0/0:33,0:33:99:.:.:0,99,1365	0/0:26,0:26:72:.:.:0,72,1080	0/0:12,0:12:30:.:.:0,30,450	0/0:24,0:24:63:.:.:0,63,945	./.:4,0:4:.:.:.:0,0,0	1/1:0,4:4:15:1|1:25425308_C_T:225,15,0
CM023631.1	25425317	.	A	T	53.54	.	AC=2;AF=0.200;AN=10;DP=104;ExcessHet=0.2482;FS=0.000;MLEAC=1;MLEAF=0.100;MQ=23.98;QD=26.77;SOR=2.303	GT:AD:DP:GQ:PGT:PID:PL	0/0:33,0:33:99:.:.:0,99,1365	0/0:29,0:29:81:.:.:0,81,1215	0/0:9,0:9:27:.:.:0,27,350	0/0:27,0:27:81:.:.:0,81,1043	./.:4,0:4:.:.:.:0,0,0	1/1:0,2:2:6:1|1:25425308_C_T:90,6,0
CM023631.1	25425327	.	G	C	53.54	.	AC=2;AF=0.200;AN=10;DP=105;ExcessHet=0.2482;FS=0.000;MLEAC=1;MLEAF=0.100;MQ=41.53;QD=26.77;SOR=2.303	GT:AD:DP:GQ:PGT:PID:PL	0/0:33,0:33:99:.:.:0,99,1365	0/0:33,0:33:90:.:.:0,90,1350	0/0:10,0:10:27:.:.:0,27,405	0/0:27,0:27:78:.:.:0,78,1170	./.:0,0:0:.:.:.:0,0,0	1/1:0,2:2:6:1|1:25425308_C_T:90,6,0
CM023631.1	25425340	.	C	T	370.17	.	AC=2;AF=0.200;AN=10;BaseQRankSum=2.24;ClippingRankSum=0.00;DP=104;ExcessHet=3.5218;FS=0.000;MLEAC=2;MLEAF=0.200;MQ=60.00;MQRankSum=0.00;QD=10.28;ReadPosRankSum=2.53;SOR=0.671	GT:AD:DP:GQ:PL	0/0:33,0:33:99:0,99,1365	0/0:33,0:33:81:0,81,1215	0/1:3,7:10:59:270,0,59	0/1:21,5:26:99:135,0,733	./.:0,0:0:.:0,0,0	0/0:2,0:2:6:0,6,82
CM023631.1	25425352	.	C	T	53.54	.	AC=2;AF=0.200;AN=10;DP=96;ExcessHet=0.2482;FS=0.000;MLEAC=1;MLEAF=0.100;MQ=41.53;QD=26.77;SOR=2.303	GT:AD:DP:GQ:PGT:PID:PL	0/0:33,0:33:99:.:.:0,99,1365	0/0:28,0:28:81:.:.:0,81,1215	0/0:8,0:8:24:.:.:0,24,299	0/0:25,0:25:72:.:.:0,72,1010	./.:0,0:0:.:.:.:0,0,0	1/1:0,2:2:6:1|1:25425352_C_T:90,6,0
CM023631.1	25425353	.	A	G	53.54	.	AC=2;AF=0.200;AN=10;DP=96;ExcessHet=0.2482;FS=0.000;MLEAC=1;MLEAF=0.100;MQ=41.53;QD=26.77;SOR=2.303	GT:AD:DP:GQ:PGT:PID:PL	0/0:33,0:33:99:.:.:0,99,1365	0/0:28,0:28:81:.:.:0,81,1215	0/0:8,0:8:24:.:.:0,24,299	0/0:25,0:25:72:.:.:0,72,1010	./.:0,0:0:.:.:.:0,0,0	1/1:0,2:2:6:1|1:25425352_C_T:90,6,0
CM023631.1	25425365	.	G	A	53.55	.	AC=2;AF=0.200;AN=10;DP=94;ExcessHet=0.2482;FS=0.000;MLEAC=1;MLEAF=0.100;MQ=41.53;QD=26.78;SOR=2.303	GT:AD:DP:GQ:PL	0/0:33,0:33:99:0,99,1365	0/0:27,0:27:72:0,72,1080	0/0:7,0:7:21:0,21,293	0/0:25,0:25:72:0,72,989	./.:0,0:0:.:0,0,0	1/1:0,2:2:6:90,6,0
CM023631.1	25425381	.	A	G	272.81	.	AC=2;AF=0.200;AN=10;BaseQRankSum=0.712;ClippingRankSum=0.00;DP=100;ExcessHet=3.5218;FS=1.533;MLEAC=2;MLEAF=0.200;MQ=60.00;MQRankSum=0.00;QD=8.53;ReadPosRankSum=0.431;SOR=1.112	GT:AD:DP:GQ:PL	0/0:33,0:33:99:0,99,1365	0/0:32,0:32:90:0,90,1350	0/1:2,5:7:59:200,0,59	0/1:20,5:25:99:107,0,800	./.:0,0:0:.:0,0,0	0/0:3,0:3:3:0,3,45
CM023631.1	25425384	.	A	G	1342.45	.	AC=4;AF=0.400;AN=10;DP=100;ExcessHet=0.1047;FS=0.000;MLEAC=4;MLEAF=0.400;MQ=60.00;QD=27.46;SOR=1.284	GT:AD:DP:GQ:PL	0/0:33,0:33:99:0,99,1365	0/0:32,0:32:90:0,90,1350	1/1:0,7:7:21:304,21,0	1/1:0,25:25:75:1084,75,0	./.:0,0:0:.:0,0,0	0/0:3,0:3:3:0,3,45
CM023631.1	25425395	.	C	A	135.14	.	AC=4;AF=0.333;AN=12;DP=103;ExcessHet=0.0663;FS=0.000;MLEAC=3;MLEAF=0.250;MQ=53.57;QD=33.78;SOR=3.258	GT:AD:DP:GQ:PGT:PID:PL	0/0:33,0:33:99:.:.:0,99,1365	0/0:34,0:34:99:.:.:0,99,1266	0/0:7,0:7:21:.:.:0,21,276	0/0:25,0:25:72:.:.:0,72,1080	1/1:0,2:2:6:1|1:25425395_C_A:90,6,0	1/1:0,2:2:6:1|1:25425395_C_A:90,6,0
CM023631.1	25425403	.	A	AACC	126.09	.	AC=4;AF=0.333;AN=12;DP=107;ExcessHet=0.0663;FS=0.000;MLEAC=3;MLEAF=0.250;MQ=53.57;QD=31.52;SOR=3.258	GT:AD:DP:GQ:PGT:PID:PL	0/0:35,0:35:96:.:.:0,96,1440	0/0:36,0:36:90:.:.:0,90,1350	0/0:7,0:7:21:.:.:0,21,276	0/0:25,0:25:72:.:.:0,72,1080	1/1:0,2:2:6:1|1:25425395_C_A:90,6,0	1/1:0,2:2:6:1|1:25425395_C_A:90,6,0
CM023631.1	25425404	.	T	C	3830.94	.	AC=8;AF=1.00;AN=8;DP=107;ExcessHet=3.0103;FS=0.000;MLEAC=8;MLEAF=1.00;MQ=58.47;QD=28.98;SOR=0.859	GT:AD:DP:GQ:PL	1/1:0,35:35:99:1260,105,0	1/1:0,37:37:99:1296,111,0	1/1:0,7:7:21:299,21,0	1/1:0,23:23:69:1001,69,0	./.:2,0:2:.:0,0,0	./.:3,0:3:.:0,0,0
CM023631.1	25425405	.	CTT	C	126.09	.	AC=4;AF=0.333;AN=12;DP=107;ExcessHet=0.0663;FS=0.000;MLEAC=3;MLEAF=0.250;MQ=53.57;QD=31.52;SOR=3.258	GT:AD:DP:GQ:PGT:PID:PL	0/0:35,0:35:90:.:.:0,90,1350	0/0:36,0:36:90:.:.:0,90,1350	0/0:7,0:7:21:.:.:0,21,283	0/0:25,0:25:72:.:.:0,72,1080	1/1:0,2:2:6:1|1:25425395_C_A:90,6,0	1/1:0,2:2:6:1|1:25425395_C_A:90,6,0
CM023631.1	25425419	.	A	G	2685.55	.	AC=4;AF=0.333;AN=12;DP=100;ExcessHet=0.0663;FS=0.000;MLEAC=4;MLEAF=0.333;MQ=60.00;QD=30.34;SOR=0.980	GT:AD:DP:GQ:PL	1/1:0,36:36:99:1499,108,0	1/1:0,33:33:99:1236,99,0	0/0:6,0:6:18:0,18,242	0/0:21,0:21:63:0,63,871	0/0:2,0:2:6:0,6,84	0/0:2,0:2:6:0,6,87
CM023631.1	25425458	.	G	GAGTGAAGTTTTT	1072.64	.	AC=4;AF=0.400;AN=10;DP=106;ExcessHet=0.1902;FS=0.000;MLEAC=5;MLEAF=0.500;MQ=54.95;QD=35.44;SOR=0.776	GT:AD:DP:GQ:PL	0/0:37,0:37:99:0,99,1449	0/0:35,0:35:99:0,99,1485	1/1:0,4:4:12:180,12,0	1/1:0,19:19:63:945,63,0	0/0:3,0:3:0:0,0,43	./.:5,0:5:.:0,0,0
CM023631.1	25425461	.	T	TGAAGTTTTTAGA	44.77	.	AC=2;AF=0.200;AN=10;DP=107;ExcessHet=0.2482;FS=0.000;MLEAC=1;MLEAF=0.100;MQ=32.76;QD=22.39;SOR=2.303	GT:AD:DP:GQ:PL	0/0:37,0:37:99:0,99,1449	0/0:35,0:35:99:0,99,1485	0/0:4,0:4:9:0,9,135	0/0:23,0:23:51:0,51,765	1/1:0,2:2:6:90,6,0	./.:5,0:5:.:0,0,0
CM023631.1	25425494	.	C	T	1102.54	.	AC=8;AF=0.667;AN=12;DP=107;ExcessHet=0.0663;FS=0.000;MLEAC=8;MLEAF=0.667;MQ=59.63;QD=28.66;SOR=1.255	GT:AD:DP:GQ:PL	0/0:37,0:37:99:0,99,1449	0/0:41,0:41:87:0,87,1472	1/1:0,6:6:18:246,18,0	1/1:0,20:20:60:787,60,0	1/1:0,2:2:6:85,6,0	1/1:0,1:1:3:33,3,0
CM023631.1	25425523	.	A	G	492.33	.	AC=3;AF=0.250;AN=12;BaseQRankSum=-1.561e+00;ClippingRankSum=0.00;DP=102;ExcessHet=0.6367;FS=5.946;MLEAC=3;MLEAF=0.250;MQ=60.00;MQRankSum=0.00;QD=17.58;ReadPosRankSum=0.238;SOR=0.155	GT:AD:DP:GQ:PL	0/0:37,0:37:99:0,99,1449	0/0:30,0:30:81:0,81,1215	1/1:0,8:8:24:333,24,0	0/1:13,7:20:99:204,0,482	0/0:3,0:3:9:0,9,117	0/0:4,0:4:12:0,12,131
CM023631.1	25425558	.	G	A	1352.24	.	AC=6;AF=0.600;AN=10;DP=106;ExcessHet=0.1047;FS=0.000;MLEAC=6;MLEAF=0.600;MQ=58.31;QD=30.87;SOR=0.941	GT:AD:DP:GQ:PL	0/0:37,0:37:99:0,99,1449	0/0:33,0:33:90:0,90,1350	1/1:0,10:10:30:427,30,0	1/1:0,22:22:66:882,66,0	1/1:0,2:2:6:90,6,0	./.:2,0:2:.:0,0,0
CM023631.1	25425598	.	C	T	277.71	.	AC=4;AF=0.333;AN=12;DP=121;ExcessHet=0.0663;FS=0.000;MLEAC=4;MLEAF=0.333;MQ=59.78;QD=30.86;SOR=0.892	GT:AD:DP:GQ:PL	0/0:37,0:37:99:0,99,1449	0/0:33,0:33:90:0,90,1350	0/0:14,0:14:42:0,42,552	0/0:28,0:28:81:0,81,1215	1/1:0,5:5:15:188,15,0	1/1:0,4:4:12:140,12,0
CM023631.1	25425624	.	A	G	332.71	.	AC=4;AF=0.333;AN=12;DP=123;ExcessHet=0.0663;FS=0.000;MLEAC=4;MLEAF=0.333;MQ=59.78;QD=27.99;SOR=0.892	GT:AD:DP:GQ:PL	0/0:37,0:37:99:0,99,1449	0/0:35,0:35:99:0,99,1485	0/0:13,0:13:39:0,39,509	0/0:29,0:29:84:0,84,1075	1/1:0,5:5:15:204,15,0	1/1:0,4:4:12:179,12,0
CM023631.1	25425660	.	C	T	334.29	.	AC=4;AF=0.333;AN=12;DP=123;ExcessHet=0.0663;FS=0.000;MLEAC=4;MLEAF=0.333;MQ=59.78;QD=30.06;SOR=0.892	GT:AD:DP:GQ:PGT:PID:PL	0/0:37,0:37:99:.:.:0,99,1449	0/0:34,0:34:99:.:.:0,99,1485	0/0:12,0:12:33:.:.:0,33,495	0/0:31,0:31:81:.:.:0,81,1215	1/1:0,6:6:18:1|1:25425660_C_T:254,18,0	1/1:0,3:3:9:1|1:25425660_C_T:130,9,0
CM023631.1	25425663	.	T	C	997.93	.	AC=7;AF=0.583;AN=12;BaseQRankSum=0.109;ClippingRankSum=0.00;DP=127;ExcessHet=0.3421;FS=0.000;MLEAC=7;MLEAF=0.583;MQ=58.41;MQRankSum=0.730;QD=21.69;ReadPosRankSum=-6.650e-01;SOR=0.812	GT:AD:DP:GQ:PGT:PID:PL	0/0:37,0:37:90:.:.:0,90,1350	0/0:34,0:34:99:.:.:0,99,1485	1/1:0,11:11:33:.:.:453,33,0	0/1:19,8:27:99:.:.:211,0,673	1/1:0,5:5:18:1|1:25425660_C_T:254,18,0	1/1:0,3:3:9:1|1:25425660_C_T:130,9,0
CM023631.1	25425720	.	G	GGTTATCATTATAATTTATTTATC	299.68	.	AC=2;AF=0.250;AN=8;DP=56;ExcessHet=0.3218;FS=0.000;MLEAC=2;MLEAF=0.250;MQ=56.62;QD=30.32;SOR=4.407	GT:AD:DP:GQ:PL	1/1:0,8:8:23:347,23,0	0/0:12,0:12:6:0,6,90	0/0:8,0:8:15:0,15,225	0/0:24,0:24:60:0,60,900	./.:0,0:0:.:0,0,0	./.:0,0:0:.:0,0,0
CM023631.1	25425809	.	C	T	1166.99	.	AC=4;AF=0.500;AN=8;DP=49;ExcessHet=0.1902;FS=0.000;MLEAC=4;MLEAF=0.500;MQ=56.32;QD=31.38;SOR=1.863	GT:AD:DP:GQ:PL	0/0:5,0:5:15:0,15,177	0/0:6,0:6:18:0,18,235	1/1:0,11:11:34:483,34,0	1/1:0,17:17:51:727,51,0	./.:0,0:0:.:0,0,0	./.:0,0:0:.:0,0,0
CM023631.1	25425846	.	T	G	285.58	.	AC=2;AF=0.250;AN=8;DP=51;ExcessHet=0.7918;FS=0.000;MLEAC=2;MLEAF=0.250;MQ=48.54;QD=32.21;SOR=4.407	GT:AD:DP:GQ:PL	1/1:0,8:8:24:322,24,0	0/0:12,0:12:0:0,0,296	0/0:13,0:13:36:0,36,540	0/0:16,0:16:27:0,27,613	./.:0,0:0:.:0,0,0	./.:0,0:0:.:0,0,0
CM023631.1	25425929	.	A	G	93.69	.	AC=2;AF=0.200;AN=10;DP=82;ExcessHet=0.2482;FS=0.000;MLEAC=1;MLEAF=0.100;MQ=60.00;QD=31.23;SOR=1.179	GT:AD:DP:GQ:PL	0/0:14,0:14:39:0,39,585	0/0:27,0:27:81:0,81,998	0/0:11,0:11:27:0,27,405	0/0:27,0:27:81:0,81,1081	./.:0,0:0:.:0,0,0	1/1:0,3:3:9:132,9,0
CM023631.1	25425980	.	C	T	1191.09	.	AC=4;AF=0.400;AN=10;DP=64;ExcessHet=0.3421;FS=0.000;MLEAC=5;MLEAF=0.500;MQ=59.37;QD=27.42;SOR=1.609	GT:AD:DP:GQ:PGT:PID:PL	0/0:8,0:8:0:.:.:0,0,197	0/0:21,0:21:57:.:.:0,57,855	1/1:0,7:7:21:1|1:25425980_C_T:315,21,0	1/1:0,21:21:63:1|1:25425980_C_T:919,63,0	./.:0,0:0:.:.:.:0,0,0	0/0:3,0:3:9:.:.:0,9,128
CM023631.1	25425991	.	A	G	1179.45	.	AC=4;AF=0.667;AN=6;DP=50;ExcessHet=0.4576;FS=0.000;MLEAC=4;MLEAF=0.667;MQ=59.25;QD=26.63;SOR=1.781	GT:AD:DP:GQ:PGT:PID:PL	./.:0,0:0:.:.:.:0,0,0	0/0:19,0:19:12:.:.:0,12,180	1/1:0,6:6:18:1|1:25425980_C_T:270,18,0	1/1:0,21:21:63:1|1:25425980_C_T:945,63,0	./.:0,0:0:.:.:.:0,0,0	./.:0,0:0:.:.:.:0,0,0
CM023631.1	25426028	.	T	TCTCATTTTGTTTCTTTTTAATTGCAC	1165.96	.	AC=4;AF=1.00;AN=4;DP=29;ExcessHet=3.0103;FS=0.000;MLEAC=4;MLEAF=1.00;MQ=59.20;QD=31.20;SOR=2.215	GT:AD:DP:GQ:PGT:PID:PL	./.:0,0:0:.:.:.:0,0,0	./.:0,0:0:.:.:.:0,0,0	1/1:0,5:5:15:1|1:25425980_C_T:225,15,0	1/1:0,20:20:66:1|1:25425980_C_T:975,66,0	./.:0,0:0:.:.:.:0,0,0	./.:0,0:0:.:.:.:0,0,0
CM023631.1	25426152	.	A	G,T	810.25	.	AC=2,2;AF=0.200,0.200;AN=10;BaseQRankSum=0.00;ClippingRankSum=0.00;DP=46;ExcessHet=0.1902;FS=3.424;MLEAC=2,1;MLEAF=0.200,0.100;MQ=57.16;MQRankSum=-4.270e-01;QD=30.16;ReadPosRankSum=-4.270e-01;SOR=0.663	GT:AD:DP:GQ:PGT:PID:PL	./.:1,0,0:1:.:.:.:0,0,0,0,0,0	1/1:0,6,0:6:18:.:.:238,18,0,238,18,238	0/0:5,0,0:5:0:.:.:0,0,134,0,134,134	2/2:1,0,15:16:4:1|1:25426152_A_T:610,613,654,4,45,0	0/0:8,0,0:8:24:.:.:0,24,279,24,279,279	0/0:9,0,0:9:27:.:.:0,27,376,27,376,376
CM023631.1	25426186	.	T	C	946.7	.	AC=4;AF=0.500;AN=8;DP=33;ExcessHet=0.1902;FS=0.000;MLEAC=5;MLEAF=0.625;MQ=59.77;QD=28.31;SOR=1.828	GT:AD:DP:GQ:PGT:PID:PL	./.:0,0:0:.:.:.:0,0,0	0/0:6,0:6:15:.:.:0,15,225	1/1:0,5:5:15:1|1:25426186_T_C:225,15,0	1/1:0,16:16:51:1|1:25426152_A_T:761,51,0	./.:0,0:0:.:.:.:0,0,0	0/0:6,0:6:3:.:.:0,3,45
CM023631.1	25426242	.	G	A	701.86	.	AC=4;AF=0.500;AN=8;DP=60;ExcessHet=0.1902;FS=0.000;MLEAC=4;MLEAF=0.500;MQ=57.29;QD=33.42;SOR=3.160	GT:AD:DP:GQ:PL	1/1:0,15:15:45:618,45,0	1/1:0,6:6:15:127,15,0	0/0:8,0:8:24:0,24,311	0/0:21,0:21:31:0,31,799	./.:1,0:1:.:0,0,0	./.:0,0:0:.:0,0,0
CM023631.1	25426266	.	C	A	135.1	.	AC=1;AF=0.083;AN=12;BaseQRankSum=0.250;ClippingRankSum=0.00;DP=87;ExcessHet=3.0103;FS=4.224;MLEAC=1;MLEAF=0.083;MQ=59.88;MQRankSum=0.964;QD=5.40;ReadPosRankSum=1.24;SOR=0.617	GT:AD:DP:GQ:PL	0/0:28,0:28:84:0,84,1048	0/0:22,0:22:66:0,66,889	0/0:8,0:8:24:0,24,311	0/1:18,7:25:99:167,0,662	0/0:3,0:3:9:0,9,107	0/0:1,0:1:3:0,3,42
CM023631.1	25426274	.	T	C	1376.52	.	AC=4;AF=0.500;AN=8;DP=95;ExcessHet=0.1902;FS=0.000;MLEAC=4;MLEAF=0.500;MQ=55.77;QD=28.68;SOR=0.693	GT:AD:DP:GQ:PGT:PID:PL	0/0:33,0:33:99:.:.:0,99,1225	0/0:24,0:24:72:.:.:0,72,985	1/1:0,8:8:24:1|1:25426186_T_C:345,24,0	1/1:0,24:24:75:1|1:25426152_A_T:1075,75,0	./.:3,0:3:.:.:.:0,0,0	./.:2,0:2:.:.:.:0,0,0
CM023631.1	25426336	.	C	A	1183.51	.	AC=4;AF=0.333;AN=12;DP=122;ExcessHet=0.0663;FS=0.000;MLEAC=4;MLEAF=0.333;MQ=60.00;QD=27.91;SOR=0.892	GT:AD:DP:GQ:PL	0/0:42,0:42:99:0,99,1419	0/0:37,0:37:96:0,96,1440	1/1:0,7:7:21:257,21,0	1/1:0,24:24:72:978,72,0	0/0:4,0:4:12:0,12,147	0/0:7,0:7:21:0,21,280
CM023631.1	25426358	.	A	G	223.9	.	AC=4;AF=0.333;AN=12;DP=118;ExcessHet=0.0663;FS=0.000;MLEAC=3;MLEAF=0.250;MQ=60.00;QD=32.15;SOR=1.329	GT:AD:DP:GQ:PGT:PID:PL	0/0:42,0:42:99:.:.:0,99,1419	0/0:35,0:35:99:.:.:0,99,1485	0/0:7,0:7:21:.:.:0,21,255	0/0:28,0:28:81:.:.:0,81,1215	1/1:0,1:1:3:1|1:25426358_A_G:45,3,0	1/1:0,5:5:15:1|1:25426358_A_G:225,15,0
CM023631.1	25426368	.	G	A	223.9	.	AC=4;AF=0.333;AN=12;DP=119;ExcessHet=0.0663;FS=0.000;MLEAC=3;MLEAF=0.250;MQ=60.00;QD=34.41;SOR=1.329	GT:AD:DP:GQ:PGT:PID:PL	0/0:42,0:42:99:.:.:0,99,1419	0/0:35,0:35:99:.:.:0,99,1485	0/0:7,0:7:21:.:.:0,21,255	0/0:29,0:29:84:.:.:0,84,1145	1/1:0,1:1:3:1|1:25426358_A_G:45,3,0	1/1:0,5:5:15:1|1:25426358_A_G:225,15,0
CM023631.1	25426391	.	T	C	11.17	.	AC=2;AF=0.200;AN=10;DP=113;ExcessHet=0.2482;FS=0.000;MLEAC=1;MLEAF=0.100;MQ=42.43;QD=11.17;SOR=1.609	GT:AD:DP:GQ:PGT:PID:PL	0/0:37,0:37:99:.:.:0,99,1485	0/0:35,0:35:99:.:.:0,99,1485	0/0:8,0:8:24:.:.:0,24,312	0/0:31,0:31:90:.:.:0,90,1350	./.:1,0:1:.:.:.:0,0,0	1/1:0,1:1:3:1|1:25426358_A_G:45,3,0
CM023631.1	25426414	.	A	G	3829.94	.	AC=8;AF=1.00;AN=8;DP=101;ExcessHet=3.0103;FS=0.000;MLEAC=8;MLEAF=1.00;MQ=59.16;QD=31.83;SOR=0.713	GT:AD:DP:GQ:PL	1/1:0,29:29:87:1184,87,0	1/1:0,36:36:99:1408,108,0	1/1:0,7:7:21:289,21,0	1/1:0,27:27:79:974,79,0	./.:0,0:0:.:0,0,0	./.:2,0:2:.:0,0,0
CM023631.1	25426424	.	A	G	78.7	.	AC=2;AF=0.200;AN=10;DP=106;ExcessHet=0.2482;FS=0.000;MLEAC=1;MLEAF=0.100;MQ=46.48;QD=26.23;SOR=2.833	GT:AD:DP:GQ:PL	0/0:31,0:31:81:0,81,1215	0/0:35,0:35:90:0,90,1350	0/0:8,0:8:24:0,24,279	0/0:27,0:27:72:0,72,1080	1/1:0,3:3:9:117,9,0	./.:2,0:2:.:0,0,0
CM023631.1	25426449	.	A	G	2370.15	.	AC=4;AF=0.333;AN=12;DP=105;ExcessHet=0.0663;FS=0.000;MLEAC=4;MLEAF=0.333;MQ=59.80;QD=31.30;SOR=0.854	GT:AD:DP:GQ:PL	1/1:0,31:31:93:1138,93,0	1/1:0,34:34:99:1283,102,0	0/0:10,0:10:9:0,9,327	0/0:21,0:21:57:0,57,855	0/0:5,0:5:15:0,15,198	0/0:4,0:4:12:0,12,164
CM023631.1	25426478	.	C	T	873.14	.	AC=4;AF=0.333;AN=12;DP=117;ExcessHet=0.0663;FS=0.000;MLEAC=4;MLEAF=0.333;MQ=53.74;QD=29.68;SOR=1.329	GT:AD:DP:GQ:PL	0/0:31,0:31:90:0,90,1350	0/0:31,0:31:81:0,81,1215	0/0:12,0:12:36:0,36,414	0/0:21,0:21:60:0,60,900	1/1:0,15:15:45:623,45,0	1/1:0,7:7:21:302,21,0
CM023631.1	25426492	.	G	C	1069	.	AC=4;AF=0.333;AN=12;DP=120;ExcessHet=0.0663;FS=0.000;MLEAC=4;MLEAF=0.333;MQ=60.00;QD=29.95;SOR=0.693	GT:AD:DP:GQ:PL	0/0:31,0:31:90:0,90,1104	0/0:28,0:28:81:0,81,1215	1/1:0,11:11:33:465,33,0	1/1:0,19:19:56:656,56,0	0/0:20,0:20:60:0,60,847	0/0:11,0:11:30:0,30,450
CM023631.1	25426692	.	T	C	4705.94	.	AC=12;AF=1.00;AN=12;DP=122;ExcessHet=3.0103;FS=0.000;MLEAC=12;MLEAF=1.00;MQ=59.91;QD=28.48;SOR=0.726	GT:AD:DP:GQ:PGT:PID:PL	1/1:0,27:27:81:.:.:972,81,0	1/1:0,44:44:99:.:.:1534,132,0	1/1:0,7:7:20:.:.:222,20,0	1/1:0,18:18:54:.:.:775,54,0	1/1:0,16:16:54:1|1:25426692_T_C:778,54,0	1/1:0,10:10:30:1|1:25426692_T_C:450,30,0
CM023631.1	25426698	.	G	A	1175.03	.	AC=4;AF=0.333;AN=12;DP=122;ExcessHet=0.0663;FS=0.000;MLEAC=4;MLEAF=0.333;MQ=60.00;QD=32.57;SOR=0.765	GT:AD:DP:GQ:PGT:PID:PL	0/0:29,0:29:72:.:.:0,72,1080	0/0:38,0:38:99:.:.:0,99,1485	0/0:8,0:8:24:.:.:0,24,266	0/0:20,0:20:60:.:.:0,60,794	1/1:0,17:17:54:1|1:25426692_T_C:777,54,0	1/1:0,10:10:30:1|1:25426692_T_C:450,30,0
CM023631.1	25426757	.	G	A	84.15	.	AC=1;AF=0.083;AN=12;BaseQRankSum=0.674;ClippingRankSum=0.00;DP=126;ExcessHet=3.0103;FS=3.979;MLEAC=1;MLEAF=0.083;MQ=58.60;MQRankSum=0.674;QD=14.03;ReadPosRankSum=-3.850e-01;SOR=2.800	GT:AD:DP:GQ:PL	0/0:28,0:28:81:0,81,1215	0/0:37,0:37:99:0,99,1468	0/0:10,0:10:30:0,30,333	0/0:17,0:17:30:0,30,650	0/0:28,0:28:75:0,75,1125	0/1:3,3:6:99:117,0,102
CM023631.1	25426809	.	A	T	1085.01	.	AC=4;AF=0.333;AN=12;DP=128;ExcessHet=0.0663;FS=0.000;MLEAC=4;MLEAF=0.333;MQ=60.00;QD=25.99;SOR=0.836	GT:AD:DP:GQ:PL	0/0:35,0:35:99:0,99,1249	0/0:38,0:38:99:0,99,1485	1/1:0,12:12:35:442,35,0	1/1:0,16:16:48:695,48,0	0/0:19,0:19:57:0,57,808	0/0:8,0:8:24:0,24,302
CM023631.1	25426836	.	T	C	1060.01	.	AC=4;AF=0.333;AN=12;DP=129;ExcessHet=0.0663;FS=0.000;MLEAC=4;MLEAF=0.333;MQ=54.12;QD=27.33;SOR=2.387	GT:AD:DP:GQ:PL	0/0:36,0:36:99:0,99,1485	0/0:37,0:37:65:0,65,1356	0/0:15,0:15:45:0,45,578	0/0:14,0:14:42:0,42,523	1/1:0,17:17:51:728,51,0	1/1:0,10:10:30:384,30,0
CM023631.1	25426869	.	A	T	1884.08	.	AC=8;AF=0.667;AN=12;DP=126;ExcessHet=0.0663;FS=0.000;MLEAC=8;MLEAF=0.667;MQ=58.90;QD=29.21;SOR=0.735	GT:AD:DP:GQ:PL	0/0:40,0:40:74:0,74,1350	0/0:39,0:39:99:0,102,1530	1/1:0,17:17:51:679,51,0	1/1:0,15:15:45:620,45,0	1/1:0,9:9:27:380,27,0	1/1:0,6:6:18:257,18,0
CM023631.1	25426902	.	AAATCTTAAAATGTCCAAATTTTAGTTTAAAGTTAATATCCAGGGGACAATAGAAAC	A	214.31	.	AC=4;AF=0.333;AN=12;DP=129;ExcessHet=0.0663;FS=0.000;MLEAC=3;MLEAF=0.250;MQ=50.75;QD=34.14;SOR=2.303	GT:AD:DP:GQ:PL	0/0:43,0:43:99:0,102,1530	0/0:39,0:39:99:0,102,1530	0/0:19,0:19:48:0,48,720	0/0:22,0:22:63:0,63,945	1/1:0,4:4:13:181,13,0	1/1:0,2:2:6:90,6,0
CM023631.1	25426981	.	C	T	671.91	.	AC=1;AF=0.125;AN=8;BaseQRankSum=-6.990e-01;ClippingRankSum=0.00;DP=123;ExcessHet=3.0103;FS=4.185;MLEAC=1;MLEAF=0.125;MQ=58.52;MQRankSum=0.611;QD=15.27;ReadPosRankSum=-8.320e-01;SOR=0.610	GT:AD:DP:GQ:PL	0/0:42,0:42:77:0,77,1307	0/1:20,24:44:99:703,0,630	0/0:14,0:14:42:0,42,545	0/0:23,0:23:66:0,66,990	./.:0,0:0:.:0,0,0	./.:0,0:0:.:0,0,0
CM023631.1	25427002	.	C	T	1157.69	.	AC=4;AF=0.500;AN=8;BaseQRankSum=-4.730e-01;ClippingRankSum=0.00;DP=91;ExcessHet=0.1902;FS=0.000;MLEAC=4;MLEAF=0.500;MQ=58.31;MQRankSum=-2.300e-01;QD=24.18;ReadPosRankSum=0.632;SOR=0.922	GT:AD:DP:GQ:PGT:PID:PL	0/0:30,0:30:72:.:.:0,72,1080	0/0:32,0:32:84:.:.:0,84,1260	1/1:2,9:11:17:1|1:25427002_C_T:391,17,0	1/1:0,18:18:54:1|1:25427002_C_T:810,54,0	./.:0,0:0:.:.:.:0,0,0	./.:0,0:0:.:.:.:0,0,0
CM023631.1	25427005	.	T	C	1157.69	.	AC=4;AF=0.500;AN=8;BaseQRankSum=-5.510e-01;ClippingRankSum=0.00;DP=91;ExcessHet=0.1902;FS=0.000;MLEAC=4;MLEAF=0.500;MQ=58.31;MQRankSum=-2.300e-01;QD=31.49;ReadPosRankSum=1.92;SOR=0.922	GT:AD:DP:GQ:PGT:PID:PL	0/0:30,0:30:72:.:.:0,72,1080	0/0:32,0:32:84:.:.:0,84,1260	1/1:2,9:11:17:1|1:25427002_C_T:391,17,0	1/1:0,18:18:54:1|1:25427002_C_T:810,54,0	./.:0,0:0:.:.:.:0,0,0	./.:0,0:0:.:.:.:0,0,0
CM023631.1	25427017	.	A	G	1258.5	.	AC=4;AF=0.500;AN=8;BaseQRankSum=0.163;ClippingRankSum=0.00;DP=80;ExcessHet=0.1902;FS=3.310;MLEAC=4;MLEAF=0.500;MQ=58.37;MQRankSum=0.00;QD=28.60;ReadPosRankSum=1.55;SOR=0.545	GT:AD:DP:GQ:PGT:PID:PL	0/0:24,0:24:63:.:.:0,63,945	0/0:26,0:26:72:.:.:0,72,1080	1/1:1,10:11:28:1|1:25427002_C_T:447,28,0	1/1:0,19:19:57:1|1:25427002_C_T:855,57,0	./.:0,0:0:.:.:.:0,0,0	./.:0,0:0:.:.:.:0,0,0
CM023631.1	25427108	.	A	G	1072.53	.	AC=5;AF=0.833;AN=6;BaseQRankSum=0.842;ClippingRankSum=0.00;DP=38;ExcessHet=3.0103;FS=5.932;MLEAC=5;MLEAF=0.833;MQ=51.28;MQRankSum=-5.660e-01;QD=29.81;ReadPosRankSum=-1.834e+00;SOR=0.090	GT:AD:DP:GQ:PGT:PID:PL	1/1:0,6:6:18:.:.:189,18,0	./.:6,0:6:.:.:.:0,0,0	0/1:3,4:7:16:0|1:25427002_C_T:157,0,16	1/1:0,17:17:51:1|1:25427002_C_T:756,51,0	./.:1,0:1:.:.:.:0,0,0	./.:1,0:1:.:.:.:0,0,0
CM023631.1	25427161	.	T	G	97.5	.	AC=1;AF=0.083;AN=12;BaseQRankSum=-1.954e+00;ClippingRankSum=0.00;DP=72;ExcessHet=3.0103;FS=0.000;MLEAC=1;MLEAF=0.083;MQ=59.89;MQRankSum=0.825;QD=5.42;ReadPosRankSum=0.938;SOR=0.693	GT:AD:DP:GQ:PL	0/0:21,0:21:57:0,57,855	0/0:14,0:14:42:0,42,589	0/0:10,0:10:12:0,12,180	0/1:12,6:18:99:130,0,444	0/0:6,0:6:15:0,15,225	0/0:3,0:3:9:0,9,123
CM023631.1	25427188	.	A	G	1151.74	.	AC=4;AF=0.400;AN=10;DP=86;ExcessHet=0.1047;FS=0.000;MLEAC=5;MLEAF=0.500;MQ=54.27;QD=33.34;SOR=0.765	GT:AD:DP:GQ:PGT:PID:PL	0/0:27,0:27:15:.:.:0,15,225	0/0:18,0:18:3:.:.:0,3,45	1/1:0,8:8:24:1|1:25427188_A_G:339,24,0	1/1:0,19:19:57:1|1:25427188_A_G:855,57,0	0/0:8,0:8:3:.:.:0,3,45	./.:6,0:6:.:.:.:0,0,0
CM023631.1	25427198	.	A	ATCC	4023.92	.	AC=12;AF=1.00;AN=12;DP=89;ExcessHet=3.0103;FS=0.000;MLEAC=12;MLEAF=1.00;MQ=60.00;QD=29.99;SOR=0.965	GT:AD:DP:GQ:PGT:PID:PL	1/1:0,29:29:87:.:.:1287,87,0	1/1:0,18:18:54:.:.:810,54,0	1/1:0,8:8:24:1|1:25427188_A_G:349,24,0	1/1:0,20:20:63:1|1:25427188_A_G:937,63,0	1/1:0,9:9:30:.:.:450,30,0	1/1:0,5:5:15:.:.:225,15,0
CM023631.1	25427261	.	A	G	80.35	.	AC=1;AF=0.083;AN=12;BaseQRankSum=0.566;ClippingRankSum=0.00;DP=106;ExcessHet=3.0103;FS=3.680;MLEAC=1;MLEAF=0.083;MQ=60.00;MQRankSum=0.00;QD=11.48;ReadPosRankSum=-6.520e-01;SOR=2.833	GT:AD:DP:GQ:PL	0/0:33,0:33:99:0,99,1277	0/0:30,0:30:90:0,90,1237	0/1:4,3:7:99:113,0,123	0/0:22,0:22:63:0,63,945	0/0:10,0:10:30:0,30,433	0/0:4,0:4:9:0,9,135
CM023631.1	25427264	.	G	A	208.37	.	AC=2;AF=0.167;AN=12;BaseQRankSum=1.07;ClippingRankSum=0.00;DP=107;ExcessHet=3.4242;FS=0.000;MLEAC=2;MLEAF=0.167;MQ=60.00;MQRankSum=0.00;QD=6.95;ReadPosRankSum=0.057;SOR=0.616	GT:AD:DP:GQ:PL	0/0:33,0:33:99:0,99,1277	0/0:30,0:30:90:0,90,1237	0/1:5,2:7:69:69,0,168	0/1:16,7:23:99:176,0,496	0/0:10,0:10:30:0,30,433	0/0:4,0:4:6:0,6,90
CM023631.1	25427287	.	A	T	2352.22	.	AC=3;AF=0.250;AN=12;BaseQRankSum=1.94;ClippingRankSum=0.00;DP=132;ExcessHet=0.6367;FS=0.000;MLEAC=3;MLEAF=0.250;MQ=59.91;MQRankSum=1.08;QD=25.29;ReadPosRankSum=0.844;SOR=0.597	GT:AD:DP:GQ:PL	1/1:4,52:56:69:1739,69,0	0/1:18,19:37:99:657,0,599	0/0:7,0:7:21:0,21,271	0/0:23,0:23:57:0,57,855	0/0:8,0:8:18:0,18,270	0/0:1,0:1:3:0,3,44
CM023631.1	25427294	.	T	A	264.71	.	AC=2;AF=0.200;AN=10;DP=111;ExcessHet=0.2482;FS=0.000;MLEAC=2;MLEAF=0.200;MQ=58.21;QD=27.00;SOR=1.609	GT:AD:DP:GQ:PGT:PID:PL	0/0:38,0:38:99:.:.:0,102,1530	0/0:37,0:37:99:.:.:0,102,1476	0/0:8,0:8:24:.:.:0,24,295	0/0:21,0:21:60:.:.:0,60,900	1/1:0,7:7:21:1|1:25427294_T_A:306,21,0	./.:0,0:0:.:.:.:0,0,0
CM023631.1	25427308	.	G	A	184.5	.	AC=2;AF=0.200;AN=10;DP=110;ExcessHet=0.2482;FS=0.000;MLEAC=2;MLEAF=0.200;MQ=60.00;QD=24.32;SOR=1.022	GT:AD:DP:GQ:PGT:PID:PL	0/0:38,0:38:99:.:.:0,102,1530	0/0:37,0:37:99:.:.:0,102,1476	0/0:9,0:9:24:.:.:0,24,360	0/0:21,0:21:60:.:.:0,60,834	1/1:0,5:5:15:1|1:25427294_T_A:225,15,0	./.:0,0:0:.:.:.:0,0,0
CM023631.1	25427323	.	C	G	969.55	.	AC=4;AF=0.400;AN=10;DP=104;ExcessHet=0.1047;FS=0.000;MLEAC=4;MLEAF=0.400;MQ=60.00;QD=34.63;SOR=1.179	GT:AD:DP:GQ:PL	0/0:38,0:38:99:0,102,1530	0/0:37,0:37:99:0,102,1476	1/1:0,6:6:18:226,18,0	1/1:0,22:22:65:789,65,0	0/0:1,0:1:3:0,3,43	./.:0,0:0:.:0,0,0
CM023631.1	25427422	.	C	T	542.52	.	AC=2;AF=0.250;AN=8;DP=73;ExcessHet=0.4576;FS=0.000;MLEAC=3;MLEAF=0.375;MQ=60.00;QD=31.35;SOR=2.303	GT:AD:DP:GQ:PGT:PID:PL	1/1:0,14:14:42:1|1:25427422_C_T:579,42,0	0/0:34,0:34:0:.:.:0,0,146	0/0:7,0:7:21:.:.:0,21,270	0/0:18,0:18:54:.:.:0,54,709	./.:0,0:0:.:.:.:0,0,0	./.:0,0:0:.:.:.:0,0,0
CM023631.1	25427433	.	G	T	1413.94	.	AC=6;AF=1.00;AN=6;DP=62;ExcessHet=3.0103;FS=0.000;MLEAC=6;MLEAF=1.00;MQ=43.71;QD=26.32;SOR=3.056	GT:AD:DP:GQ:PGT:PID:PL	1/1:0,9:9:30:1|1:25427422_C_T:449,30,0	./.:28,0:28:.:.:.:0,0,0	1/1:0,8:8:24:1|1:25427433_G_T:360,24,0	1/1:0,14:14:42:1|1:25427433_G_T:630,42,0	./.:1,0:1:.:.:.:0,0,0	./.:0,0:0:.:.:.:0,0,0
CM023631.1	25427442	.	C	A	1059.59	.	AC=4;AF=0.500;AN=8;DP=56;ExcessHet=0.1902;FS=0.000;MLEAC=4;MLEAF=0.500;MQ=58.77;QD=25.89;SOR=2.925	GT:AD:DP:GQ:PGT:PID:PL	0/0:7,0:7:21:.:.:0,21,308	0/0:22,0:22:60:.:.:0,60,900	1/1:0,9:9:27:1|1:25427433_G_T:399,27,0	1/1:0,15:15:48:1|1:25427433_G_T:704,48,0	./.:1,0:1:.:.:.:0,0,0	./.:0,0:0:.:.:.:0,0,0
CM023631.1	25427448	.	C	A	277.75	.	AC=2;AF=0.200;AN=10;DP=60;ExcessHet=0.6367;FS=0.000;MLEAC=3;MLEAF=0.300;MQ=60.00;QD=26.06;SOR=4.174	GT:AD:DP:GQ:PGT:PID:PL	1/1:0,7:7:21:1|1:25427422_C_T:315,21,0	0/0:22,0:22:0:.:.:0,0,218	0/0:9,0:9:27:.:.:0,27,353	0/0:21,0:21:54:.:.:0,54,810	0/0:1,0:1:3:.:.:0,3,13	./.:0,0:0:.:.:.:0,0,0
CM023631.1	25427514	.	A	ACATCTTTATTTTTATTTCAT,ACATCTTTATTTTTCTTTCAT	243.16	.	AC=1,1;AF=0.125,0.125;AN=8;BaseQRankSum=0.967;ClippingRankSum=0.00;DP=25;ExcessHet=3.6798;FS=2.158;MLEAC=1,1;MLEAF=0.125,0.125;MQ=57.13;MQRankSum=0.00;QD=15.20;SOR=1.863	GT:AD:DP:GQ:PGT:PID:PL	0/0:3,0,0:3:9:.:.:0,9,124,9,124,124	0/0:6,0,0:6:18:.:.:0,18,266,18,266,266	0/1:6,4,0:10:99:0|1:25427433_G_T:145,0,235,163,247,411	0/2:2,0,4:6:64:0|1:25427433_G_T:138,144,221,0,77,64	./.:0,0,0:0:.:.:.:0,0,0,0,0,0	./.:0,0,0:0:.:.:.:0,0,0,0,0,0
CM023631.1	25427518	.	C	CCAGTTCA,CCAGTTT	243.08	.	AC=1,1;AF=0.125,0.125;AN=8;BaseQRankSum=1.31;ClippingRankSum=0.00;DP=26;ExcessHet=3.6798;FS=2.158;MLEAC=1,1;MLEAF=0.125,0.125;MQ=57.13;MQRankSum=0.00;QD=15.19;SOR=1.863	GT:AD:DP:GQ:PGT:PID:PL	0/0:3,0,0:3:9:.:.:0,9,124,9,124,124	0/0:7,0,0:7:21:.:.:0,21,288,21,288,288	0/1:6,4,0:10:99:0|1:25427433_G_T:145,0,235,163,247,411	0/2:2,0,4:6:64:0|1:25427433_G_T:138,144,221,0,77,64	./.:0,0,0:0:.:.:.:0,0,0,0,0,0	./.:0,0,0:0:.:.:.:0,0,0,0,0,0
CM023631.1	25427674	.	T	C	461.03	.	AC=4;AF=1.00;AN=4;DP=22;ExcessHet=3.0103;FS=0.000;MLEAC=4;MLEAF=1.00;MQ=47.98;QD=29.77;SOR=0.836	GT:AD:DP:GQ:PL	./.:2,0:2:.:0,0,0	./.:4,0:4:.:0,0,0	1/1:0,5:5:14:149,14,0	1/1:0,8:8:24:337,24,0	./.:0,0:0:.:0,0,0	./.:1,0:1:.:0,0,0
CM023631.1	25427784	.	G	T	47.61	.	AC=2;AF=0.167;AN=12;DP=70;ExcessHet=0.2020;FS=0.000;MLEAC=1;MLEAF=0.083;MQ=60.00;QD=23.80;SOR=0.693	GT:AD:DP:GQ:PL	0/0:21,0:21:63:0,63,779	0/0:20,0:20:60:0,60,744	0/0:10,0:10:30:0,30,332	0/0:13,0:13:39:0,39,453	1/1:0,2:2:6:85,6,0	0/0:4,0:4:12:0,12,158
CM023631.1	25427838	.	C	A	130.15	.	AC=4;AF=0.333;AN=12;DP=77;ExcessHet=0.0663;FS=0.000;MLEAC=3;MLEAF=0.250;MQ=60.00;QD=32.54;SOR=0.693	GT:AD:DP:GQ:PGT:PID:PL	0/0:25,0:25:72:.:.:0,72,1080	0/0:26,0:26:75:.:.:0,75,1125	0/0:7,0:7:21:.:.:0,21,223	0/0:15,0:15:24:.:.:0,24,525	1/1:0,2:2:6:1|1:25427838_C_A:90,6,0	1/1:0,2:2:6:.:.:85,6,0
CM023631.1	25427863	.	G	C	98.7	.	AC=2;AF=0.200;AN=10;DP=92;ExcessHet=0.6367;FS=0.000;MLEAC=2;MLEAF=0.200;MQ=46.48;QD=32.90;SOR=1.179	GT:AD:DP:GQ:PGT:PID:PL	0/0:32,0:32:78:.:.:0,78,1170	0/0:31,0:31:81:.:.:0,81,1215	0/0:8,0:8:0:.:.:0,0,233	0/0:16,0:16:45:.:.:0,45,675	1/1:0,3:3:9:1|1:25427838_C_A:135,9,0	./.:2,0:2:.:.:.:0,0,0
CM023631.1	25427869	.	A	C	1821.3	.	AC=3;AF=0.250;AN=12;BaseQRankSum=-7.060e-01;ClippingRankSum=0.00;DP=91;ExcessHet=0.6367;FS=1.544;MLEAC=3;MLEAF=0.250;MQ=59.43;MQRankSum=0.830;QD=28.46;ReadPosRankSum=-9.300e-01;SOR=1.302	GT:AD:DP:GQ:PL	1/1:0,32:32:96:1154,96,0	0/1:8,24:32:99:710,0,203	0/0:6,0:6:15:0,15,225	0/0:17,0:17:51:0,51,607	0/0:3,0:3:6:0,6,90	0/0:1,0:1:3:0,3,12
CM023631.1	25427903	.	GGAAGCAA	G	44.64	.	AC=2;AF=0.200;AN=10;DP=94;ExcessHet=0.2482;FS=0.000;MLEAC=1;MLEAF=0.100;MQ=48.99;QD=22.32;SOR=2.303	GT:AD:DP:GQ:PL	0/0:35,0:35:99:0,99,1485	0/0:33,0:33:99:0,99,1262	0/0:4,0:4:12:0,12,138	0/0:19,0:19:51:0,51,765	1/1:0,2:2:6:90,6,0	./.:1,0:1:.:0,0,0
CM023631.1	25427952	.	T	A	928.88	.	AC=6;AF=0.600;AN=10;DP=116;ExcessHet=0.1047;FS=0.000;MLEAC=6;MLEAF=0.600;MQ=58.83;QD=31.05;SOR=0.770	GT:AD:DP:GQ:PGT:PID:PL	0/0:55,0:55:57:.:.:0,57,855	0/0:35,0:35:30:.:.:0,30,450	1/1:0,3:3:9:.:.:124,9,0	1/1:0,19:19:57:.:.:758,57,0	./.:1,0:1:.:.:.:0,0,0	1/1:0,3:3:7:1|1:25427952_T_A:93,7,0
CM023631.1	25427956	.	G	A	57.65	.	AC=2;AF=0.250;AN=8;DP=116;ExcessHet=0.3218;FS=0.000;MLEAC=1;MLEAF=0.125;MQ=32.86;QD=19.22;SOR=1.179	GT:AD:DP:GQ:PGT:PID:PL	0/0:51,0:51:33:.:.:0,33,495	0/0:35,0:35:30:.:.:0,30,450	./.:6,0:6:.:.:.:0,0,0	0/0:20,0:20:9:.:.:0,9,135	./.:1,0:1:.:.:.:0,0,0	1/1:0,3:3:7:1|1:25427952_T_A:93,7,0
CM023631.1	25427971	.	CT	C	124.1	.	AC=1;AF=0.250;AN=4;BaseQRankSum=1.16;ClippingRankSum=0.00;DP=114;ExcessHet=3.0103;FS=0.000;MLEAC=1;MLEAF=0.250;MQ=25.47;MQRankSum=0.00;QD=6.21;ReadPosRankSum=1.10;SOR=0.943	GT:AD:DP:GQ:PGT:PID:PL	./.:46,0:46:.:.:.:0,0,0	./.:38,0:38:.:.:.:0,0,0	./.:6,0:6:.:.:.:0,0,0	0/1:15,5:20:99:0|1:25427971_CT_C:159,0,510	./.:1,0:1:.:.:.:0,0,0	0/0:3,0:3:3:.:.:0,3,45
CM023631.1	25427972	.	TGG	TG,T	2990.68	.	AC=7,4;AF=0.583,0.333;AN=12;BaseQRankSum=-1.584e+00;ClippingRankSum=0.00;DP=113;ExcessHet=3.0103;FS=1.834;MLEAC=7,3;MLEAF=0.583,0.250;MQ=60.00;MQRankSum=0.00;QD=28.76;ReadPosRankSum=-7.440e-01;SOR=0.747	GT:AD:DP:GQ:PGT:PID:PL	1/1:0,40,0:40:99:.:.:1247,120,0,1247,120,1247	1/1:0,35,0:35:99:.:.:1090,105,0,1090,105,1090	1/1:0,2,0:2:6:.:.:62,6,0,62,6,62	0/1:5,14,0:19:99:.:.:353,0,162,368,204,572	2/2:0,0,4:4:12:.:.:167,167,167,12,12,0	2/2:0,0,4:4:10:1|1:25427952_T_A:112,112,112,10,10,0
CM023631.1	25427973	.	G	*,A	2805.72	.	AC=10,1;AF=0.833,0.083;AN=12;BaseQRankSum=1.46;ClippingRankSum=0.00;DP=113;ExcessHet=3.0103;FS=0.000;MLEAC=10,1;MLEAF=0.833,0.083;MQ=25.24;MQRankSum=0.00;QD=26.72;ReadPosRankSum=1.23;SOR=0.799	GT:AD:DP:GQ:PGT:PID:PL	1/1:0,40,0:40:99:.:.:1247,120,0,1247,120,1247	1/1:0,35,0:35:99:.:.:1090,105,0,1090,105,1090	1/1:0,2,0:2:6:.:.:62,6,0,62,6,62	0/2:15,0,5:20:99:0|1:25427971_CT_C:159,204,729,0,525,510	1/1:0,4,0:4:12:.:.:167,12,0,167,12,167	1/1:0,4,0:4:10:1|1:25427952_T_A:112,10,0,112,10,112
CM023631.1	25428065	.	G	A	594.16	.	AC=4;AF=0.333;AN=12;DP=119;ExcessHet=0.0663;FS=0.000;MLEAC=4;MLEAF=0.333;MQ=49.83;QD=34.95;SOR=0.804	GT:AD:DP:GQ:PL	0/0:34,0:34:99:0,99,1485	0/0:37,0:37:99:0,99,1349	0/0:10,0:10:30:0,30,413	0/0:21,0:21:60:0,60,900	1/1:0,10:10:30:356,30,0	1/1:0,7:7:21:290,21,0
CM023631.1	25428136	.	T	C	53.82	.	AC=2;AF=0.200;AN=10;DP=97;ExcessHet=0.2482;FS=0.000;MLEAC=1;MLEAF=0.100;MQ=42.43;QD=26.91;SOR=2.303	GT:AD:DP:GQ:PGT:PID:PL	0/0:39,0:39:99:.:.:0,102,1530	0/0:33,0:33:87:.:.:0,87,1305	0/0:7,0:7:9:.:.:0,9,135	0/0:14,0:14:27:.:.:0,27,405	./.:2,0:2:.:.:.:0,0,0	1/1:0,2:2:6:1|1:25428136_T_C:90,6,0
CM023631.1	25428149	.	C	A	53.97	.	AC=2;AF=0.200;AN=10;DP=96;ExcessHet=0.2482;FS=0.000;MLEAC=1;MLEAF=0.100;MQ=42.43;QD=26.98;SOR=2.303	GT:AD:DP:GQ:PGT:PID:PL	0/0:36,0:36:81:.:.:0,81,1215	0/0:36,0:36:69:.:.:0,69,1223	0/0:7,0:7:9:.:.:0,9,135	0/0:13,0:13:12:.:.:0,12,180	./.:2,0:2:.:.:.:0,0,0	1/1:0,2:2:6:1|1:25428136_T_C:90,6,0
CM023631.1	25428175	.	CG	C	347.56	.	AC=4;AF=0.333;AN=12;DP=60;ExcessHet=0.0663;FS=0.000;MLEAC=4;MLEAF=0.333;MQ=60.00;QD=34.76;SOR=1.085	GT:AD:DP:GQ:PL	0/0:20,0:20:57:0,57,855	0/0:27,0:27:57:0,57,855	1/1:0,6:6:18:242,18,0	1/1:0,4:4:12:162,12,0	0/0:2,0:2:6:0,6,56	0/0:1,0:1:3:0,3,43
CM023631.1	25428199	.	G	A	50.54	.	AC=2;AF=0.200;AN=10;DP=52;ExcessHet=0.2482;FS=0.000;MLEAC=1;MLEAF=0.100;MQ=37.20;QD=25.27;SOR=0.693	GT:AD:DP:GQ:PGT:PID:PL	0/0:12,0:12:33:.:.:0,33,495	0/0:13,0:13:39:.:.:0,39,513	0/0:9,0:9:27:.:.:0,27,324	0/0:14,0:14:36:.:.:0,36,540	./.:2,0:2:.:.:.:0,0,0	1/1:0,2:2:6:1|1:25428199_G_A:87,6,0
CM023631.1	25428215	.	T	A	1285.46	.	AC=8;AF=1.00;AN=8;DP=49;ExcessHet=3.0103;FS=0.000;MLEAC=8;MLEAF=1.00;MQ=46.99;QD=26.05;SOR=2.694	GT:AD:DP:GQ:PGT:PID:PL	1/1:0,11:11:33:.:.:461,33,0	1/1:0,13:13:39:.:.:534,39,0	1/1:0,6:6:18:1|1:25428215_T_A:270,18,0	./.:16,0:16:.:.:.:0,0,0	./.:1,0:1:.:.:.:0,0,0	1/1:0,1:1:3:1|1:25428199_G_A:45,3,0
CM023631.1	25428216	.	C	G	11.17	.	AC=2;AF=0.200;AN=10;DP=51;ExcessHet=0.2482;FS=0.000;MLEAC=1;MLEAF=0.100;MQ=31.11;QD=11.17;SOR=1.609	GT:AD:DP:GQ:PGT:PID:PL	0/0:11,0:11:27:.:.:0,27,405	0/0:13,0:13:39:.:.:0,39,502	0/0:9,0:9:27:.:.:0,27,330	0/0:16,0:16:48:.:.:0,48,626	./.:1,0:1:.:.:.:0,0,0	1/1:0,1:1:3:1|1:25428199_G_A:45,3,0
CM023631.1	25428219	.	G	A	231.81	.	AC=2;AF=0.200;AN=10;DP=49;ExcessHet=0.2482;FS=0.000;MLEAC=2;MLEAF=0.200;MQ=33.10;QD=29.76;SOR=1.329	GT:AD:DP:GQ:PGT:PID:PL	0/0:11,0:11:27:.:.:0,27,405	0/0:13,0:13:39:.:.:0,39,502	1/1:0,6:6:18:1|1:25428215_T_A:270,18,0	./.:16,0:16:.:.:.:0,0,0	0/0:1,0:1:3:.:.:0,3,25	0/0:1,0:1:3:.:.:0,3,38
CM023631.1	25428221	.	C	T	11.17	.	AC=2;AF=0.200;AN=10;DP=50;ExcessHet=0.2482;FS=0.000;MLEAC=1;MLEAF=0.100;MQ=31.11;QD=11.17;SOR=1.609	GT:AD:DP:GQ:PGT:PID:PL	0/0:9,0:9:24:.:.:0,24,360	0/0:13,0:13:39:.:.:0,39,502	0/0:10,0:10:30:.:.:0,30,350	0/0:16,0:16:48:.:.:0,48,602	./.:1,0:1:.:.:.:0,0,0	1/1:0,1:1:3:1|1:25428199_G_A:45,3,0
CM023631.1	25428242	.	A	G	1036.07	.	AC=4;AF=0.400;AN=10;DP=37;ExcessHet=0.1047;FS=0.000;MLEAC=5;MLEAF=0.500;MQ=59.12;QD=35.14;SOR=0.963	GT:AD:DP:GQ:PGT:PID:PL	0/0:5,0:5:9:.:.:0,9,135	0/0:5,0:5:12:.:.:0,12,180	1/1:0,5:5:18:1|1:25428215_T_A:270,18,0	1/1:0,18:18:54:1|1:25428242_A_G:810,54,0	./.:0,0:0:.:.:.:0,0,0	0/0:1,0:1:3:.:.:0,3,37
CM023631.1	25428266	.	G	A	919.97	.	AC=4;AF=1.00;AN=4;DP=24;ExcessHet=3.0103;FS=0.000;MLEAC=4;MLEAF=1.00;MQ=59.04;QD=29.62;SOR=0.990	GT:AD:DP:GQ:PGT:PID:PL	./.:0,0:0:.:.:.:0,0,0	./.:0,0:0:.:.:.:0,0,0	1/1:0,6:6:18:1|1:25428215_T_A:270,18,0	1/1:0,15:15:45:1|1:25428242_A_G:675,45,0	./.:0,0:0:.:.:.:0,0,0	./.:0,0:0:.:.:.:0,0,0
CM023631.1	25428340	.	T	TA	1168.92	.	AC=4;AF=1.00;AN=4;DP=31;ExcessHet=3.0103;FS=0.000;MLEAC=4;MLEAF=1.00;MQ=55.20;QD=24.75;SOR=1.101	GT:AD:DP:GQ:PGT:PID:PL	./.:0,0:0:.:.:.:0,0,0	./.:0,0:0:.:.:.:0,0,0	1/1:0,6:6:18:1|1:25428340_T_TA:259,18,0	1/1:0,21:21:63:1|1:25428340_T_TA:944,63,0	./.:2,0:2:.:.:.:0,0,0	./.:2,0:2:.:.:.:0,0,0
CM023631.1	25428341	.	T	A	1177.97	.	AC=4;AF=1.00;AN=4;DP=31;ExcessHet=3.0103;FS=0.000;MLEAC=4;MLEAF=1.00;MQ=55.20;QD=30.52;SOR=1.101	GT:AD:DP:GQ:PGT:PID:PL	./.:0,0:0:.:.:.:0,0,0	./.:0,0:0:.:.:.:0,0,0	1/1:0,6:6:18:1|1:25428340_T_TA:259,18,0	1/1:0,21:21:63:1|1:25428340_T_TA:944,63,0	./.:2,0:2:.:.:.:0,0,0	./.:2,0:2:.:.:.:0,0,0
CM023631.1	25428347	.	C	T	135.55	.	AC=2;AF=0.250;AN=8;DP=30;ExcessHet=0.7918;FS=0.000;MLEAC=3;MLEAF=0.375;MQ=60.00;QD=33.89;SOR=1.609	GT:AD:DP:GQ:PGT:PID:PL	./.:0,0:0:.:.:.:0,0,0	./.:0,0:0:.:.:.:0,0,0	1/1:0,4:4:12:1|1:25428340_T_TA:169,12,0	0/0:21,0:21:0:.:.:0,0,703	0/0:2,0:2:6:.:.:0,6,78	0/0:3,0:3:9:.:.:0,9,104
CM023631.1	25428400	.	A	G	426.07	.	AC=1;AF=0.500;AN=2;BaseQRankSum=0.814;ClippingRankSum=0.00;DP=26;ExcessHet=3.0103;FS=2.187;MLEAC=1;MLEAF=0.500;MQ=47.11;MQRankSum=-7.740e-01;QD=28.40;ReadPosRankSum=3.78;SOR=0.293	GT:AD:DP:GQ:PGT:PID:PL	./.:0,0:0:.:.:.:0,0,0	./.:0,0:0:.:.:.:0,0,0	./.:3,0:3:.:.:.:0,0,0	0/1:4,11:15:15:0|1:25428400_A_G:451,0,15	./.:3,0:3:.:.:.:0,0,0	./.:3,0:3:.:.:.:0,0,0
CM023631.1	25428486	.	A	C	681.93	.	AC=2;AF=1.00;AN=2;DP=28;ExcessHet=3.0103;FS=0.000;MLEAC=2;MLEAF=1.00;MQ=52.62;QD=30.52;SOR=1.609	GT:AD:DP:GQ:PGT:PID:PL	./.:0,0:0:.:.:.:0,0,0	./.:0,0:0:.:.:.:0,0,0	./.:5,0:5:.:.:.:0,0,0	1/1:0,16:16:48:1|1:25428400_A_G:707,48,0	./.:0,0:0:.:.:.:0,0,0	./.:0,0:0:.:.:.:0,0,0
CM023631.1	25428609	.	A	T	190.38	.	AC=2;AF=0.167;AN=12;BaseQRankSum=-8.200e-02;ClippingRankSum=0.00;DP=86;ExcessHet=3.4242;FS=6.276;MLEAC=2;MLEAF=0.167;MQ=59.61;MQRankSum=0.572;QD=5.29;ReadPosRankSum=-5.340e-01;SOR=1.826	GT:AD:DP:GQ:PL	0/0:20,0:20:60:0,60,647	0/0:18,0:18:54:0,54,651	0/1:8,6:14:99:211,0,296	0/1:20,2:22:16:16,0,755	0/0:7,0:7:21:0,21,239	0/0:3,0:3:9:0,9,92
CM023631.1	25428617	.	G	A	160.36	.	AC=1;AF=0.083;AN=12;BaseQRankSum=1.59;ClippingRankSum=0.00;DP=87;ExcessHet=3.0103;FS=4.775;MLEAC=1;MLEAF=0.083;MQ=59.40;MQRankSum=0.960;QD=7.29;ReadPosRankSum=0.935;SOR=2.303	GT:AD:DP:GQ:PL	0/0:20,0:20:60:0,60,647	0/0:18,0:18:48:0,48,720	0/0:14,0:14:42:0,42,560	0/1:16,6:22:99:193,0,583	0/0:7,0:7:21:0,21,239	0/0:3,0:3:9:0,9,92
CM023631.1	25428656	.	T	C	184.49	.	AC=2;AF=0.200;AN=10;DP=77;ExcessHet=0.2482;FS=0.000;MLEAC=2;MLEAF=0.200;MQ=48.46;QD=30.45;SOR=1.022	GT:AD:DP:GQ:PGT:PID:PL	0/0:21,0:21:60:.:.:0,60,733	0/0:17,0:17:31:.:.:0,31,632	0/0:11,0:11:30:.:.:0,30,450	0/0:19,0:19:51:.:.:0,51,765	1/1:0,5:5:15:1|1:25428656_T_C:225,15,0	./.:2,0:2:.:.:.:0,0,0
CM023631.1	25428663	.	A	T	184.49	.	AC=2;AF=0.200;AN=10;DP=72;ExcessHet=0.2482;FS=0.000;MLEAC=2;MLEAF=0.200;MQ=54.95;QD=26.15;SOR=1.022	GT:AD:DP:GQ:PGT:PID:PL	0/0:21,0:21:60:.:.:0,60,733	0/0:14,0:14:42:.:.:0,42,535	0/0:11,0:11:33:.:.:0,33,417	0/0:19,0:19:54:.:.:0,54,810	1/1:0,5:5:15:1|1:25428656_T_C:225,15,0	./.:0,0:0:.:.:.:0,0,0
CM023631.1	25428673	.	G	A	96.69	.	AC=2;AF=0.200;AN=10;DP=70;ExcessHet=0.2482;FS=0.000;MLEAC=1;MLEAF=0.100;MQ=57.92;QD=32.23;SOR=1.179	GT:AD:DP:GQ:PGT:PID:PL	0/0:21,0:21:60:.:.:0,60,733	0/0:14,0:14:42:.:.:0,42,535	0/0:12,0:12:30:.:.:0,30,450	0/0:17,0:17:51:.:.:0,51,695	1/1:0,3:3:9:1|1:25428656_T_C:135,9,0	./.:0,0:0:.:.:.:0,0,0
CM023631.1	25428687	.	G	A	105.5	.	AC=2;AF=0.250;AN=8;BaseQRankSum=-1.830e-01;ClippingRankSum=0.00;DP=60;ExcessHet=3.6798;FS=0.000;MLEAC=2;MLEAF=0.250;MQ=60.00;MQRankSum=0.00;QD=4.22;ReadPosRankSum=0.00;SOR=0.327	GT:AD:DP:GQ:PL	0/0:18,0:18:36:0,36,540	0/0:14,0:14:24:0,24,360	0/1:6,3:9:99:100,0,234	0/1:14,2:16:39:39,0,557	./.:0,0:0:.:0,0,0	./.:0,0:0:.:0,0,0
CM023631.1	25428773	.	T	C	3557.98	.	AC=12;AF=1.00;AN=12;DP=97;ExcessHet=3.0103;FS=0.000;MLEAC=12;MLEAF=1.00;MQ=57.75;QD=27.96;SOR=1.109	GT:AD:DP:GQ:PL	1/1:0,27:27:81:957,81,0	1/1:0,32:32:96:1258,96,0	1/1:0,8:8:23:270,23,0	1/1:0,12:12:36:490,36,0	1/1:0,12:12:37:470,37,0	1/1:0,4:4:12:138,12,0
CM023631.1	25428812	.	C	T	310.8	.	AC=2;AF=0.167;AN=12;BaseQRankSum=-2.189e+00;ClippingRankSum=0.00;DP=125;ExcessHet=3.4242;FS=2.098;MLEAC=2;MLEAF=0.167;MQ=60.00;MQRankSum=0.00;QD=15.54;ReadPosRankSum=1.47;SOR=1.532	GT:AD:DP:GQ:PL	0/0:30,0:30:90:0,90,925	0/0:44,0:44:99:0,102,1413	0/1:4,3:7:99:99,0,155	0/1:5,8:13:99:249,0,185	0/0:25,0:25:72:0,72,1022	0/0:6,0:6:18:0,18,240
CM023631.1	25429029	.	T	A	3738.96	.	AC=12;AF=1.00;AN=12;DP=107;ExcessHet=3.0103;FS=0.000;MLEAC=12;MLEAF=1.00;MQ=59.10;QD=31.35;SOR=0.941	GT:AD:DP:GQ:PL	1/1:0,36:36:99:1210,108,0	1/1:0,32:32:96:1161,96,0	1/1:0,7:7:20:227,20,0	1/1:0,11:11:33:396,33,0	1/1:0,15:15:45:577,45,0	1/1:0,5:5:15:193,15,0
CM023631.1	25429052	.	C	A	38.61	.	AC=2;AF=0.200;AN=10;DP=82;ExcessHet=0.2482;FS=0.000;MLEAC=1;MLEAF=0.100;MQ=59.01;QD=19.30;SOR=2.303	GT:AD:DP:GQ:PL	0/0:34,0:34:90:0,90,1350	0/0:33,0:33:99:0,99,1156	0/0:6,0:6:18:0,18,243	0/0:7,0:7:18:0,18,270	1/1:0,2:2:6:75,6,0	./.:0,0:0:.:0,0,0
CM023631.1	25429059	.	A	T	30.99	.	AC=1;AF=0.125;AN=8;BaseQRankSum=-8.760e-01;ClippingRankSum=0.00;DP=77;ExcessHet=3.0103;FS=0.000;MLEAC=1;MLEAF=0.125;MQ=60.00;MQRankSum=0.00;QD=4.43;ReadPosRankSum=-7.120e-01;SOR=0.446	GT:AD:DP:GQ:PL	0/0:33,0:33:87:0,87,1305	0/0:31,0:31:90:0,90,1350	0/0:6,0:6:15:0,15,225	0/1:5,2:7:62:62,0,197	./.:0,0:0:.:0,0,0	./.:0,0:0:.:0,0,0
CM023631.1	25429124	.	C	G	180.52	.	AC=4;AF=0.333;AN=12;DP=68;ExcessHet=0.0663;FS=0.000;MLEAC=3;MLEAF=0.250;MQ=60.00;QD=30.39;SOR=1.022	GT:AD:DP:GQ:PGT:PID:PL	0/0:33,0:33:90:.:.:0,90,1350	0/0:25,0:25:72:.:.:0,72,829	1/1:0,2:2:6:1|1:25429124_C_G:90,6,0	1/1:0,3:3:9:1|1:25429124_C_G:135,9,0	0/0:4,0:4:12:.:.:0,12,153	0/0:1,0:1:3:.:.:0,3,29
CM023631.1	25429128	.	T	C	180.52	.	AC=4;AF=0.333;AN=12;DP=68;ExcessHet=0.0663;FS=0.000;MLEAC=3;MLEAF=0.250;MQ=60.00;QD=34.87;SOR=1.022	GT:AD:DP:GQ:PGT:PID:PL	0/0:33,0:33:90:.:.:0,90,1350	0/0:25,0:25:72:.:.:0,72,829	1/1:0,2:2:6:1|1:25429124_C_G:90,6,0	1/1:0,3:3:9:1|1:25429124_C_G:135,9,0	0/0:4,0:4:12:.:.:0,12,153	0/0:1,0:1:3:.:.:0,3,29
CM023631.1	25429159	.	C	T	434.79	.	AC=4;AF=0.400;AN=10;DP=70;ExcessHet=0.1047;FS=0.000;MLEAC=3;MLEAF=0.300;MQ=60.00;QD=31.11;SOR=1.022	GT:AD:DP:GQ:PL	0/0:27,0:27:72:0,72,1080	0/0:28,0:28:72:0,72,1080	0/0:3,0:3:9:0,9,103	./.:0,0:0:.:0,0,0	1/1:0,11:11:33:442,33,0	1/1:0,1:1:3:36,3,0
CM023631.1	25429226	.	C	A	884.53	.	AC=4;AF=0.333;AN=12;DP=82;ExcessHet=0.0663;FS=0.000;MLEAC=4;MLEAF=0.333;MQ=59.26;QD=29.95;SOR=0.963	GT:AD:DP:GQ:PL	0/0:26,0:26:72:0,72,1080	0/0:27,0:27:75:0,75,1125	0/0:2,0:2:6:0,6,63	0/0:4,0:4:12:0,12,157	1/1:0,19:19:57:768,57,0	1/1:0,4:4:12:166,12,0
CM023631.1	25429257	.	A	T	37.4	.	AC=1;AF=0.083;AN=12;BaseQRankSum=0.253;ClippingRankSum=0.00;DP=83;ExcessHet=3.0103;FS=3.979;MLEAC=1;MLEAF=0.083;MQ=60.00;MQRankSum=0.00;QD=7.48;ReadPosRankSum=0.524;SOR=2.245	GT:AD:DP:GQ:PL	0/0:23,0:23:54:0,54,810	0/0:28,0:28:84:0,84,1031	0/0:5,0:5:15:0,15,179	0/1:3,2:5:70:70,0,112	0/0:19,0:19:54:0,54,810	0/0:3,0:3:9:0,9,112
CM023631.1	25429298	.	CTTCACTACAGTGAGAAATCGCTGGATTCGCCAGCAG	C	39.17	.	AC=1;AF=0.083;AN=12;BaseQRankSum=0.967;ClippingRankSum=0.00;DP=84;ExcessHet=3.0103;FS=0.000;MLEAC=1;MLEAF=0.083;MQ=58.70;MQRankSum=-4.310e-01;QD=13.06;ReadPosRankSum=0.967;SOR=0.223	GT:AD:DP:GQ:PL	0/0:17,0:17:45:0,45,675	0/0:30,0:30:81:0,81,1215	0/0:5,0:5:15:0,15,179	0/0:7,0:7:21:0,21,249	0/0:22,0:22:54:0,54,810	0/1:1,2:3:36:81,0,36
CM023631.1	25429334	.	G	C,*	1794.53	.	AC=6,1;AF=0.750,0.125;AN=8;DP=73;ExcessHet=3.0103;FS=4.021;MLEAC=6,1;MLEAF=0.750,0.125;MQ=48.68;QD=33.86;SOR=1.000	GT:AD:DP:GQ:PGT:PID:PL	1/1:0,17,0:17:51:.:.:544,51,0,544,51,544	1/1:0,26,0:26:78:.:.:884,78,0,884,78,884	./.:5,0,0:5:.:.:.:0,0,0,0,0,0	1/1:0,7,0:7:21:1|1:25429334_G_C:315,21,0,315,21,315	./.:15,0,0:15:.:.:.:0,0,0,0,0,0	0/2:1,0,2:3:36:.:.:81,84,126,0,42,36
CM023631.1	25429368	.	G	A	284.68	.	AC=2;AF=0.250;AN=8;DP=41;ExcessHet=0.3218;FS=0.000;MLEAC=2;MLEAF=0.250;MQ=48.29;QD=27.15;SOR=0.693	GT:AD:DP:GQ:PGT:PID:PL	0/0:6,0:6:18:.:.:0,18,248	0/0:16,0:16:45:.:.:0,45,675	./.:3,0:3:.:.:.:0,0,0	1/1:0,8:8:24:1|1:25429334_G_C:324,24,0	0/0:8,0:8:21:.:.:0,21,315	./.:0,0:0:.:.:.:0,0,0
CM023631.1	25429549	.	A	G	674.27	.	AC=4;AF=0.400;AN=10;DP=47;ExcessHet=0.1047;FS=0.000;MLEAC=4;MLEAF=0.400;MQ=57.80;QD=30.93;SOR=0.693	GT:AD:DP:GQ:PGT:PID:PL	0/0:18,0:18:18:.:.:0,18,270	0/0:9,0:9:18:.:.:0,18,270	./.:0,0:0:.:.:.:0,0,0	0/0:6,0:6:6:.:.:0,6,90	1/1:0,10:10:36:1|1:25429549_A_G:540,36,0	1/1:0,4:4:12:1|1:25429549_A_G:180,12,0
CM023631.1	25429553	.	C	T	45.25	.	AC=1;AF=0.100;AN=10;BaseQRankSum=0.524;ClippingRankSum=0.00;DP=54;ExcessHet=3.0103;FS=0.000;MLEAC=1;MLEAF=0.100;MQ=59.41;MQRankSum=-8.420e-01;QD=9.05;ReadPosRankSum=0.00;SOR=0.368	GT:AD:DP:GQ:PL	0/0:19,0:19:9:0,9,135	0/0:13,0:13:12:0,12,180	./.:0,0:0:.:0,0,0	0/0:7,0:7:3:0,3,45	0/0:10,0:10:3:0,3,45	0/1:3,2:5:75:75,0,120
CM023631.1	25429563	.	A	G	772.87	.	AC=4;AF=0.500;AN=8;DP=65;ExcessHet=0.1902;FS=0.000;MLEAC=5;MLEAF=0.625;MQ=48.98;QD=26.62;SOR=0.804	GT:AD:DP:GQ:PGT:PID:PL	0/0:24,0:24:6:.:.:0,6,90	0/0:17,0:17:3:.:.:0,3,45	./.:1,0:1:.:.:.:0,0,0	./.:6,0:6:.:.:.:0,0,0	1/1:0,12:12:39:1|1:25429549_A_G:585,39,0	1/1:0,5:5:15:1|1:25429549_A_G:225,15,0
CM023631.1	25429567	.	C	T	3189.97	.	AC=10;AF=1.00;AN=10;DP=72;ExcessHet=3.0103;FS=0.000;MLEAC=10;MLEAF=1.00;MQ=58.95;QD=29.24;SOR=1.276	GT:AD:DP:GQ:PGT:PID:PL	1/1:0,28:28:87:1|1:25429567_C_T:1288,87,0	1/1:0,17:17:51:1|1:25429567_C_T:758,51,0	./.:1,0:1:.:.:.:0,0,0	1/1:0,7:7:21:1|1:25429567_C_T:315,21,0	1/1:0,14:14:42:1|1:25429549_A_G:629,42,0	1/1:0,5:5:15:1|1:25429549_A_G:225,15,0
CM023631.1	25429569	.	CCT	C	697.12	.	AC=3;AF=0.300;AN=10;BaseQRankSum=1.28;ClippingRankSum=0.00;DP=72;ExcessHet=0.7918;FS=0.000;MLEAC=3;MLEAF=0.300;MQ=57.06;MQRankSum=0.674;QD=34.86;ReadPosRankSum=0.598;SOR=0.437	GT:AD:DP:GQ:PGT:PID:PL	0/0:26,0:26:12:.:.:0,12,180	0/0:18,0:18:9:.:.:0,9,135	./.:1,0:1:.:.:.:0,0,0	0/0:7,0:7:3:.:.:0,3,45	1/1:0,14:14:42:1|1:25429549_A_G:629,42,0	0/1:3,3:6:99:.:.:117,0,117
CM023631.1	25429570	.	C	CT,CCTTTTTTT,*	3075.68	.	AC=4,2,3;AF=0.400,0.200,0.300;AN=10;DP=73;ExcessHet=3.0103;FS=2.550;MLEAC=4,2,3;MLEAF=0.400,0.200,0.300;MQ=50.47;QD=31.73;SOR=1.131	GT:AD:DP:GQ:PGT:PID:PL	1/1:0,29,0,0:29:87:1|1:25429567_C_T:1288,87,0,1288,87,1288,1288,87,1288,1288	1/1:0,16,0,0:16:51:1|1:25429567_C_T:758,51,0,758,51,758,758,51,758,758	./.:1,0,0,0:1:.:.:.:0,0,0,0,0,0,0,0,0,0	2/2:0,0,7,0:7:21:1|1:25429567_C_T:315,315,315,21,21,0,315,315,21,315	3/3:0,0,0,14:14:42:1|1:25429549_A_G:629,629,629,629,629,629,42,42,42,0	0/3:3,0,0,3:6:99:.:.:117,126,252,126,252,252,0,126,126,117
CM023631.1	25429623	.	C	T	45.99	.	AC=1;AF=0.083;AN=12;BaseQRankSum=1.38;ClippingRankSum=0.00;DP=88;ExcessHet=3.0103;FS=0.000;MLEAC=1;MLEAF=0.083;MQ=60.00;MQRankSum=0.00;QD=11.50;ReadPosRankSum=0.00;SOR=0.693	GT:AD:DP:GQ:PL	0/0:35,0:35:99:0,99,1485	0/0:30,0:30:47:0,47,1063	0/0:1,0:1:3:0,3,21	0/1:2,2:4:42:78,0,42	0/0:14,0:14:39:0,39,585	0/0:4,0:4:12:0,12,170
CM023631.1	25429624	.	G	T	45.99	.	AC=1;AF=0.083;AN=12;BaseQRankSum=1.38;ClippingRankSum=0.00;DP=89;ExcessHet=3.0103;FS=0.000;MLEAC=1;MLEAF=0.083;MQ=60.00;MQRankSum=0.00;QD=11.50;ReadPosRankSum=0.00;SOR=0.693	GT:AD:DP:GQ:PGT:PID:PL	0/0:35,0:35:99:.:.:0,99,1485	0/0:30,0:30:87:.:.:0,87,1305	0/0:1,0:1:3:.:.:0,3,21	0/0:4,0:4:12:.:.:0,12,152	0/0:15,0:15:42:.:.:0,42,630	0/1:2,2:4:78:0|1:25429624_G_T:78,0,78
CM023631.1	25429634	.	G	T	45.99	.	AC=1;AF=0.083;AN=12;BaseQRankSum=0.967;ClippingRankSum=0.00;DP=87;ExcessHet=3.0103;FS=0.000;MLEAC=1;MLEAF=0.083;MQ=60.00;MQRankSum=0.00;QD=11.50;ReadPosRankSum=0.00;SOR=0.693	GT:AD:DP:GQ:PGT:PID:PL	0/0:34,0:34:96:.:.:0,96,1440	0/0:31,0:31:90:.:.:0,90,1350	0/0:1,0:1:3:.:.:0,3,21	0/0:4,0:4:12:.:.:0,12,165	0/0:13,0:13:36:.:.:0,36,540	0/1:2,2:4:78:0|1:25429624_G_T:78,0,78
CM023631.1	25429648	.	T	G	724.06	.	AC=4;AF=0.333;AN=12;DP=93;ExcessHet=0.0663;FS=0.000;MLEAC=4;MLEAF=0.333;MQ=60.00;QD=25.78;SOR=0.804	GT:AD:DP:GQ:PGT:PID:PL	0/0:35,0:35:90:.:.:0,90,1350	0/0:35,0:35:99:.:.:0,99,1485	0/0:2,0:2:6:.:.:0,6,63	0/0:4,0:4:12:.:.:0,12,161	1/1:0,13:13:39:1|1:25429648_T_G:556,39,0	1/1:0,4:4:15:1|1:25429648_T_G:218,15,0
CM023631.1	25429650	.	A	G	547.75	.	AC=1;AF=0.083;AN=12;BaseQRankSum=-2.126e+00;ClippingRankSum=0.00;DP=93;ExcessHet=3.0103;FS=1.341;MLEAC=1;MLEAF=0.083;MQ=58.34;MQRankSum=0.609;QD=15.22;ReadPosRankSum=-5.250e-01;SOR=1.085	GT:AD:DP:GQ:PL	0/0:35,0:35:90:0,90,1350	0/1:16,20:36:99:580,0,544	0/0:2,0:2:6:0,6,63	0/0:4,0:4:12:0,12,161	0/0:11,0:11:24:0,24,360	0/0:5,0:5:12:0,12,180
CM023631.1	25429665	.	T	G,A	838.13	.	AC=4,4;AF=0.333,0.333;AN=12;DP=85;ExcessHet=0.0663;FS=0.000;MLEAC=3,4;MLEAF=0.250,0.333;MQ=60.00;QD=32.20;SOR=1.508	GT:AD:DP:GQ:PGT:PID:PL	0/0:32,0,0:32:90:.:.:0,90,1237,90,1237,1237	0/0:32,0,0:32:84:.:.:0,84,1260,84,1260,1260	1/1:0,3,0:3:9:.:.:97,9,0,97,9,97	1/1:0,3,0:3:9:.:.:132,9,0,132,9,132	2/2:0,0,9:9:27:1|1:25429648_T_G:399,399,399,27,27,0	2/2:0,0,6:6:18:1|1:25429648_T_G:259,259,259,18,18,0
CM023631.1	25429703	.	C	G	645.03	.	AC=8;AF=0.667;AN=12;DP=87;ExcessHet=0.0663;FS=0.000;MLEAC=8;MLEAF=0.667;MQ=58.05;QD=31.52;SOR=1.244	GT:AD:DP:GQ:PGT:PID:PL	0/0:38,0:38:99:.:.:0,99,1485	0/0:33,0:33:90:.:.:0,90,1350	1/1:0,3:3:9:.:.:117,9,0	1/1:0,3:3:9:.:.:128,9,0	1/1:0,7:7:21:1|1:25429703_C_G:315,21,0	1/1:0,3:3:9:1|1:25429703_C_G:135,9,0
CM023631.1	25429711	.	T	TA	392.23	.	AC=4;AF=0.333;AN=12;DP=85;ExcessHet=0.0663;FS=0.000;MLEAC=4;MLEAF=0.333;MQ=56.86;QD=32.41;SOR=1.085	GT:AD:DP:GQ:PGT:PID:PL	0/0:36,0:36:90:.:.:0,90,1350	0/0:33,0:33:90:.:.:0,90,1350	0/0:3,0:3:9:.:.:0,9,85	0/0:3,0:3:9:.:.:0,9,108	1/1:0,7:7:21:1|1:25429703_C_G:315,21,0	1/1:0,3:3:9:1|1:25429703_C_G:135,9,0
CM023631.1	25429761	.	G	T	218.85	.	AC=2;AF=0.250;AN=8;DP=79;ExcessHet=0.3218;FS=0.000;MLEAC=2;MLEAF=0.250;MQ=52.53;QD=30.34;SOR=1.329	GT:AD:DP:GQ:PGT:PID:PL	0/0:36,0:36:99:.:.:0,99,1485	0/0:35,0:35:90:.:.:0,90,1350	0/0:2,0:2:6:.:.:0,6,41	./.:0,0:0:.:.:.:0,0,0	1/1:0,6:6:18:1|1:25429761_G_T:257,18,0	./.:0,0:0:.:.:.:0,0,0
CM023631.1	25429781	.	T	C	220.5	.	AC=2;AF=0.333;AN=6;DP=69;ExcessHet=0.4576;FS=0.000;MLEAC=2;MLEAF=0.333;MQ=43.02;QD=24.59;SOR=1.981	GT:AD:DP:GQ:PGT:PID:PL	0/0:26,0:26:72:.:.:0,72,1080	0/0:36,0:36:90:.:.:0,90,1350	./.:2,0:2:.:.:.:0,0,0	./.:0,0:0:.:.:.:0,0,0	1/1:0,5:5:18:1|1:25429761_G_T:257,18,0	./.:0,0:0:.:.:.:0,0,0
CM023631.1	25429787	.	ATGTTCG	A	179.77	.	AC=2;AF=0.333;AN=6;DP=61;ExcessHet=0.4576;FS=0.000;MLEAC=2;MLEAF=0.333;MQ=43.02;QD=25.03;SOR=1.981	GT:AD:DP:GQ:PGT:PID:PL	0/0:26,0:26:72:.:.:0,72,1080	0/0:28,0:28:81:.:.:0,81,1215	./.:2,0:2:.:.:.:0,0,0	./.:0,0:0:.:.:.:0,0,0	1/1:0,5:5:15:1|1:25429761_G_T:225,15,0	./.:0,0:0:.:.:.:0,0,0
CM023631.1	25429795	.	A	G	188.81	.	AC=2;AF=0.333;AN=6;DP=61;ExcessHet=0.4576;FS=0.000;MLEAC=2;MLEAF=0.333;MQ=43.02;QD=28.34;SOR=1.981	GT:AD:DP:GQ:PGT:PID:PL	0/0:26,0:26:72:.:.:0,72,1080	0/0:28,0:28:81:.:.:0,81,1215	./.:2,0:2:.:.:.:0,0,0	./.:0,0:0:.:.:.:0,0,0	1/1:0,5:5:15:1|1:25429761_G_T:225,15,0	./.:0,0:0:.:.:.:0,0,0
CM023631.1	25429964	.	A	G	244.75	.	AC=4;AF=0.333;AN=12;DP=81;ExcessHet=0.0663;FS=0.000;MLEAC=4;MLEAF=0.333;MQ=55.79;QD=34.96;SOR=0.941	GT:AD:DP:GQ:PL	0/0:33,0:33:99:0,99,1186	0/0:31,0:31:90:0,90,1350	0/0:3,0:3:9:0,9,108	0/0:7,0:7:21:0,21,225	1/1:0,4:4:12:174,12,0	1/1:0,3:3:9:119,9,0
CM023631.1	25430000	.	C	G	82.01	.	AC=2;AF=0.200;AN=10;DP=86;ExcessHet=0.2482;FS=0.000;MLEAC=1;MLEAF=0.100;MQ=39.28;QD=27.34;SOR=1.179	GT:AD:DP:GQ:PL	0/0:33,0:33:99:0,99,1186	0/0:35,0:35:99:0,99,1485	0/0:3,0:3:9:0,9,107	0/0:8,0:8:24:0,24,275	1/1:0,3:3:9:120,9,0	./.:4,0:4:.:0,0,0
CM023631.1	25430020	.	T	C	3404.07	.	AC=8;AF=1.00;AN=8;DP=106;ExcessHet=3.0103;FS=0.000;MLEAC=8;MLEAF=1.00;MQ=56.69;QD=31.10;SOR=0.799	GT:AD:DP:GQ:PL	1/1:0,48:48:99:1602,144,0	1/1:0,37:37:99:1422,111,0	1/1:0,3:3:9:131,9,0	1/1:0,9:9:27:274,27,0	./.:4,0:4:.:0,0,0	./.:5,0:5:.:0,0,0
CM023631.1	25430067	.	G	A	39.27	.	AC=1;AF=0.083;AN=12;BaseQRankSum=1.83;ClippingRankSum=0.00;DP=99;ExcessHet=3.0103;FS=3.979;MLEAC=1;MLEAF=0.083;MQ=60.00;MQRankSum=0.00;QD=6.55;ReadPosRankSum=0.431;SOR=2.225	GT:AD:DP:GQ:PL	0/0:39,0:39:99:0,99,1485	0/0:32,0:32:90:0,90,1350	0/0:4,0:4:12:0,12,159	0/1:4,2:6:72:72,0,114	0/0:12,0:12:36:0,36,449	0/0:6,0:6:18:0,18,234
CM023631.1	25430087	.	T	C	353.99	.	AC=4;AF=0.333;AN=12;DP=96;ExcessHet=0.0663;FS=0.000;MLEAC=4;MLEAF=0.333;MQ=60.00;QD=27.15;SOR=1.085	GT:AD:DP:GQ:PL	0/0:39,0:39:99:0,99,1485	0/0:30,0:30:69:0,69,1035	1/1:0,4:4:12:176,12,0	1/1:0,6:6:18:228,18,0	0/0:11,0:11:33:0,33,417	0/0:6,0:6:9:0,9,135
CM023631.1	25430112	.	T	C	285.85	.	AC=2;AF=0.200;AN=10;DP=78;ExcessHet=0.2482;FS=0.000;MLEAC=2;MLEAF=0.200;MQ=56.43;QD=33.56;SOR=2.833	GT:AD:DP:GQ:PL	0/0:39,0:39:99:0,99,1485	0/0:22,0:22:57:0,57,855	0/0:4,0:4:12:0,12,148	0/0:5,0:5:15:0,15,211	1/1:0,8:8:24:327,24,0	./.:0,0:0:.:0,0,0
CM023631.1	25430123	.	G	A	236.48	.	AC=2;AF=0.200;AN=10;DP=78;ExcessHet=0.2482;FS=0.000;MLEAC=2;MLEAF=0.200;MQ=57.99;QD=33.78;SOR=4.174	GT:AD:DP:GQ:PL	0/0:39,0:39:99:0,99,1485	0/0:24,0:24:57:0,57,855	0/0:2,0:2:6:0,6,81	0/0:6,0:6:18:0,18,231	1/1:0,7:7:21:277,21,0	./.:0,0:0:.:0,0,0
CM023631.1	25430234	.	G	C	64.29	.	AC=2;AF=0.333;AN=6;DP=74;ExcessHet=0.4576;FS=0.000;MLEAC=2;MLEAF=0.333;MQ=35.94;QD=21.43;SOR=2.833	GT:AD:DP:GQ:PL	0/0:29,0:29:69:0,69,1035	0/0:37,0:37:90:0,90,1350	1/1:0,3:3:9:99,9,0	./.:5,0:5:.:0,0,0	./.:0,0:0:.:0,0,0	./.:0,0:0:.:0,0,0
CM023631.1	25432104	.	C	G	254.21	.	AC=1;AF=0.125;AN=8;BaseQRankSum=2.64;ClippingRankSum=0.00;DP=73;ExcessHet=3.0103;FS=0.000;MLEAC=1;MLEAF=0.125;MQ=48.49;MQRankSum=-1.054e+00;QD=25.42;ReadPosRankSum=0.674;SOR=0.223	GT:AD:DP:GQ:PGT:PID:PL	0/0:36,0:36:99:.:.:0,102,1530	0/0:20,0:20:57:.:.:0,57,855	0/0:3,0:3:9:.:.:0,9,99	0/1:3,7:10:99:0|1:25432104_C_G:285,0,105	./.:3,0:3:.:.:.:0,0,0	./.:1,0:1:.:.:.:0,0,0
CM023631.1	25432105	.	A	G	253.31	.	AC=1;AF=0.083;AN=12;BaseQRankSum=1.44;ClippingRankSum=0.00;DP=74;ExcessHet=3.0103;FS=0.000;MLEAC=1;MLEAF=0.083;MQ=57.37;MQRankSum=-1.054e+00;QD=25.33;ReadPosRankSum=0.363;SOR=0.223	GT:AD:DP:GQ:PGT:PID:PL	0/0:36,0:36:99:.:.:0,102,1530	0/0:21,0:21:60:.:.:0,60,773	0/0:3,0:3:9:.:.:0,9,99	0/1:3,7:10:99:0|1:25432104_C_G:285,0,105	0/0:3,0:3:9:.:.:0,9,122	0/0:1,0:1:3:.:.:0,3,45
CM023631.1	25432108	.	T	C	254.21	.	AC=1;AF=0.125;AN=8;BaseQRankSum=0.00;ClippingRankSum=0.00;DP=73;ExcessHet=3.0103;FS=0.000;MLEAC=1;MLEAF=0.125;MQ=48.45;MQRankSum=-8.120e-01;QD=28.25;ReadPosRankSum=0.366;SOR=0.446	GT:AD:DP:GQ:PGT:PID:PL	0/0:36,0:36:99:.:.:0,102,1530	0/0:21,0:21:60:.:.:0,60,773	0/0:3,0:3:9:.:.:0,9,99	0/1:3,6:9:99:0|1:25432104_C_G:285,0,105	./.:3,0:3:.:.:.:0,0,0	./.:1,0:1:.:.:.:0,0,0
CM023631.1	25432109	.	T	C	254.21	.	AC=1;AF=0.125;AN=8;BaseQRankSum=-3.660e-01;ClippingRankSum=0.00;DP=73;ExcessHet=3.0103;FS=0.000;MLEAC=1;MLEAF=0.125;MQ=48.45;MQRankSum=-8.120e-01;QD=28.25;ReadPosRankSum=0.256;SOR=0.446	GT:AD:DP:GQ:PGT:PID:PL	0/0:36,0:36:99:.:.:0,102,1530	0/0:21,0:21:60:.:.:0,60,773	0/0:3,0:3:9:.:.:0,9,99	0/1:3,6:9:99:0|1:25432104_C_G:285,0,105	./.:3,0:3:.:.:.:0,0,0	./.:1,0:1:.:.:.:0,0,0
CM023631.1	25432125	.	G	C	601.07	.	AC=4;AF=0.333;AN=12;DP=79;ExcessHet=0.0663;FS=0.000;MLEAC=4;MLEAF=0.333;MQ=60.00;QD=27.45;SOR=2.833	GT:AD:DP:GQ:PL	0/0:36,0:36:99:0,102,1530	0/0:21,0:21:60:0,60,773	1/1:0,5:5:15:207,15,0	1/1:0,8:8:30:445,30,0	0/0:4,0:4:12:0,12,149	0/0:5,0:5:15:0,15,184
CM023631.1	25432141	.	C	G	133.25	.	AC=1;AF=0.083;AN=12;BaseQRankSum=0.619;ClippingRankSum=0.00;DP=89;ExcessHet=3.0103;FS=0.000;MLEAC=1;MLEAF=0.083;MQ=60.00;MQRankSum=0.00;QD=16.66;ReadPosRankSum=0.135;SOR=1.179	GT:AD:DP:GQ:PGT:PID:PL	0/0:36,0:36:99:.:.:0,102,1530	0/0:28,0:28:81:.:.:0,81,1215	0/0:6,0:6:18:.:.:0,18,166	0/1:3,5:8:99:0|1:25432104_C_G:166,0,111	0/0:6,0:6:18:.:.:0,18,239	0/0:5,0:5:15:.:.:0,15,184
CM023631.1	25432191	.	T	C	597.54	.	AC=4;AF=0.333;AN=12;DP=83;ExcessHet=0.0663;FS=0.000;MLEAC=4;MLEAF=0.333;MQ=60.00;QD=33.27;SOR=2.712	GT:AD:DP:GQ:PL	0/0:34,0:34:99:0,99,1485	0/0:21,0:21:60:0,60,900	1/1:0,6:6:18:205,18,0	1/1:0,11:11:33:444,33,0	0/0:6,0:6:18:0,18,208	0/0:5,0:5:15:0,15,194
CM023631.1	25432220	.	T	A	267.06	.	AC=4;AF=0.333;AN=12;DP=62;ExcessHet=0.0663;FS=0.000;MLEAC=3;MLEAF=0.250;MQ=58.80;QD=30.24;SOR=1.609	GT:AD:DP:GQ:PGT:PID:PL	0/0:17,0:17:51:.:.:0,51,615	0/0:22,0:22:54:.:.:0,54,810	0/0:6,0:6:18:.:.:0,18,214	0/0:10,0:10:30:.:.:0,30,383	1/1:0,5:5:15:1|1:25432220_T_A:225,15,0	1/1:0,2:2:6:1|1:25432220_T_A:90,6,0
CM023631.1	25432221	.	T	C	183.63	.	AC=2;AF=0.167;AN=12;DP=62;ExcessHet=0.2020;FS=0.000;MLEAC=2;MLEAF=0.167;MQ=60.00;QD=29.20;SOR=1.981	GT:AD:DP:GQ:PGT:PID:PL	0/0:17,0:17:51:.:.:0,51,615	0/0:22,0:22:54:.:.:0,54,810	0/0:6,0:6:18:.:.:0,18,214	0/0:10,0:10:30:.:.:0,30,383	1/1:0,5:5:15:1|1:25432220_T_A:225,15,0	0/0:2,0:2:6:.:.:0,6,84
CM023631.1	25432243	.	G	A,C	325.51	.	AC=1,2;AF=0.100,0.200;AN=10;BaseQRankSum=-3.030e-01;ClippingRankSum=0.00;DP=46;ExcessHet=0.7918;FS=0.000;MLEAC=1,1;MLEAF=0.100,0.100;MQ=51.96;MQRankSum=0.00;QD=27.13;ReadPosRankSum=-4.310e-01;SOR=1.426	GT:AD:DP:GQ:PGT:PID:PL	0/0:15,0,0:15:42:.:.:0,42,630,42,630,630	0/0:13,0,0:13:36:.:.:0,36,540,36,540,540	./.:4,0,0:4:.:.:.:0,0,0,0,0,0	0/1:3,6,0:9:99:.:.:228,0,101,237,119,356	2/2:0,0,3:3:9:1|1:25432220_T_A:135,135,135,9,9,0	0/0:2,0,0:2:6:.:.:0,6,84,6,84,84
CM023631.1	25432260	.	A	G	54.44	.	AC=2;AF=0.200;AN=10;DP=38;ExcessHet=0.2482;FS=0.000;MLEAC=1;MLEAF=0.100;MQ=45.46;QD=27.22;SOR=0.693	GT:AD:DP:GQ:PGT:PID:PL	0/0:11,0:11:9:.:.:0,9,135	0/0:11,0:11:18:.:.:0,18,270	0/0:4,0:4:6:.:.:0,6,90	0/0:9,0:9:24:.:.:0,24,360	./.:1,0:1:.:.:.:0,0,0	1/1:0,2:2:6:1|1:25432220_T_A:90,6,0
CM023631.1	25432558	.	C	T	2235.06	.	AC=12;AF=1.00;AN=12;DP=55;ExcessHet=3.0103;FS=0.000;MLEAC=12;MLEAF=1.00;MQ=56.94;QD=33.04;SOR=2.345	GT:AD:DP:GQ:PL	1/1:0,6:6:18:254,18,0	1/1:0,11:11:33:490,33,0	1/1:0,3:3:9:113,9,0	1/1:0,19:19:56:737,56,0	1/1:0,11:11:33:468,33,0	1/1:0,5:5:15:198,15,0
CM023631.1	25432597	.	A	G	1018.16	.	AC=4;AF=0.333;AN=12;DP=86;ExcessHet=0.0663;FS=0.000;MLEAC=4;MLEAF=0.333;MQ=59.23;QD=26.79;SOR=0.693	GT:AD:DP:GQ:PL	1/1:0,17:17:51:491,51,0	1/1:0,21:21:63:579,63,0	0/0:6,0:6:18:0,18,218	0/0:17,0:17:48:0,48,720	0/0:19,0:19:57:0,57,808	0/0:6,0:6:18:0,18,216
CM023631.1	25432692	.	C	T	127.74	.	AC=1;AF=0.083;AN=12;BaseQRankSum=0.842;ClippingRankSum=0.00;DP=60;ExcessHet=3.3579;FS=3.310;MLEAC=1;MLEAF=0.083;MQ=60.00;MQRankSum=0.00;QD=21.29;ReadPosRankSum=0.00;SOR=0.105	GT:AD:DP:GQ:PGT:PID:PL	0/0:19,0:19:51:.:.:0,51,765	0/0:8,0:8:21:.:.:0,21,315	0/1:2,4:6:69:0|1:25432692_C_T:159,0,69	0/0:12,0:12:0:.:.:0,0,302	0/0:12,0:12:27:.:.:0,27,405	0/0:3,0:3:9:.:.:0,9,117
CM023631.1	25432772	.	T	A	1588.21	.	AC=10;AF=1.00;AN=10;BaseQRankSum=1.78;ClippingRankSum=0.00;DP=50;ExcessHet=3.0103;FS=0.000;MLEAC=10;MLEAF=1.00;MQ=55.22;MQRankSum=0.00;QD=28.76;ReadPosRankSum=2.35;SOR=0.312	GT:AD:DP:GQ:PGT:PID:PL	1/1:0,15:15:45:.:.:543,45,0	1/1:0,7:7:21:.:.:301,21,0	1/1:0,4:4:12:1|1:25432692_C_T:174,12,0	1/1:1,12:13:29:.:.:506,29,0	1/1:0,2:2:6:.:.:89,6,0	./.:1,0:1:.:.:.:0,0,0
CM023631.1	25432807	.	CCCT	C	44.55	.	AC=2;AF=0.167;AN=12;DP=49;ExcessHet=0.2020;FS=0.000;MLEAC=1;MLEAF=0.083;MQ=45.28;QD=22.28;SOR=2.303	GT:AD:DP:GQ:PGT:PID:PL	0/0:20,0:20:54:.:.:0,54,810	0/0:9,0:9:24:.:.:0,24,360	0/0:3,0:3:9:.:.:0,9,106	0/0:14,0:14:39:.:.:0,39,585	1/1:0,2:2:6:1|1:25432807_CCCT_C:90,6,0	0/0:1,0:1:3:.:.:0,3,41
CM023631.1	25432811	.	C	CAA	44.79	.	AC=2;AF=0.200;AN=10;DP=47;ExcessHet=0.2482;FS=0.000;MLEAC=1;MLEAF=0.100;MQ=36.97;QD=22.40;SOR=2.303	GT:AD:DP:GQ:PGT:PID:PL	0/0:20,0:20:54:.:.:0,54,810	0/0:7,0:7:21:.:.:0,21,272	0/0:3,0:3:9:.:.:0,9,106	0/0:14,0:14:42:.:.:0,42,580	1/1:0,2:2:6:1|1:25432807_CCCT_C:90,6,0	./.:1,0:1:.:.:.:0,0,0
CM023631.1	25432893	.	A	AAATCCTTTTCTTTTTTTTTCTTT	381.62	.	AC=2;AF=0.250;AN=8;DP=50;ExcessHet=0.4576;FS=0.000;MLEAC=3;MLEAF=0.375;MQ=40.71;QD=32.11;SOR=1.179	GT:AD:DP:GQ:PGT:PID:PL	1/1:0,8:8:31:1|1:25432893_A_AAATCCTTTTCTTTTTTTTTCTTT:425,31,0	./.:9,0:9:.:.:.:0,0,0	0/0:5,0:5:0:.:.:0,0,110	0/0:17,0:17:48:.:.:0,48,720	0/0:3,0:3:3:.:.:0,3,45	./.:0,0:0:.:.:.:0,0,0
CM023631.1	25432894	.	G	T	387.41	.	AC=2;AF=0.250;AN=8;DP=49;ExcessHet=0.3218;FS=0.000;MLEAC=2;MLEAF=0.250;MQ=39.71;QD=31.96;SOR=1.085	GT:AD:DP:GQ:PGT:PID:PL	1/1:0,10:10:31:1|1:25432893_A_AAATCCTTTTCTTTTTTTTTCTTT:425,31,0	./.:9,0:9:.:.:.:0,0,0	0/0:5,0:5:15:.:.:0,15,160	0/0:17,0:17:48:.:.:0,48,720	0/0:3,0:3:3:.:.:0,3,45	./.:0,0:0:.:.:.:0,0,0
CM023631.1	25432899	.	A	C	342.58	.	AC=1;AF=0.100;AN=10;BaseQRankSum=-1.701e+00;ClippingRankSum=0.00;DP=47;ExcessHet=3.0103;FS=4.832;MLEAC=1;MLEAF=0.100;MQ=60.00;MQRankSum=0.00;QD=22.84;ReadPosRankSum=0.712;SOR=1.518	GT:AD:DP:GQ:PL	0/0:11,0:11:33:0,33,398	0/0:11,0:11:33:0,33,432	0/0:5,0:5:0:0,0,77	0/1:5,10:15:99:372,0,175	0/0:3,0:3:3:0,3,45	./.:0,0:0:.:0,0,0
CM023631.1	25432901	.	A	G	610.18	.	AC=2;AF=0.333;AN=6;DP=49;ExcessHet=0.4576;FS=0.000;MLEAC=2;MLEAF=0.333;MQ=48.00;QD=24.92;SOR=1.112	GT:AD:DP:GQ:PL	0/0:12,0:12:36:0,36,427	0/0:12,0:12:36:0,36,466	./.:6,0:6:.:0,0,0	1/1:0,15:15:37:647,37,0	./.:3,0:3:.:0,0,0	./.:0,0:0:.:0,0,0
CM023631.1	25433024	.	A	C	273.52	.	AC=1;AF=0.083;AN=12;BaseQRankSum=0.140;ClippingRankSum=0.00;DP=121;ExcessHet=3.3579;FS=0.000;MLEAC=1;MLEAF=0.083;MQ=56.03;MQRankSum=0.589;QD=30.39;ReadPosRankSum=0.282;SOR=0.446	GT:AD:DP:GQ:PL	0/0:35,0:35:99:0,99,1275	0/0:36,0:36:99:0,99,1441	0/0:9,0:9:27:0,27,376	0/0:20,0:20:54:0,54,810	0/1:1,8:9:15:305,0,15	0/0:12,0:12:0:0,0,257
CM023631.1	25433054	.	C	T	198.91	.	AC=1;AF=0.083;AN=12;BaseQRankSum=0.917;ClippingRankSum=0.00;DP=110;ExcessHet=3.0103;FS=11.553;MLEAC=1;MLEAF=0.083;MQ=59.77;MQRankSum=-7.360e-01;QD=15.30;ReadPosRankSum=0.779;SOR=3.905	GT:AD:DP:GQ:PGT:PID:PL	0/0:38,0:38:99:.:.:0,102,1530	0/0:36,0:36:99:.:.:0,99,1441	0/0:11,0:11:33:.:.:0,33,414	0/1:7,6:13:99:0|1:25433054_C_T:231,0,275	0/0:2,0:2:3:.:.:0,3,45	0/0:10,0:10:18:.:.:0,18,270
CM023631.1	25433055	.	G	A	306.32	.	AC=4;AF=0.333;AN=12;DP=117;ExcessHet=0.0663;FS=0.000;MLEAC=3;MLEAF=0.250;MQ=60.00;QD=27.85;SOR=1.270	GT:AD:DP:GQ:PL	0/0:38,0:38:99:0,102,1530	0/0:36,0:36:99:0,99,1441	0/0:12,0:12:36:0,36,489	0/0:20,0:20:57:0,57,855	1/1:0,2:2:6:84,6,0	1/1:0,9:9:27:271,27,0
CM023631.1	25433056	.	G	C	419.94	.	AC=2;AF=0.167;AN=12;BaseQRankSum=0.221;ClippingRankSum=0.00;DP=107;ExcessHet=3.4242;FS=1.580;MLEAC=2;MLEAF=0.167;MQ=59.88;MQRankSum=0.00;QD=16.80;ReadPosRankSum=0.697;SOR=0.625	GT:AD:DP:GQ:PGT:PID:PL	0/0:38,0:38:99:.:.:0,102,1530	0/0:36,0:36:99:.:.:0,99,1441	0/1:5,7:12:99:.:.:225,0,183	0/1:7,6:13:99:0|1:25433054_C_T:231,0,275	0/0:1,0:1:3:.:.:0,3,44	0/0:7,0:7:18:.:.:0,18,270
CM023631.1	25433065	.	G	A	201.99	.	AC=1;AF=0.083;AN=12;BaseQRankSum=-2.470e-01;ClippingRankSum=0.00;DP=106;ExcessHet=3.0103;FS=12.175;MLEAC=1;MLEAF=0.083;MQ=59.76;MQRankSum=-6.740e-01;QD=16.83;ReadPosRankSum=-3.100e-01;SOR=3.899	GT:AD:DP:GQ:PGT:PID:PL	0/0:38,0:38:99:.:.:0,102,1530	0/0:36,0:36:99:.:.:0,99,1441	0/0:13,0:13:39:.:.:0,39,484	0/1:6,6:12:99:0|1:25433054_C_T:234,0,234	0/0:1,0:1:3:.:.:0,3,44	0/0:6,0:6:12:.:.:0,12,180
CM023631.1	25433083	.	T	C	96.69	.	AC=2;AF=0.200;AN=10;DP=109;ExcessHet=0.2482;FS=0.000;MLEAC=1;MLEAF=0.100;MQ=60.00;QD=32.23;SOR=2.833	GT:AD:DP:GQ:PGT:PID:PL	0/0:38,0:38:99:.:.:0,102,1530	0/0:36,0:36:99:.:.:0,99,1441	0/0:13,0:13:36:.:.:0,36,540	0/0:19,0:19:51:.:.:0,51,765	./.:0,0:0:.:.:.:0,0,0	1/1:0,3:3:9:1|1:25433083_T_C:135,9,0
CM023631.1	25433102	.	A	G	96.75	.	AC=2;AF=0.200;AN=10;DP=93;ExcessHet=0.2482;FS=0.000;MLEAC=1;MLEAF=0.100;MQ=60.00;QD=25.56;SOR=2.303	GT:AD:DP:GQ:PGT:PID:PL	0/0:31,0:31:72:.:.:0,72,1080	0/0:30,0:30:81:.:.:0,81,1215	0/0:12,0:12:16:.:.:0,16,399	0/0:18,0:18:34:.:.:0,34,613	./.:0,0:0:.:.:.:0,0,0	1/1:0,2:2:9:1|1:25433083_T_C:135,9,0
CM023631.1	25433119	.	C	T	266.93	.	AC=1;AF=0.125;AN=8;BaseQRankSum=-2.029e+00;ClippingRankSum=0.00;DP=62;ExcessHet=3.0103;FS=6.264;MLEAC=1;MLEAF=0.125;MQ=59.76;MQRankSum=-4.310e-01;QD=22.24;ReadPosRankSum=-1.701e+00;SOR=2.833	GT:AD:DP:GQ:PL	0/0:16,0:16:42:0,42,630	0/0:24,0:24:60:0,60,900	0/0:10,0:10:21:0,21,315	0/1:4,8:12:99:298,0,141	./.:0,0:0:.:0,0,0	./.:0,0:0:.:0,0,0
CM023631.1	25433134	.	A	T	912.93	.	AC=4;AF=1.00;AN=4;DP=55;ExcessHet=3.0103;FS=0.000;MLEAC=4;MLEAF=1.00;MQ=37.86;QD=29.94;SOR=0.874	GT:AD:DP:GQ:PGT:PID:PL	./.:14,0:14:.:.:.:0,0,0	./.:19,0:19:.:.:.:0,0,0	1/1:0,11:11:33:1|1:25433134_A_T:484,33,0	1/1:0,11:11:33:1|1:25433134_A_T:454,33,0	./.:0,0:0:.:.:.:0,0,0	./.:0,0:0:.:.:.:0,0,0
CM023631.1	25433177	.	C	CT	917.97	.	AC=4;AF=0.400;AN=10;DP=51;ExcessHet=0.1902;FS=0.000;MLEAC=5;MLEAF=0.500;MQ=59.87;QD=28.41;SOR=0.874	GT:AD:DP:GQ:PGT:PID:PL	0/0:13,0:13:39:.:.:0,39,551	0/0:14,0:14:42:.:.:0,42,574	1/1:0,10:10:30:1|1:25433134_A_T:450,30,0	1/1:0,12:12:39:1|1:25433134_A_T:521,39,0	./.:0,0:0:.:.:.:0,0,0	0/0:2,0:2:0:.:.:0,0,17
CM023631.1	25433201	.	T	C	425.57	.	AC=2;AF=0.167;AN=12;BaseQRankSum=-2.410e-01;ClippingRankSum=0.00;DP=73;ExcessHet=3.4242;FS=5.792;MLEAC=2;MLEAF=0.167;MQ=59.90;MQRankSum=0.00;QD=14.67;ReadPosRankSum=1.18;SOR=0.160	GT:AD:DP:GQ:PL	0/0:20,0:20:60:0,60,854	0/0:21,0:21:63:0,63,852	0/1:5,4:9:99:111,0,179	0/1:10,10:20:99:350,0,339	0/0:1,0:1:3:0,3,39	0/0:2,0:2:6:0,6,53
CM023631.1	25433210	.	C	A	11.16	.	AC=2;AF=0.200;AN=10;DP=79;ExcessHet=0.2482;FS=0.000;MLEAC=1;MLEAF=0.100;MQ=27.14;QD=11.16;SOR=1.609	GT:AD:DP:GQ:PGT:PID:PL	0/0:20,0:20:60:.:.:0,60,854	0/0:21,0:21:63:.:.:0,63,852	0/0:12,0:12:33:.:.:0,33,495	0/0:23,0:23:60:.:.:0,60,900	1/1:0,1:1:3:1|1:25433210_C_A:45,3,0	./.:2,0:2:.:.:.:0,0,0
CM023631.1	25433231	.	T	C	52.54	.	AC=2;AF=0.200;AN=10;DP=85;ExcessHet=0.2482;FS=0.000;MLEAC=1;MLEAF=0.100;MQ=37.72;QD=26.27;SOR=2.303	GT:AD:DP:GQ:PGT:PID:PL	0/0:24,0:24:72:.:.:0,72,967	0/0:23,0:23:63:.:.:0,63,945	0/0:13,0:13:33:.:.:0,33,495	0/0:21,0:21:31:.:.:0,31,793	1/1:0,2:2:6:1|1:25433210_C_A:89,6,0	./.:2,0:2:.:.:.:0,0,0
CM023631.1	25433271	.	G	A	1797.23	.	AC=6;AF=0.600;AN=10;DP=88;ExcessHet=0.1047;FS=0.000;MLEAC=6;MLEAF=0.600;MQ=59.67;QD=26.88;SOR=0.741	GT:AD:DP:GQ:PGT:PID:PL	0/0:27,0:27:75:.:.:0,75,1125	0/0:20,0:20:54:.:.:0,54,810	1/1:0,14:14:42:1|1:25433271_G_A:630,42,0	1/1:0,25:25:75:1|1:25433271_G_A:1124,75,0	1/1:0,2:2:6:1|1:25433271_G_A:90,6,0	./.:0,0:0:.:.:.:0,0,0
CM023631.1	25433284	.	T	A	53.53	.	AC=2;AF=0.200;AN=10;DP=94;ExcessHet=0.2482;FS=0.000;MLEAC=1;MLEAF=0.100;MQ=52.90;QD=26.77;SOR=2.303	GT:AD:DP:GQ:PGT:PID:PL	0/0:30,0:30:72:.:.:0,72,1080	0/0:19,0:19:48:.:.:0,48,720	0/0:16,0:16:48:.:.:0,48,655	0/0:27,0:27:75:.:.:0,75,1125	1/1:0,2:2:6:1|1:25433271_G_A:90,6,0	./.:0,0:0:.:.:.:0,0,0
CM023631.1	25433287	.	T	A	2278.23	.	AC=4;AF=0.400;AN=10;DP=98;ExcessHet=0.1047;FS=0.000;MLEAC=4;MLEAF=0.400;MQ=59.79;QD=26.32;SOR=1.201	GT:AD:DP:GQ:PGT:PID:PL	1/1:0,32:32:99:1|1:25433287_T_A:1452,99,0	1/1:0,19:19:63:1|1:25433287_T_A:873,63,0	0/0:17,0:17:48:.:.:0,48,720	0/0:28,0:28:78:.:.:0,78,1170	0/0:2,0:2:6:.:.:0,6,90	./.:0,0:0:.:.:.:0,0,0
CM023631.1	25433289	.	G	T	53.53	.	AC=2;AF=0.200;AN=10;DP=97;ExcessHet=0.2482;FS=0.000;MLEAC=1;MLEAF=0.100;MQ=52.90;QD=26.77;SOR=2.303	GT:AD:DP:GQ:PGT:PID:PL	0/0:32,0:32:90:.:.:0,90,1350	0/0:20,0:20:48:.:.:0,48,720	0/0:17,0:17:48:.:.:0,48,720	0/0:26,0:26:75:.:.:0,75,1125	1/1:0,2:2:6:1|1:25433271_G_A:90,6,0	./.:0,0:0:.:.:.:0,0,0
CM023631.1	25433290	.	C	T	1989.23	.	AC=6;AF=0.600;AN=10;DP=96;ExcessHet=0.1047;FS=0.000;MLEAC=6;MLEAF=0.600;MQ=59.70;QD=30.06;SOR=0.883	GT:AD:DP:GQ:PGT:PID:PL	0/0:32,0:32:90:.:.:0,90,1350	0/0:20,0:20:48:.:.:0,48,720	1/1:0,17:17:51:1|1:25433271_G_A:753,51,0	1/1:0,25:25:81:1|1:25433271_G_A:1193,81,0	1/1:0,2:2:6:1|1:25433271_G_A:90,6,0	./.:0,0:0:.:.:.:0,0,0
CM023631.1	25433293	.	C	T	2261.23	.	AC=4;AF=0.400;AN=10;DP=94;ExcessHet=0.1047;FS=0.000;MLEAC=4;MLEAF=0.400;MQ=60.00;QD=29.68;SOR=1.201	GT:AD:DP:GQ:PGT:PID:PL	1/1:0,32:32:99:1|1:25433287_T_A:1449,99,0	1/1:0,19:19:63:1|1:25433287_T_A:859,63,0	0/0:17,0:17:48:.:.:0,48,720	0/0:24,0:24:72:.:.:0,72,982	0/0:2,0:2:6:.:.:0,6,86	./.:0,0:0:.:.:.:0,0,0
CM023631.1	25433328	.	C	T	96.69	.	AC=2;AF=0.200;AN=10;DP=98;ExcessHet=0.2482;FS=0.000;MLEAC=1;MLEAF=0.100;MQ=55.73;QD=32.23;SOR=2.833	GT:AD:DP:GQ:PGT:PID:PL	0/0:31,0:31:90:.:.:0,90,1350	0/0:24,0:24:72:.:.:0,72,949	0/0:17,0:17:51:.:.:0,51,616	0/0:23,0:23:69:.:.:0,69,923	1/1:0,3:3:9:1|1:25433328_C_T:135,9,0	./.:0,0:0:.:.:.:0,0,0
CM023631.1	25433331	.	T	C	96.69	.	AC=2;AF=0.200;AN=10;DP=99;ExcessHet=0.2482;FS=0.000;MLEAC=1;MLEAF=0.100;MQ=55.73;QD=32.23;SOR=2.833	GT:AD:DP:GQ:PGT:PID:PL	0/0:33,0:33:90:.:.:0,90,1350	0/0:23,0:23:60:.:.:0,60,900	0/0:17,0:17:51:.:.:0,51,616	0/0:23,0:23:69:.:.:0,69,923	1/1:0,3:3:9:1|1:25433328_C_T:135,9,0	./.:0,0:0:.:.:.:0,0,0
CM023631.1	25433338	.	A	G	96.69	.	AC=2;AF=0.200;AN=10;DP=100;ExcessHet=0.2482;FS=0.000;MLEAC=1;MLEAF=0.100;MQ=55.73;QD=32.23;SOR=2.833	GT:AD:DP:GQ:PGT:PID:PL	0/0:34,0:34:96:.:.:0,96,1440	0/0:23,0:23:60:.:.:0,60,900	0/0:17,0:17:51:.:.:0,51,616	0/0:23,0:23:60:.:.:0,60,900	1/1:0,3:3:9:1|1:25433328_C_T:135,9,0	./.:0,0:0:.:.:.:0,0,0
CM023631.1	25433364	.	C	T	2220.54	.	AC=4;AF=0.400;AN=10;DP=107;ExcessHet=0.1047;FS=0.000;MLEAC=4;MLEAF=0.400;MQ=60.00;QD=32.50;SOR=0.758	GT:AD:DP:GQ:PL	1/1:0,37:37:99:1258,111,0	1/1:0,25:25:75:1010,75,0	0/0:18,0:18:51:0,51,765	0/0:24,0:24:54:0,54,810	0/0:3,0:3:9:0,9,122	./.:0,0:0:.:0,0,0
CM023631.1	25433380	.	G	A	90.69	.	AC=2;AF=0.200;AN=10;DP=91;ExcessHet=0.2482;FS=0.000;MLEAC=1;MLEAF=0.100;MQ=60.00;QD=30.23;SOR=2.833	GT:AD:DP:GQ:PL	0/0:23,0:23:60:0,60,900	0/0:26,0:26:72:0,72,1080	0/0:18,0:18:51:0,51,765	0/0:21,0:21:60:0,60,900	1/1:0,3:3:9:129,9,0	./.:0,0:0:.:0,0,0
CM023631.1	25433429	.	G	A	1610.35	.	AC=4;AF=0.400;AN=10;BaseQRankSum=0.349;ClippingRankSum=0.00;DP=84;ExcessHet=0.1047;FS=0.000;MLEAC=4;MLEAF=0.400;MQ=59.86;MQRankSum=0.00;QD=34.26;ReadPosRankSum=0.486;SOR=0.223	GT:AD:DP:GQ:PL	1/1:0,22:22:66:793,66,0	1/1:1,24:25:36:863,36,0	0/0:14,0:14:42:0,42,538	0/0:22,0:22:63:0,63,945	0/0:1,0:1:3:0,3,42	./.:0,0:0:.:0,0,0
CM023631.1	25433436	.	C	T	223.58	.	AC=1;AF=0.100;AN=10;BaseQRankSum=0.189;ClippingRankSum=0.00;DP=81;ExcessHet=3.4242;FS=2.363;MLEAC=1;MLEAF=0.100;MQ=60.00;MQRankSum=0.00;QD=15.97;ReadPosRankSum=0.534;SOR=1.863	GT:AD:DP:GQ:PL	0/0:18,0:18:48:0,48,720	0/0:25,0:25:72:0,72,996	0/1:6,8:14:99:253,0,161	0/0:23,0:23:0:0,0,786	0/0:1,0:1:3:0,3,42	./.:0,0:0:.:0,0,0
CM023631.1	25433453	.	G	A	1522.49	.	AC=4;AF=0.500;AN=8;DP=76;ExcessHet=0.1902;FS=0.000;MLEAC=4;MLEAF=0.500;MQ=59.83;QD=31.07;SOR=0.793	GT:AD:DP:GQ:PL	1/1:0,15:15:45:601,45,0	1/1:0,25:25:75:965,75,0	0/0:12,0:12:33:0,33,495	0/0:24,0:24:72:0,72,1002	./.:0,0:0:.:0,0,0	./.:0,0:0:.:0,0,0
CM023631.1	25433475	.	C	A	2939.93	.	AC=8;AF=1.00;AN=8;DP=74;ExcessHet=3.0103;FS=0.000;MLEAC=8;MLEAF=1.00;MQ=59.50;QD=29.68;SOR=0.836	GT:AD:DP:GQ:PL	1/1:0,16:16:48:688,48,0	1/1:0,20:20:60:832,60,0	1/1:0,10:10:29:361,29,0	1/1:0,27:27:81:1084,81,0	./.:1,0:1:.:0,0,0	./.:0,0:0:.:0,0,0
CM023631.1	25433512	.	G	A	1936.48	.	AC=4;AF=0.400;AN=10;DP=93;ExcessHet=0.1047;FS=0.000;MLEAC=4;MLEAF=0.400;MQ=59.42;QD=30.00;SOR=1.077	GT:AD:DP:GQ:PL	1/1:0,21:21:63:755,63,0	1/1:0,32:32:96:1227,96,0	0/0:6,0:6:18:0,18,190	0/0:32,0:32:93:0,93,1235	0/0:1,0:1:3:0,3,40	./.:1,0:1:.:0,0,0
CM023631.1	25433579	.	T	A	458.88	.	AC=1;AF=0.100;AN=10;BaseQRankSum=-3.690e-01;ClippingRankSum=0.00;DP=92;ExcessHet=3.0103;FS=0.000;MLEAC=1;MLEAF=0.100;MQ=60.00;MQRankSum=0.00;QD=18.36;ReadPosRankSum=0.055;SOR=0.551	GT:AD:DP:GQ:PL	0/0:24,0:24:60:0,60,900	0/0:37,0:37:99:0,99,1485	0/0:5,0:5:15:0,15,160	0/1:11,14:25:99:490,0,341	0/0:1,0:1:3:0,3,34	./.:0,0:0:.:0,0,0
CM023631.1	25433593	.	G	T	3098.2	.	AC=8;AF=1.00;AN=8;DP=88;ExcessHet=3.0103;FS=0.000;MLEAC=8;MLEAF=1.00;MQ=59.20;QD=29.18;SOR=0.812	GT:AD:DP:GQ:PL	1/1:0,22:22:66:743,66,0	1/1:0,39:39:99:1376,117,0	1/1:0,2:2:6:89,6,0	1/1:0,24:24:71:915,71,0	./.:1,0:1:.:0,0,0	./.:0,0:0:.:0,0,0
CM023631.1	25433608	.	C	T	322.81	.	AC=2;AF=0.200;AN=10;BaseQRankSum=0.991;ClippingRankSum=0.00;DP=83;ExcessHet=3.5218;FS=0.000;MLEAC=2;MLEAF=0.200;MQ=60.00;MQRankSum=0.00;QD=13.45;ReadPosRankSum=1.10;SOR=0.859	GT:AD:DP:GQ:PL	0/0:22,0:22:51:0,51,765	0/0:33,0:33:90:0,90,1350	0/1:2,1:3:36:36,0,78	0/1:15,9:24:99:321,0,442	0/0:1,0:1:3:0,3,22	./.:0,0:0:.:0,0,0
CM023631.1	25433633	.	C	CAAATAAATGCTAAAATGCAAGA	1118.07	.	AC=4;AF=0.500;AN=8;DP=74;ExcessHet=0.1902;FS=0.000;MLEAC=4;MLEAF=0.500;MQ=60.00;QD=29.64;SOR=0.990	GT:AD:DP:GQ:PGT:PID:PL	0/0:22,0:22:60:.:.:0,60,805	0/0:31,0:31:90:.:.:0,90,1350	1/1:0,3:3:12:1|1:25433633_C_CAAATAAATGCTAAAATGCAAGA:180,12,0	1/1:0,18:18:66:.:.:990,66,0	./.:0,0:0:.:.:.:0,0,0	./.:0,0:0:.:.:.:0,0,0
CM023631.1	25433649	.	T	G	992.12	.	AC=4;AF=0.500;AN=8;DP=84;ExcessHet=0.1902;FS=0.000;MLEAC=4;MLEAF=0.500;MQ=59.58;QD=31.31;SOR=1.179	GT:AD:DP:GQ:PGT:PID:PL	0/0:28,0:28:84:.:.:0,84,967	0/0:33,0:33:87:.:.:0,87,1305	1/1:0,4:4:12:1|1:25433633_C_CAAATAAATGCTAAAATGCAAGA:180,12,0	1/1:0,19:19:57:1|1:25433649_T_G:855,57,0	./.:0,0:0:.:.:.:0,0,0	./.:0,0:0:.:.:.:0,0,0
CM023631.1	25433650	.	T	A	992.12	.	AC=4;AF=0.500;AN=8;DP=84;ExcessHet=0.1902;FS=0.000;MLEAC=4;MLEAF=0.500;MQ=59.58;QD=32.49;SOR=1.179	GT:AD:DP:GQ:PGT:PID:PL	0/0:28,0:28:84:.:.:0,84,967	0/0:33,0:33:87:.:.:0,87,1305	1/1:0,4:4:12:1|1:25433633_C_CAAATAAATGCTAAAATGCAAGA:180,12,0	1/1:0,19:19:57:1|1:25433649_T_G:855,57,0	./.:0,0:0:.:.:.:0,0,0	./.:0,0:0:.:.:.:0,0,0
CM023631.1	25433717	.	T	G	2530.94	.	AC=8;AF=1.00;AN=8;DP=67;ExcessHet=3.0103;FS=0.000;MLEAC=8;MLEAF=1.00;MQ=58.09;QD=32.10;SOR=1.146	GT:AD:DP:GQ:PL	1/1:0,21:21:63:805,63,0	1/1:0,17:17:51:738,51,0	1/1:0,7:7:21:297,21,0	1/1:0,22:22:64:716,64,0	./.:0,0:0:.:0,0,0	./.:0,0:0:.:0,0,0
CM023631.1	25433728	.	T	A	1269.57	.	AC=4;AF=0.500;AN=8;DP=60;ExcessHet=0.1902;FS=0.000;MLEAC=4;MLEAF=0.500;MQ=56.52;QD=26.08;SOR=0.818	GT:AD:DP:GQ:PL	1/1:0,17:17:51:655,51,0	1/1:0,15:15:45:658,45,0	0/0:7,0:7:21:0,21,266	0/0:21,0:21:60:0,60,900	./.:0,0:0:.:0,0,0	./.:0,0:0:.:0,0,0
CM023631.1	25433751	.	G	GTTTATTGTAGA	1249.48	.	AC=4;AF=0.500;AN=8;DP=57;ExcessHet=0.1902;FS=0.000;MLEAC=4;MLEAF=0.500;MQ=52.01;QD=30.07;SOR=2.030	GT:AD:DP:GQ:PGT:PID:PL	1/1:0,13:13:50:1|1:25433751_G_GTTTATTGTAGA:763,50,0	1/1:0,10:10:36:1|1:25433751_G_GTTTATTGTAGA:539,36,0	0/0:8,0:8:24:.:.:0,24,318	0/0:23,0:23:49:.:.:0,49,864	./.:0,0:0:.:.:.:0,0,0	./.:0,0:0:.:.:.:0,0,0
CM023631.1	25433755	.	C	CATT	1522.53	.	AC=4;AF=0.500;AN=8;DP=56;ExcessHet=0.1902;FS=0.000;MLEAC=4;MLEAF=0.500;MQ=52.62;QD=32.88;SOR=1.609	GT:AD:DP:GQ:PGT:PID:PL	1/1:0,20:20:69:1|1:25433751_G_GTTTATTGTAGA:1035,69,0	1/1:0,8:8:36:1|1:25433751_G_GTTTATTGTAGA:540,36,0	0/0:7,0:7:21:.:.:0,21,270	0/0:21,0:21:60:.:.:0,60,833	./.:0,0:0:.:.:.:0,0,0	./.:0,0:0:.:.:.:0,0,0
CM023631.1	25433757	.	G	GTTTA	1521.53	.	AC=4;AF=0.500;AN=8;DP=60;ExcessHet=0.1902;FS=0.000;MLEAC=4;MLEAF=0.500;MQ=53.67;QD=26.40;SOR=1.284	GT:AD:DP:GQ:PGT:PID:PL	1/1:0,22:22:75:1|1:25433751_G_GTTTATTGTAGA:1125,75,0	1/1:0,10:10:30:1|1:25433751_G_GTTTATTGTAGA:449,30,0	0/0:7,0:7:21:.:.:0,21,270	0/0:21,0:21:60:.:.:0,60,833	./.:0,0:0:.:.:.:0,0,0	./.:0,0:0:.:.:.:0,0,0
CM023631.1	25433778	.	T	G	1076.59	.	AC=4;AF=0.500;AN=8;DP=72;ExcessHet=0.1902;FS=0.000;MLEAC=4;MLEAF=0.500;MQ=60.00;QD=29.54;SOR=1.179	GT:AD:DP:GQ:PL	0/0:27,0:27:72:0,72,1080	0/0:17,0:17:45:0,45,675	1/1:0,7:7:20:236,20,0	1/1:0,21:21:63:884,63,0	./.:0,0:0:.:0,0,0	./.:0,0:0:.:0,0,0
CM023631.1	25433824	.	C	A	45.54	.	AC=2;AF=0.200;AN=10;DP=94;ExcessHet=0.2482;FS=0.000;MLEAC=1;MLEAF=0.100;MQ=60.00;QD=22.77;SOR=2.303	GT:AD:DP:GQ:PL	0/0:33,0:33:99:0,99,1219	0/0:23,0:23:60:0,60,900	0/0:8,0:8:24:0,24,310	0/0:28,0:28:81:0,81,1017	1/1:0,2:2:6:82,6,0	./.:0,0:0:.:0,0,0
CM023631.1	25433858	.	G	A	411.77	.	AC=4;AF=0.333;AN=12;DP=98;ExcessHet=0.1047;FS=0.000;MLEAC=4;MLEAF=0.333;MQ=49.41;QD=29.01;SOR=0.859	GT:AD:DP:GQ:PL	0/0:33,0:33:90:0,90,1350	0/0:19,0:19:13:0,13,666	0/0:7,0:7:0:0,0,123	0/0:28,0:28:20:0,20,984	1/1:0,9:9:27:369,27,0	1/1:0,2:2:6:88,6,0
CM023631.1	25433860	.	A	G	1683.22	.	AC=4;AF=0.333;AN=12;DP=96;ExcessHet=0.0663;FS=0.000;MLEAC=4;MLEAF=0.333;MQ=58.88;QD=34.35;SOR=1.112	GT:AD:DP:GQ:PL	1/1:0,33:33:99:1117,99,0	1/1:0,16:16:48:617,48,0	0/0:7,0:7:21:0,21,286	0/0:28,0:28:81:0,81,1078	0/0:10,0:10:30:0,30,416	0/0:2,0:2:6:0,6,83
CM023631.1	25434394	.	A	T	1399.93	.	AC=6;AF=1.00;AN=6;DP=43;ExcessHet=3.0103;FS=0.000;MLEAC=6;MLEAF=1.00;MQ=53.00;QD=27.49;SOR=2.179	GT:AD:DP:GQ:PGT:PID:PL	1/1:0,11:11:33:.:.:430,33,0	1/1:0,12:12:36:.:.:413,36,0	./.:6,0:6:.:.:.:0,0,0	1/1:0,13:13:39:1|1:25434394_A_T:582,39,0	./.:0,0:0:.:.:.:0,0,0	./.:0,0:0:.:.:.:0,0,0
CM023631.1	25434401	.	C	T	545.19	.	AC=2;AF=0.333;AN=6;DP=40;ExcessHet=0.4576;FS=0.000;MLEAC=2;MLEAF=0.333;MQ=50.99;QD=28.73;SOR=1.445	GT:AD:DP:GQ:PGT:PID:PL	0/0:10,0:10:30:.:.:0,30,439	0/0:12,0:12:27:.:.:0,27,405	./.:5,0:5:.:.:.:0,0,0	1/1:0,12:12:39:1|1:25434394_A_T:582,39,0	./.:0,0:0:.:.:.:0,0,0	./.:0,0:0:.:.:.:0,0,0
CM023631.1	25434450	.	C	T	36.21	.	AC=1;AF=0.125;AN=8;BaseQRankSum=1.07;ClippingRankSum=0.00;DP=46;ExcessHet=3.0103;FS=3.680;MLEAC=1;MLEAF=0.125;MQ=60.00;MQRankSum=0.00;QD=5.17;ReadPosRankSum=0.712;SOR=2.258	GT:AD:DP:GQ:PL	0/0:17,0:17:51:0,51,702	0/0:18,0:18:54:0,54,748	0/0:4,0:4:9:0,9,135	0/1:5,2:7:67:67,0,187	./.:0,0:0:.:0,0,0	./.:0,0:0:.:0,0,0
CM023631.1	25434485	.	T	TTGGGAA	165.12	.	AC=1;AF=0.167;AN=6;BaseQRankSum=-1.981e+00;ClippingRankSum=0.00;DP=67;ExcessHet=3.0103;FS=0.000;MLEAC=1;MLEAF=0.167;MQ=50.20;MQRankSum=0.00;QD=23.59;ReadPosRankSum=-1.282e+00;SOR=0.180	GT:AD:DP:GQ:PL	0/0:30,0:30:90:0,90,1141	0/0:27,0:27:81:0,81,1108	./.:1,0:1:.:0,0,0	0/1:2,5:7:69:204,0,69	./.:0,0:0:.:0,0,0	./.:2,0:2:.:0,0,0
CM023631.1	25434486	.	C	G	278.34	.	AC=2;AF=0.333;AN=6;DP=67;ExcessHet=0.4576;FS=0.000;MLEAC=2;MLEAF=0.333;MQ=50.20;QD=27.46;SOR=1.609	GT:AD:DP:GQ:PGT:PID:PL	0/0:30,0:30:90:.:.:0,90,1141	0/0:27,0:27:81:.:.:0,81,1108	./.:1,0:1:.:.:.:0,0,0	1/1:0,7:7:21:1|1:25434486_C_G:315,21,0	./.:0,0:0:.:.:.:0,0,0	./.:2,0:2:.:.:.:0,0,0
CM023631.1	25434492	.	G	A	35.79	.	AC=1;AF=0.100;AN=10;BaseQRankSum=1.61;ClippingRankSum=0.00;DP=75;ExcessHet=3.0103;FS=3.332;MLEAC=1;MLEAF=0.100;MQ=53.67;MQRankSum=0.00;QD=4.47;ReadPosRankSum=1.24;SOR=2.303	GT:AD:DP:GQ:PL	0/0:33,0:33:99:0,99,1209	0/0:30,0:30:90:0,90,1176	0/0:1,0:1:3:0,3,44	0/1:6,2:8:66:66,0,211	0/0:1,0:1:3:0,3,39	./.:2,0:2:.:0,0,0
CM023631.1	25434494	.	A	G	317.54	.	AC=2;AF=0.250;AN=8;DP=77;ExcessHet=0.3218;FS=0.000;MLEAC=2;MLEAF=0.250;MQ=47.86;QD=26.15;SOR=0.941	GT:AD:DP:GQ:PGT:PID:PL	0/0:33,0:33:99:.:.:0,99,1209	0/0:31,0:31:90:.:.:0,90,1350	./.:2,0:2:.:.:.:0,0,0	1/1:0,7:7:24:1|1:25434486_C_G:356,24,0	0/0:2,0:2:6:.:.:0,6,78	./.:2,0:2:.:.:.:0,0,0
CM023631.1	25434502	.	T	C	448.21	.	AC=4;AF=0.500;AN=8;DP=78;ExcessHet=0.1902;FS=0.000;MLEAC=4;MLEAF=0.500;MQ=55.19;QD=32.36;SOR=1.270	GT:AD:DP:GQ:PGT:PID:PL	0/0:33,0:33:93:.:.:0,93,1395	0/0:32,0:32:90:.:.:0,90,1350	./.:2,0:2:.:.:.:0,0,0	1/1:0,7:7:21:1|1:25434486_C_G:311,21,0	1/1:0,4:4:12:1|1:25434502_T_C:180,12,0	./.:0,0:.:.:0|1:25434502_T_C
CM023631.1	25434525	.	T	C	218.08	.	AC=2;AF=0.167;AN=12;DP=92;ExcessHet=0.2482;FS=0.000;MLEAC=2;MLEAF=0.167;MQ=60.00;QD=28.11;SOR=2.303	GT:AD:DP:GQ:PGT:PID:PL	0/0:35,0:35:99:.:.:0,99,1485	0/0:37,0:37:99:.:.:0,102,1530	0/0:2,0:2:6:.:.:0,6,65	0/0:9,0:9:21:.:.:0,21,315	1/1:0,6:6:18:1|1:25434502_T_C:258,18,0	0/0:3,0:3:0:.:.:0,0,24
CM023631.1	25434526	.	A	G	61.21	.	AC=1;AF=0.100;AN=10;BaseQRankSum=-8.540e-01;ClippingRankSum=0.00;DP=91;ExcessHet=3.0103;FS=0.000;MLEAC=1;MLEAF=0.100;MQ=53.67;MQRankSum=0.00;QD=7.65;ReadPosRankSum=0.703;SOR=0.818	GT:AD:DP:GQ:PL	0/0:35,0:35:99:0,99,1485	0/0:37,0:37:99:0,102,1530	./.:2,0:2:.:0,0,0	0/1:5,3:8:93:93,0,160	0/0:6,0:6:18:0,18,247	0/0:3,0:3:9:0,9,112
CM023631.1	25434580	.	T	C	436.61	.	AC=4;AF=0.333;AN=12;DP=93;ExcessHet=0.0663;FS=0.000;MLEAC=3;MLEAF=0.250;MQ=59.70;QD=33.96;SOR=3.258	GT:AD:DP:GQ:PGT:PID:PL	0/0:36,0:36:99:.:.:0,99,1373	0/0:33,0:33:93:.:.:0,93,1395	0/0:4,0:4:12:.:.:0,12,171	0/0:10,0:10:27:.:.:0,27,405	1/1:0,8:8:27:1|1:25434580_T_C:395,27,0	1/1:0,2:2:6:1|1:25434580_T_C:90,6,0
CM023631.1	25434582	.	A	G	1000.55	.	AC=8;AF=0.667;AN=12;DP=98;ExcessHet=0.0663;FS=0.000;MLEAC=8;MLEAF=0.667;MQ=59.88;QD=29.34;SOR=1.893	GT:AD:DP:GQ:PGT:PID:PL	0/0:36,0:36:99:.:.:0,99,1373	0/0:37,0:37:65:.:.:0,65,1343	1/1:0,4:4:12:.:.:171,12,0	1/1:0,10:10:30:.:.:395,30,0	1/1:0,9:9:27:1|1:25434580_T_C:395,27,0	1/1:0,2:2:6:1|1:25434580_T_C:90,6,0
CM023631.1	25434615	.	G	T	396.56	.	AC=4;AF=0.333;AN=12;DP=97;ExcessHet=0.0663;FS=0.000;MLEAC=4;MLEAF=0.333;MQ=59.60;QD=30.95;SOR=4.804	GT:AD:DP:GQ:PGT:PID:PL	0/0:37,0:37:99:.:.:0,99,1485	0/0:33,0:33:90:.:.:0,90,1350	0/0:5,0:5:15:.:.:0,15,195	0/0:12,0:12:36:.:.:0,36,511	1/1:0,6:6:18:1|1:25434615_G_T:267,18,0	1/1:0,4:4:12:1|1:25434615_G_T:180,12,0
CM023631.1	25434622	.	C	T	396.56	.	AC=4;AF=0.333;AN=12;DP=96;ExcessHet=0.0663;FS=0.000;MLEAC=4;MLEAF=0.333;MQ=59.56;QD=29.81;SOR=4.615	GT:AD:DP:GQ:PGT:PID:PL	0/0:37,0:37:99:.:.:0,99,1485	0/0:32,0:32:72:.:.:0,72,1080	0/0:5,0:5:15:.:.:0,15,195	0/0:13,0:13:39:.:.:0,39,486	1/1:0,5:5:18:1|1:25434615_G_T:267,18,0	1/1:0,4:4:12:1|1:25434615_G_T:180,12,0
CM023631.1	25434635	.	T	A	266.25	.	AC=4;AF=0.333;AN=12;DP=96;ExcessHet=0.0663;FS=0.000;MLEAC=4;MLEAF=0.333;MQ=59.43;QD=32.82;SOR=4.174	GT:AD:DP:GQ:PGT:PID:PL	0/0:38,0:38:75:.:.:0,75,1219	0/0:31,0:31:81:.:.:0,81,1215	0/0:6,0:6:18:.:.:0,18,243	0/0:14,0:14:42:.:.:0,42,547	1/1:0,4:4:12:1|1:25434615_G_T:180,12,0	1/1:0,3:3:9:1|1:25434615_G_T:135,9,0
CM023631.1	25434640	.	C	T	2347.89	.	AC=4;AF=0.333;AN=12;DP=96;ExcessHet=0.0663;FS=0.000;MLEAC=4;MLEAF=0.333;MQ=58.81;QD=34.53;SOR=0.814	GT:AD:DP:GQ:PGT:PID:PL	1/1:0,37:37:99:1|1:25434639_A_G:1260,111,0	1/1:0,31:31:93:.:.:1139,93,0	0/0:6,0:6:18:.:.:0,18,243	0/0:14,0:14:42:.:.:0,42,547	0/0:3,0:3:9:.:.:0,9,115	0/0:5,0:5:15:.:.:0,15,168
CM023631.1	25434654	.	A	G	644.24	.	AC=2;AF=0.167;AN=12;BaseQRankSum=-6.190e-01;ClippingRankSum=0.00;DP=92;ExcessHet=3.4242;FS=1.935;MLEAC=2;MLEAF=0.167;MQ=59.92;MQRankSum=0.00;QD=26.84;ReadPosRankSum=1.15;SOR=0.617	GT:AD:DP:GQ:PL	0/0:31,0:31:81:0,81,1215	0/0:30,0:30:78:0,78,1170	0/1:2,6:8:63:225,0,63	0/1:4,12:16:99:456,0,126	0/0:3,0:3:9:0,9,89	0/0:4,0:4:12:0,12,138
CM023631.1	25434705	.	A	G	119.38	.	AC=2;AF=0.200;AN=10;DP=63;ExcessHet=0.2482;FS=0.000;MLEAC=2;MLEAF=0.200;MQ=53.67;QD=29.84;SOR=3.258	GT:AD:DP:GQ:PL	0/0:17,0:17:45:0,45,675	0/0:22,0:22:54:0,54,810	0/0:7,0:7:21:0,21,282	0/0:12,0:12:36:0,36,486	./.:1,0:1:.:0,0,0	1/1:0,4:4:12:159,12,0
CM023631.1	25434956	.	G	A	940.19	.	AC=4;AF=0.333;AN=12;DP=101;ExcessHet=0.0663;FS=0.000;MLEAC=4;MLEAF=0.333;MQ=58.84;QD=34.20;SOR=0.859	GT:AD:DP:GQ:PL	0/0:27,0:27:81:0,81,1058	0/0:33,0:33:99:0,99,1271	1/1:0,7:7:21:292,21,0	1/1:0,17:17:51:700,51,0	0/0:10,0:10:30:0,30,417	0/0:7,0:7:21:0,21,283
CM023631.1	25435261	.	C	T	855.1	.	AC=4;AF=0.400;AN=10;DP=65;ExcessHet=0.1047;FS=0.000;MLEAC=4;MLEAF=0.400;MQ=58.87;QD=31.32;SOR=1.402	GT:AD:DP:GQ:PGT:PID:PL	0/0:19,0:19:57:.:.:0,57,776	0/0:21,0:21:63:.:.:0,63,787	1/1:0,4:4:12:1|1:25435261_C_T:180,12,0	1/1:0,16:16:48:1|1:25435261_C_T:720,48,0	0/0:1,0:1:3:.:.:0,3,40	./.:0,0:0:.:.:.:0,0,0
CM023631.1	25435263	.	T	C	2405	.	AC=8;AF=1.00;AN=8;DP=64;ExcessHet=3.0103;FS=0.000;MLEAC=8;MLEAF=1.00;MQ=56.40;QD=30.73;SOR=1.316	GT:AD:DP:GQ:PGT:PID:PL	1/1:0,19:19:57:.:.:755,57,0	1/1:0,20:20:60:.:.:775,60,0	1/1:0,4:4:12:1|1:25435261_C_T:180,12,0	1/1:0,16:16:48:1|1:25435261_C_T:720,48,0	./.:1,0:1:.:.:.:0,0,0	./.:0,0:0:.:.:.:0,0,0
CM023631.1	25435332	.	C	A	174.49	.	AC=2;AF=0.200;AN=10;DP=114;ExcessHet=0.2482;FS=0.000;MLEAC=2;MLEAF=0.200;MQ=54.50;QD=34.90;SOR=3.611	GT:AD:DP:GQ:PL	0/0:38,0:38:99:0,99,1355	0/0:33,0:33:84:0,84,1260	0/0:12,0:12:36:0,36,468	0/0:26,0:26:72:0,72,1080	1/1:0,5:5:15:215,15,0	./.:0,0:0:.:0,0,0
CM023631.1	25435341	.	C	T	1301.94	.	AC=4;AF=0.400;AN=10;DP=107;ExcessHet=0.1047;FS=0.000;MLEAC=4;MLEAF=0.400;MQ=60.00;QD=28.57;SOR=0.976	GT:AD:DP:GQ:PGT:PID:PL	0/0:38,0:38:99:.:.:0,99,1355	0/0:33,0:33:90:.:.:0,90,1350	1/1:0,11:11:33:1|1:25435341_C_T:495,33,0	1/1:0,19:19:57:1|1:25435341_C_T:855,57,0	0/0:5,0:5:15:.:.:0,15,209	./.:0,0:0:.:.:.:0,0,0
CM023631.1	25435343	.	A	G	1301.94	.	AC=4;AF=0.400;AN=10;DP=107;ExcessHet=0.1047;FS=0.000;MLEAC=4;MLEAF=0.400;MQ=60.00;QD=32.70;SOR=0.976	GT:AD:DP:GQ:PGT:PID:PL	0/0:38,0:38:99:.:.:0,99,1355	0/0:33,0:33:90:.:.:0,90,1350	1/1:0,11:11:33:1|1:25435341_C_T:495,33,0	1/1:0,19:19:57:1|1:25435341_C_T:855,57,0	0/0:5,0:5:15:.:.:0,15,209	./.:0,0:0:.:.:.:0,0,0
CM023631.1	25435356	.	G	A	202.72	.	AC=1;AF=0.100;AN=10;BaseQRankSum=-1.853e+00;ClippingRankSum=0.00;DP=103;ExcessHet=3.0103;FS=6.154;MLEAC=1;MLEAF=0.100;MQ=60.00;MQRankSum=0.00;QD=16.89;ReadPosRankSum=-1.254e+00;SOR=1.061	GT:AD:DP:GQ:PL	0/0:38,0:38:99:0,99,1355	0/0:26,0:26:72:0,72,1022	0/1:6,6:12:99:234,0,234	0/0:22,0:22:4:0,4,694	0/0:5,0:5:15:0,15,209	./.:0,0:0:.:0,0,0
CM023631.1	25435362	.	C	T	577.62	.	AC=2;AF=0.200;AN=10;BaseQRankSum=0.651;ClippingRankSum=0.00;DP=98;ExcessHet=3.5218;FS=5.792;MLEAC=2;MLEAF=0.200;MQ=60.00;MQRankSum=0.00;QD=19.92;ReadPosRankSum=1.14;SOR=0.788	GT:AD:DP:GQ:PL	0/0:38,0:38:99:0,99,1355	0/0:26,0:26:72:0,72,1022	0/1:6,6:12:99:234,0,234	0/1:6,11:17:99:379,0,201	0/0:4,0:4:12:0,12,174	./.:0,0:0:.:0,0,0
CM023631.1	25435474	.	C	T	170.25	.	AC=2;AF=0.167;AN=12;BaseQRankSum=0.699;ClippingRankSum=0.00;DP=84;ExcessHet=3.4242;FS=0.000;MLEAC=2;MLEAF=0.167;MQ=60.00;MQRankSum=0.00;QD=5.49;ReadPosRankSum=0.586;SOR=0.765	GT:AD:DP:GQ:PL	0/0:24,0:24:72:0,72,844	0/0:24,0:24:72:0,72,853	0/1:8,3:11:96:96,0,274	0/1:16,4:20:99:110,0,536	0/0:3,0:3:9:0,9,107	0/0:1,0:1:3:0,3,39
CM023631.1	25435478	.	A	G	1748.82	.	AC=4;AF=0.333;AN=12;DP=93;ExcessHet=0.0663;FS=0.000;MLEAC=4;MLEAF=0.333;MQ=59.30;QD=34.29;SOR=0.900	GT:AD:DP:GQ:PL	1/1:0,25:25:75:856,75,0	1/1:0,26:26:78:942,78,0	0/0:12,0:12:30:0,30,450	0/0:26,0:26:72:0,72,1080	0/0:3,0:3:9:0,9,107	0/0:1,0:1:3:0,3,39
CM023631.1	25435479	.	G	T	1343.54	.	AC=6;AF=0.600;AN=10;DP=90;ExcessHet=0.1047;FS=0.000;MLEAC=6;MLEAF=0.600;MQ=58.09;QD=27.97;SOR=0.927	GT:AD:DP:GQ:PGT:PID:PL	0/0:25,0:25:75:.:.:0,75,858	0/0:26,0:26:78:.:.:0,78,956	1/1:0,12:12:35:.:.:414,35,0	1/1:0,21:21:63:.:.:842,63,0	1/1:0,3:3:9:1|1:25435479_G_T:135,9,0	./.:1,0:1:.:.:.:0,0,0
CM023631.1	25435480	.	CCG	C	87.38	.	AC=2;AF=0.167;AN=12;DP=94;ExcessHet=0.2020;FS=0.000;MLEAC=1;MLEAF=0.083;MQ=47.99;QD=29.13;SOR=1.179	GT:AD:DP:GQ:PGT:PID:PL	0/0:25,0:25:75:.:.:0,75,858	0/0:27,0:27:81:.:.:0,81,942	0/0:12,0:12:33:.:.:0,33,495	0/0:25,0:25:72:.:.:0,72,1080	1/1:0,3:3:9:1|1:25435479_G_T:135,9,0	0/0:1,0:1:3:.:.:0,3,45
CM023631.1	25435484	.	A	ATT	87.65	.	AC=2;AF=0.200;AN=10;DP=96;ExcessHet=0.2482;FS=0.000;MLEAC=1;MLEAF=0.100;MQ=42.93;QD=29.22;SOR=1.179	GT:AD:DP:GQ:PGT:PID:PL	0/0:27,0:27:81:.:.:0,81,911	0/0:27,0:27:81:.:.:0,81,942	0/0:12,0:12:33:.:.:0,33,495	0/0:25,0:25:72:.:.:0,72,1080	1/1:0,3:3:9:1|1:25435479_G_T:135,9,0	./.:1,0:1:.:.:.:0,0,0
CM023631.1	25435507	.	T	C	96.43	.	AC=2;AF=0.167;AN=12;DP=93;ExcessHet=0.2020;FS=0.000;MLEAC=1;MLEAF=0.083;MQ=49.83;QD=30.21;SOR=0.693	GT:AD:DP:GQ:PGT:PID:PL	0/0:26,0:26:72:.:.:0,72,1080	0/0:27,0:27:81:.:.:0,81,985	0/0:10,0:10:24:.:.:0,24,360	0/0:26,0:26:72:.:.:0,72,1017	1/1:0,2:2:9:1|1:25435479_G_T:135,9,0	0/0:1,0:1:3:.:.:0,3,43
CM023631.1	25435523	.	T	A	1339.5	.	AC=4;AF=0.500;AN=8;DP=94;ExcessHet=0.1902;FS=0.000;MLEAC=4;MLEAF=0.500;MQ=58.31;QD=26.23;SOR=0.693	GT:AD:DP:GQ:PL	0/0:25,0:25:66:0,66,990	0/0:33,0:33:93:0,93,1395	1/1:0,9:9:27:391,27,0	1/1:0,25:25:75:992,75,0	./.:1,0:1:.:0,0,0	./.:1,0:1:.:0,0,0
CM023631.1	25435548	.	C	T	1872.46	.	AC=4;AF=0.333;AN=12;DP=91;ExcessHet=0.0663;FS=0.000;MLEAC=4;MLEAF=0.333;MQ=58.88;QD=34.68;SOR=0.693	GT:AD:DP:GQ:PL	1/1:0,27:27:81:970,81,0	1/1:0,27:27:81:951,81,0	0/0:8,0:8:24:0,24,281	0/0:26,0:26:72:0,72,952	0/0:1,0:1:3:0,3,39	0/0:2,0:2:6:0,6,81
CM023631.1	25435780	.	T	G	181.03	.	AC=2;AF=0.200;AN=10;DP=92;ExcessHet=0.2482;FS=0.000;MLEAC=2;MLEAF=0.200;MQ=55.55;QD=30.17;SOR=1.329	GT:AD:DP:GQ:PL	0/0:22,0:22:54:0,54,810	0/0:29,0:29:81:0,81,1215	0/0:13,0:13:18:0,18,442	0/0:21,0:21:57:0,57,855	1/1:0,6:6:18:222,18,0	./.:1,0:1:.:0,0,0
CM023631.1	25435781	.	A	C	1902.2	.	AC=4;AF=0.333;AN=12;DP=93;ExcessHet=0.0663;FS=0.000;MLEAC=4;MLEAF=0.333;MQ=55.75;QD=30.31;SOR=0.994	GT:AD:DP:GQ:PL	1/1:0,22:22:66:762,66,0	1/1:0,29:29:87:1190,87,0	0/0:13,0:13:36:0,36,540	0/0:22,0:22:60:0,60,900	0/0:6,0:6:18:0,18,223	0/0:1,0:1:3:0,3,32
CM023631.1	25435988	.	TTTGTAGGCG	T	72.53	.	AC=1;AF=0.100;AN=10;BaseQRankSum=-7.320e-01;ClippingRankSum=0.00;DP=102;ExcessHet=3.4242;FS=0.000;MLEAC=1;MLEAF=0.100;MQ=58.43;MQRankSum=-8.870e-01;QD=9.07;ReadPosRankSum=-1.465e+00;SOR=0.307	GT:AD:DP:GQ:PL	0/0:47,0:47:99:0,120,1800	0/0:25,0:25:72:0,72,1080	0/1:5,3:8:99:111,0,561	0/0:21,0:21:0:0,0,632	./.:0,0:0:.:0,0,0	0/0:1,0:1:3:0,3,39
CM023631.1	25436034	.	TG	T	67.07	.	AC=1;AF=0.100;AN=10;BaseQRankSum=-1.004e+00;ClippingRankSum=0.00;DP=60;ExcessHet=3.0103;FS=2.836;MLEAC=1;MLEAF=0.100;MQ=56.19;MQRankSum=-8.640e-01;QD=4.79;ReadPosRankSum=-1.007e+00;SOR=0.105	GT:AD:DP:GQ:PL	0/0:22,0:22:18:0,18,270	0/1:10,4:14:99:107,0,331	0/0:4,0:4:9:0,9,135	0/0:18,0:18:45:0,45,675	./.:0,0:0:.:0,0,0	0/0:1,0:1:3:0,3,39
CM023631.1	25436323	.	T	C	2741.97	.	AC=8;AF=1.00;AN=8;DP=78;ExcessHet=3.0103;FS=0.000;MLEAC=8;MLEAF=1.00;MQ=56.21;QD=27.69;SOR=0.749	GT:AD:DP:GQ:PGT:PID:PL	1/1:0,26:26:78:.:.:917,78,0	1/1:0,21:21:63:.:.:755,63,0	1/1:0,5:5:15:1|1:25436323_T_C:225,15,0	1/1:0,20:20:60:1|1:25436323_T_C:870,60,0	./.:4,0:4:.:.:.:0,0,0	./.:1,0:1:.:.:.:0,0,0
CM023631.1	25436339	.	G	C	984.73	.	AC=4;AF=0.333;AN=12;DP=78;ExcessHet=0.0663;FS=0.000;MLEAC=4;MLEAF=0.333;MQ=60.00;QD=34.23;SOR=0.776	GT:AD:DP:GQ:PGT:PID:PL	0/0:25,0:25:60:.:.:0,60,900	0/0:25,0:25:60:.:.:0,60,900	1/1:0,6:6:18:1|1:25436323_T_C:269,18,0	1/1:0,17:17:51:1|1:25436323_T_C:765,51,0	0/0:4,0:4:12:.:.:0,12,139	0/0:1,0:1:3:.:.:0,3,35
CM023631.1	25436389	.	T	C	184.5	.	AC=2;AF=0.200;AN=10;DP=70;ExcessHet=0.2482;FS=0.000;MLEAC=2;MLEAF=0.200;MQ=53.52;QD=27.82;SOR=1.022	GT:AD:DP:GQ:PGT:PID:PL	0/0:19,0:19:42:.:.:0,42,630	0/0:21,0:21:60:.:.:0,60,900	0/0:8,0:8:24:.:.:0,24,271	0/0:16,0:16:45:.:.:0,45,675	1/1:0,5:5:15:1|1:25436389_T_C:225,15,0	./.:1,0:1:.:.:.:0,0,0
CM023631.1	25436390	.	A	T	184.5	.	AC=2;AF=0.200;AN=10;DP=74;ExcessHet=0.2482;FS=0.000;MLEAC=2;MLEAF=0.200;MQ=53.52;QD=29.90;SOR=1.022	GT:AD:DP:GQ:PGT:PID:PL	0/0:20,0:20:45:.:.:0,45,675	0/0:24,0:24:72:.:.:0,72,901	0/0:8,0:8:24:.:.:0,24,271	0/0:16,0:16:45:.:.:0,45,675	1/1:0,5:5:15:1|1:25436389_T_C:225,15,0	./.:1,0:1:.:.:.:0,0,0
CM023631.1	25436392	.	G	A	1260.4	.	AC=3;AF=0.250;AN=12;BaseQRankSum=0.029;ClippingRankSum=0.00;DP=77;ExcessHet=0.6367;FS=2.695;MLEAC=3;MLEAF=0.250;MQ=59.82;MQRankSum=0.898;QD=27.40;ReadPosRankSum=-4.640e-01;SOR=0.968	GT:AD:DP:GQ:PGT:PID:PL	1/1:0,21:21:66:1|1:25436392_G_A:929,66,0	0/1:15,10:25:99:0|1:25436392_G_A:375,0,600	0/0:8,0:8:24:.:.:0,24,271	0/0:17,0:17:48:.:.:0,48,720	0/0:5,0:5:12:.:.:0,12,180	0/0:1,0:1:3:.:.:0,3,44
CM023631.1	25436397	.	C	T	2375.93	.	AC=7;AF=0.583;AN=12;BaseQRankSum=-2.060e-01;ClippingRankSum=0.00;DP=75;ExcessHet=0.3421;FS=4.083;MLEAC=8;MLEAF=0.667;MQ=59.88;MQRankSum=0.898;QD=33.94;ReadPosRankSum=-4.190e-01;SOR=1.090	GT:AD:DP:GQ:PGT:PID:PL	1/1:0,21:21:69:1|1:25436392_G_A:967,69,0	0/1:15,10:25:99:0|1:25436392_G_A:375,0,600	1/1:0,7:7:21:1|1:25436397_C_T:315,21,0	1/1:0,17:17:54:1|1:25436397_C_T:764,54,0	0/0:4,0:4:9:.:.:0,9,135	0/0:1,0:1:3:.:.:0,3,44
CM023631.1	25436409	.	T	G	1135.6	.	AC=6;AF=0.600;AN=10;DP=75;ExcessHet=0.1047;FS=0.000;MLEAC=6;MLEAF=0.600;MQ=59.92;QD=29.16;SOR=1.220	GT:AD:DP:GQ:PGT:PID:PL	0/0:24,0:24:57:.:.:0,57,855	0/0:25,0:25:63:.:.:0,63,945	1/1:0,7:7:21:1|1:25436397_C_T:315,21,0	1/1:0,16:16:51:1|1:25436397_C_T:733,51,0	1/1:0,3:3:9:1|1:25436389_T_C:135,9,0	./.:0,0:0:.:.:.:0,0,0
CM023631.1	25436416	.	G	A	96.73	.	AC=2;AF=0.200;AN=10;DP=72;ExcessHet=0.2482;FS=0.000;MLEAC=1;MLEAF=0.100;MQ=59.34;QD=32.24;SOR=1.179	GT:AD:DP:GQ:PGT:PID:PL	0/0:20,0:20:60:.:.:0,60,745	0/0:25,0:25:63:.:.:0,63,945	0/0:7,0:7:18:.:.:0,18,270	0/0:17,0:17:48:.:.:0,48,720	1/1:0,3:3:9:1|1:25436389_T_C:135,9,0	./.:0,0:0:.:.:.:0,0,0
CM023631.1	25436439	.	C	T,A	775.16	.	AC=4,2;AF=0.400,0.200;AN=10;DP=73;ExcessHet=0.1047;FS=0.000;MLEAC=4,1;MLEAF=0.400,0.100;MQ=59.89;QD=30.26;SOR=0.914	GT:AD:DP:GQ:PGT:PID:PL	0/0:25,0,0:25:69:.:.:0,69,1035,69,1035,1035	0/0:30,0,0:30:45:.:.:0,45,1006,45,1006,1006	1/1:0,4,0:4:12:1|1:25436397_C_T:180,12,0,180,12,180	1/1:0,12,0:12:39:1|1:25436397_C_T:550,39,0,550,39,550	2/2:0,0,2:2:6:1|1:25436389_T_C:90,90,90,6,6,0	./.:0,0,0:0:.:.:.:0,0,0,0,0,0
CM023631.1	25436512	.	A	G	3144.97	.	AC=8;AF=1.00;AN=8;DP=87;ExcessHet=3.0103;FS=0.000;MLEAC=8;MLEAF=1.00;MQ=59.48;QD=28.47;SOR=0.839	GT:AD:DP:GQ:PL	1/1:0,38:38:99:1339,114,0	1/1:0,30:30:90:1091,90,0	1/1:0,5:5:15:211,15,0	1/1:0,13:13:39:529,39,0	./.:1,0:1:.:0,0,0	./.:0,0:0:.:0,0,0
CM023631.1	25436560	.	G	A	762.12	.	AC=4;AF=0.500;AN=8;DP=88;ExcessHet=0.1902;FS=0.000;MLEAC=4;MLEAF=0.500;MQ=60.00;QD=26.77;SOR=1.493	GT:AD:DP:GQ:PGT:PID:PL	0/0:39,0:39:99:.:.:0,99,1485	0/0:31,0:31:90:.:.:0,90,1105	1/1:0,4:4:12:1|1:25436560_G_A:180,12,0	1/1:0,14:14:42:1|1:25436560_G_A:625,42,0	./.:0,0:0:.:.:.:0,0,0	./.:0,0:0:.:.:.:0,0,0
CM023631.1	25436563	.	G	GC	753.07	.	AC=4;AF=0.500;AN=8;DP=87;ExcessHet=0.1902;FS=0.000;MLEAC=4;MLEAF=0.500;MQ=60.00;QD=32.71;SOR=1.371	GT:AD:DP:GQ:PGT:PID:PL	0/0:39,0:39:99:.:.:0,99,1485	0/0:31,0:31:90:.:.:0,90,1105	1/1:0,4:4:12:1|1:25436560_G_A:180,12,0	1/1:0,13:13:42:1|1:25436560_G_A:625,42,0	./.:0,0:0:.:.:.:0,0,0	./.:0,0:0:.:.:.:0,0,0
CM023631.1	25436593	.	G	C	42.91	.	AC=1;AF=0.125;AN=8;BaseQRankSum=1.38;ClippingRankSum=0.00;DP=86;ExcessHet=3.0103;FS=0.000;MLEAC=1;MLEAF=0.125;MQ=60.00;MQRankSum=0.00;QD=10.73;ReadPosRankSum=0.00;SOR=0.693	GT:AD:DP:GQ:PL	0/0:39,0:39:99:0,99,1485	0/0:32,0:32:84:0,84,1260	0/1:2,2:4:37:74,0,37	0/0:11,0:11:33:0,33,423	./.:0,0:0:.:0,0,0	./.:0,0:0:.:0,0,0
CM023631.1	25436641	.	C	A	349.77	.	AC=4;AF=0.500;AN=8;DP=76;ExcessHet=0.1902;FS=0.000;MLEAC=4;MLEAF=0.500;MQ=60.00;QD=34.98;SOR=1.085	GT:AD:DP:GQ:PGT:PID:PL	0/0:39,0:39:99:.:.:0,99,1485	0/0:27,0:27:72:.:.:0,72,1080	1/1:0,3:3:9:1|1:25436641_C_A:100,9,0	1/1:0,7:7:21:.:.:292,21,0	./.:0,0:0:.:.:.:0,0,0	./.:0,0:0:.:.:.:0,0,0
CM023631.1	25436664	.	C	T	364.23	.	AC=3;AF=0.375;AN=8;BaseQRankSum=0.549;ClippingRankSum=0.00;DP=66;ExcessHet=1.0474;FS=2.522;MLEAC=3;MLEAF=0.375;MQ=60.00;MQRankSum=0.00;QD=28.02;ReadPosRankSum=-7.690e-01;SOR=0.877	GT:AD:DP:GQ:PGT:PID:PL	0/0:31,0:31:78:.:.:0,78,1170	0/0:22,0:22:60:.:.:0,60,900	1/1:0,3:3:9:1|1:25436641_C_A:135,9,0	0/1:3,7:10:89:.:.:267,0,89	./.:0,0:0:.:.:.:0,0,0	./.:0,0:0:.:.:.:0,0,0
CM023631.1	25436692	.	T	C	683.12	.	AC=4;AF=0.500;AN=8;DP=47;ExcessHet=0.1902;FS=0.000;MLEAC=4;MLEAF=0.500;MQ=60.00;QD=34.58;SOR=1.609	GT:AD:DP:GQ:PGT:PID:PL	0/0:18,0:18:39:.:.:0,39,585	0/0:13,0:13:33:.:.:0,33,495	1/1:0,4:4:12:1|1:25436641_C_A:180,12,0	1/1:0,12:12:39:1|1:25436692_T_C:546,39,0	./.:0,0:0:.:.:.:0,0,0	./.:0,0:0:.:.:.:0,0,0
CM023631.1	25436746	.	A	AGAGCAGTTTTTTGTCAAGCCT	855.26	.	AC=4;AF=0.500;AN=8;DP=28;ExcessHet=0.1902;FS=0.000;MLEAC=4;MLEAF=0.500;MQ=60.00;QD=31.16;SOR=2.179	GT:AD:DP:GQ:PGT:PID:PL	0/0:3,0:3:9:.:.:0,9,131	0/0:8,0:8:24:.:.:0,24,286	1/1:0,4:4:12:1|1:25436641_C_A:180,12,0	1/1:0,13:13:51:1|1:25436692_T_C:726,51,0	./.:0,0:0:.:.:.:0,0,0	./.:0,0:0:.:.:.:0,0,0
CM023631.1	25436748	.	C	T	382.76	.	AC=2;AF=0.250;AN=8;BaseQRankSum=2.10;ClippingRankSum=0.00;DP=33;ExcessHet=3.9794;FS=0.000;MLEAC=3;MLEAF=0.375;MQ=57.00;MQRankSum=-1.350e-01;QD=29.44;ReadPosRankSum=0.00;SOR=1.802	GT:AD:DP:GQ:PGT:PID:PL	0/1:0,5:5:7:0|1:25436748_C_T:187,0,7	0/1:2,6:8:66:0|1:25436748_C_T:226,0,66	0/0:4,0:4:0:.:.:0,0,82	0/0:16,0:16:48:.:.:0,48,622	./.:0,0:0:.:.:.:0,0,0	./.:0,0:0:.:.:.:0,0,0
CM023631.1	25436749	.	G	A	852.3	.	AC=4;AF=0.500;AN=8;DP=34;ExcessHet=0.1902;FS=0.000;MLEAC=4;MLEAF=0.500;MQ=60.00;QD=35.36;SOR=2.419	GT:AD:DP:GQ:PGT:PID:PL	0/0:6,0:6:18:.:.:0,18,244	0/0:9,0:9:27:.:.:0,27,324	1/1:0,4:4:12:1|1:25436641_C_A:180,12,0	1/1:0,15:15:48:1|1:25436692_T_C:715,48,0	./.:0,0:0:.:.:.:0,0,0	./.:0,0:0:.:.:.:0,0,0
CM023631.1	25436766	.	C	T	155.45	.	AC=3;AF=0.375;AN=8;BaseQRankSum=0.00;ClippingRankSum=0.00;DP=43;ExcessHet=1.0474;FS=0.000;MLEAC=3;MLEAF=0.375;MQ=60.00;MQRankSum=0.00;QD=7.77;ReadPosRankSum=0.00;SOR=1.051	GT:AD:DP:GQ:PGT:PID:PL	0/0:11,0:11:33:.:.:0,33,365	0/0:12,0:12:36:.:.:0,36,423	1/1:0,4:4:12:1|1:25436641_C_A:165,12,0	0/1:14,2:16:29:.:.:29,0,507	./.:0,0:0:.:.:.:0,0,0	./.:0,0:0:.:.:.:0,0,0
CM023631.1	25436797	.	T	C	1054.65	.	AC=4;AF=0.500;AN=8;DP=57;ExcessHet=0.1902;FS=0.000;MLEAC=4;MLEAF=0.500;MQ=58.93;QD=32.22;SOR=1.302	GT:AD:DP:GQ:PGT:PID:PL	0/0:15,0:15:45:.:.:0,45,474	0/0:15,0:15:45:.:.:0,45,516	1/1:0,6:6:18:1|1:25436641_C_A:248,18,0	1/1:0,21:21:63:.:.:850,63,0	./.:0,0:0:.:.:.:0,0,0	./.:0,0:0:.:.:.:0,0,0
CM023631.1	25436934	.	G	T	855.34	.	AC=4;AF=1.00;AN=4;BaseQRankSum=1.28;ClippingRankSum=0.00;DP=25;ExcessHet=3.0103;FS=0.000;MLEAC=4;MLEAF=1.00;MQ=55.89;MQRankSum=-3.970e-01;QD=34.51;ReadPosRankSum=1.32;SOR=0.990	GT:AD:DP:GQ:PL	./.:0,0:0:.:0,0,0	./.:1,0:1:.:0,0,0	1/1:1,4:5:7:168,7,0	1/1:1,17:18:49:712,49,0	./.:0,0:0:.:0,0,0	./.:0,0:0:.:0,0,0
CM023631.1	25437014	.	T	A	396.51	.	AC=3;AF=0.375;AN=8;BaseQRankSum=-7.900e-02;ClippingRankSum=0.00;DP=36;ExcessHet=1.0474;FS=0.000;MLEAC=2;MLEAF=0.250;MQ=58.41;MQRankSum=0.048;QD=24.78;ReadPosRankSum=0.740;SOR=1.139	GT:AD:DP:GQ:PGT:PID:PL	0/0:8,0:8:24:.:.:0,24,222	0/0:11,0:11:33:.:.:0,33,421	1/1:0,2:2:6:1|1:25437014_T_A:90,6,0	0/1:5,9:14:99:.:.:343,0,179	./.:0,0:0:.:.:.:0,0,0	./.:0,0:0:.:.:.:0,0,0
CM023631.1	25437031	.	T	C	674.71	.	AC=4;AF=0.500;AN=8;DP=32;ExcessHet=0.1902;FS=0.000;MLEAC=4;MLEAF=0.500;MQ=58.31;QD=33.37;SOR=0.941	GT:AD:DP:GQ:PGT:PID:PL	0/0:8,0:8:21:.:.:0,21,315	0/0:8,0:8:24:.:.:0,24,343	1/1:0,2:2:6:1|1:25437014_T_A:90,6,0	1/1:0,14:14:42:.:.:626,42,0	./.:0,0:0:.:.:.:0,0,0	./.:0,0:0:.:.:.:0,0,0
CM023631.1	25437113	.	C	T	978.74	.	AC=3;AF=0.250;AN=12;BaseQRankSum=0.334;ClippingRankSum=0.00;DP=69;ExcessHet=0.7918;FS=1.883;MLEAC=4;MLEAF=0.333;MQ=56.40;MQRankSum=-7.320e-01;QD=25.76;ReadPosRankSum=0.262;SOR=0.283	GT:AD:DP:GQ:PL	1/1:1,20:21:20:776,20,0	0/1:10,7:17:99:244,0,364	0/0:5,0:5:0:0,0,118	0/0:20,0:20:16:0,16,715	0/0:3,0:3:9:0,9,120	0/0:3,0:3:9:0,9,124
CM023631.1	25437194	.	C	A	2364.08	.	AC=8;AF=0.667;AN=12;DP=135;ExcessHet=0.0663;FS=0.000;MLEAC=8;MLEAF=0.667;MQ=58.06;QD=29.20;SOR=1.143	GT:AD:DP:GQ:PL	0/0:37,0:37:99:0,99,1288	0/0:36,0:36:99:0,99,1485	1/1:0,6:6:18:218,18,0	1/1:0,28:28:83:1077,83,0	1/1:0,19:19:57:768,57,0	1/1:0,9:9:27:353,27,0
CM023631.1	25437279	.	C	T	787.29	.	AC=4;AF=0.333;AN=12;DP=109;ExcessHet=0.0663;FS=0.000;MLEAC=4;MLEAF=0.333;MQ=54.08;QD=25.58;SOR=2.636	GT:AD:DP:GQ:PL	0/0:34,0:34:99:0,99,1261	0/0:26,0:26:72:0,72,1080	0/0:10,0:10:30:0,30,417	0/0:18,0:18:51:0,51,765	1/1:0,15:15:45:618,45,0	1/1:0,6:6:18:221,18,0
CM023631.1	25437337	.	G	A	948.57	.	AC=6;AF=0.600;AN=10;DP=68;ExcessHet=0.1047;FS=0.000;MLEAC=6;MLEAF=0.600;MQ=59.02;QD=28.49;SOR=0.963	GT:AD:DP:GQ:PL	0/0:27,0:27:70:0,70,980	0/0:18,0:18:45:0,45,675	1/1:0,8:8:24:349,24,0	1/1:0,12:12:36:517,36,0	1/1:0,3:3:9:130,9,0	./.:0,0:0:.:0,0,0
CM023631.1	25437373	.	C	CTG	722.92	.	AC=4;AF=1.00;AN=4;DP=52;ExcessHet=3.0103;FS=0.000;MLEAC=4;MLEAF=1.00;MQ=38.36;QD=27.50;SOR=0.804	GT:AD:DP:GQ:PL	./.:20,0:20:.:0,0,0	./.:8,0:8:.:0,0,0	1/1:0,6:6:18:270,18,0	1/1:0,11:11:33:487,33,0	./.:2,0:2:.:0,0,0	./.:0,0:0:.:0,0,0
CM023631.1	25437494	.	C	G	742.92	.	AC=4;AF=0.333;AN=12;DP=100;ExcessHet=0.0663;FS=0.000;MLEAC=4;MLEAF=0.333;MQ=58.74;QD=28.76;SOR=1.493	GT:AD:DP:GQ:PL	0/0:33,0:33:99:0,99,1128	0/0:35,0:35:99:0,99,1327	1/1:0,6:6:18:262,18,0	1/1:0,12:12:36:532,36,0	0/0:11,0:11:33:0,33,442	0/0:3,0:3:9:0,9,131
CM023631.1	25437533	.	C	T	409.37	.	AC=2;AF=0.167;AN=12;BaseQRankSum=-2.530e-01;ClippingRankSum=0.00;DP=110;ExcessHet=3.4242;FS=5.825;MLEAC=2;MLEAF=0.167;MQ=60.00;MQRankSum=0.00;QD=25.59;ReadPosRankSum=1.60;SOR=1.250	GT:AD:DP:GQ:PGT:PID:PL	0/0:39,0:39:99:.:.:0,105,1422	0/0:35,0:35:99:.:.:0,99,1327	0/1:2,3:5:45:0|1:25437533_C_T:120,0,45	0/1:2,9:11:57:.:.:326,0,57	0/0:18,0:18:54:.:.:0,54,760	0/0:2,0:2:6:.:.:0,6,76
CM023631.1	25437564	.	A	G	674.57	.	AC=4;AF=0.333;AN=12;BaseQRankSum=0.967;ClippingRankSum=0.00;DP=100;ExcessHet=0.0663;FS=4.771;MLEAC=3;MLEAF=0.250;MQ=60.00;MQRankSum=0.00;QD=35.56;ReadPosRankSum=-1.383e+00;SOR=1.598	GT:AD:DP:GQ:PGT:PID:PL	0/0:32,0:32:81:.:.:0,81,1215	0/0:31,0:31:75:.:.:0,75,1125	1/1:1,5:6:2:1|1:25437533_C_T:185,2,0	1/1:0,12:12:36:.:.:534,36,0	0/0:18,0:18:48:.:.:0,48,720	0/0:1,0:1:3:.:.:0,3,38
CM023631.1	25437611	.	C	G	278.34	.	AC=2;AF=0.333;AN=6;DP=64;ExcessHet=0.4576;FS=0.000;MLEAC=2;MLEAF=0.333;MQ=29.88;QD=37.13;SOR=0.941	GT:AD:DP:GQ:PGT:PID:PL	0/0:20,0:20:60:.:.:0,60,742	0/0:17,0:17:45:.:.:0,45,675	./.:7,0:7:.:.:.:0,0,0	./.:13,0:13:.:.:.:0,0,0	1/1:0,7:7:21:1|1:25437611_C_G:315,21,0	./.:0,0:0:.:.:.:0,0,0
CM023631.1	25437612	.	G	A	273.73	.	AC=2;AF=0.200;AN=10;DP=64;ExcessHet=0.2482;FS=0.000;MLEAC=2;MLEAF=0.200;MQ=58.68;QD=30.41;SOR=0.941	GT:AD:DP:GQ:PGT:PID:PL	0/0:20,0:20:60:.:.:0,60,742	0/0:17,0:17:45:.:.:0,45,675	0/0:7,0:7:21:.:.:0,21,253	0/0:13,0:13:36:.:.:0,36,540	1/1:0,7:7:21:1|1:25437611_C_G:315,21,0	./.:0,0:0:.:.:.:0,0,0
CM023631.1	25437858	.	A	G	674.37	.	AC=4;AF=0.333;AN=12;DP=92;ExcessHet=0.0663;FS=0.000;MLEAC=4;MLEAF=0.333;MQ=60.00;QD=32.11;SOR=0.784	GT:AD:DP:GQ:PL	0/0:26,0:26:72:0,72,1080	0/0:24,0:24:66:0,66,990	1/1:0,6:6:18:259,18,0	1/1:0,15:15:44:467,44,0	0/0:15,0:15:45:0,45,628	0/0:6,0:6:18:0,18,203
CM023631.1	25437928	.	C	T	349.4	.	AC=2;AF=0.167;AN=12;DP=106;ExcessHet=0.2020;FS=0.000;MLEAC=2;MLEAF=0.167;MQ=55.39;QD=34.94;SOR=0.693	GT:AD:DP:GQ:PL	0/0:38,0:38:99:0,105,1412	0/0:33,0:33:90:0,90,1350	0/0:8,0:8:24:0,24,266	0/0:15,0:15:45:0,45,546	1/1:0,10:10:30:392,30,0	0/0:2,0:2:6:0,6,79
CM023631.1	25437959	.	C	T	140.4	.	AC=2;AF=0.200;AN=10;DP=104;ExcessHet=0.2482;FS=0.000;MLEAC=2;MLEAF=0.200;MQ=49.98;QD=33.58;SOR=1.609	GT:AD:DP:GQ:PGT:PID:PL	0/0:38,0:38:99:.:.:0,105,1412	0/0:40,0:40:85:.:.:0,85,1482	0/0:7,0:7:18:.:.:0,18,270	0/0:14,0:14:39:.:.:0,39,585	1/1:0,4:4:12:1|1:25437959_C_T:180,12,0	./.:1,0:1:.:.:.:0,0,0
CM023631.1	25437960	.	C	T	748.62	.	AC=4;AF=0.333;AN=12;DP=102;ExcessHet=0.0663;FS=0.000;MLEAC=4;MLEAF=0.333;MQ=60.00;QD=28.55;SOR=0.892	GT:AD:DP:GQ:PL	0/0:38,0:38:99:0,105,1412	0/0:39,0:39:28:0,28,1373	1/1:0,7:7:21:299,21,0	1/1:0,13:13:39:499,39,0	0/0:4,0:4:12:0,12,161	0/0:1,0:1:3:0,3,30
CM023631.1	25437972	.	A	G	140.4	.	AC=2;AF=0.200;AN=10;DP=98;ExcessHet=0.2482;FS=0.000;MLEAC=2;MLEAF=0.200;MQ=49.98;QD=25.20;SOR=1.609	GT:AD:DP:GQ:PGT:PID:PL	0/0:38,0:38:99:.:.:0,105,1412	0/0:36,0:36:99:.:.:0,102,1530	0/0:6,0:6:18:.:.:0,18,217	0/0:13,0:13:33:.:.:0,33,495	1/1:0,4:4:12:1|1:25437959_C_T:180,12,0	./.:1,0:1:.:.:.:0,0,0
CM023631.1	25437977	.	T	C	96.74	.	AC=2;AF=0.200;AN=10;DP=93;ExcessHet=0.2482;FS=0.000;MLEAC=1;MLEAF=0.100;MQ=54.44;QD=32.25;SOR=2.833	GT:AD:DP:GQ:PGT:PID:PL	0/0:38,0:38:99:.:.:0,105,1412	0/0:38,0:38:87:.:.:0,87,1305	0/0:6,0:6:18:.:.:0,18,217	0/0:8,0:8:24:.:.:0,24,321	1/1:0,3:3:9:1|1:25437959_C_T:135,9,0	./.:0,0:0:.:.:.:0,0,0
CM023631.1	25437988	.	T	G	96.78	.	AC=2;AF=0.200;AN=10;DP=90;ExcessHet=0.2482;FS=0.000;MLEAC=1;MLEAF=0.100;MQ=54.44;QD=32.26;SOR=2.833	GT:AD:DP:GQ:PGT:PID:PL	0/0:38,0:38:99:.:.:0,105,1412	0/0:36,0:36:99:.:.:0,99,1485	0/0:5,0:5:15:.:.:0,15,174	0/0:8,0:8:24:.:.:0,24,321	1/1:0,3:3:9:1|1:25437959_C_T:135,9,0	./.:0,0:0:.:.:.:0,0,0
CM023631.1	25437998	.	C	A	96.81	.	AC=2;AF=0.200;AN=10;DP=88;ExcessHet=0.2482;FS=0.000;MLEAC=1;MLEAF=0.100;MQ=52.01;QD=31.33;SOR=2.303	GT:AD:DP:GQ:PGT:PID:PL	0/0:38,0:38:99:.:.:0,105,1412	0/0:35,0:35:90:.:.:0,90,1350	0/0:5,0:5:15:.:.:0,15,174	0/0:8,0:8:18:.:.:0,18,270	1/1:0,2:2:9:1|1:25437959_C_T:135,9,0	./.:0,0:0:.:.:.:0,0,0
CM023631.1	25437999	.	G	A	752.03	.	AC=1;AF=0.125;AN=8;BaseQRankSum=0.020;ClippingRankSum=0.00;DP=85;ExcessHet=3.0103;FS=0.000;MLEAC=1;MLEAF=0.125;MQ=59.75;MQRankSum=1.73;QD=22.12;ReadPosRankSum=1.36;SOR=0.617	GT:AD:DP:GQ:PL	0/0:38,0:38:99:0,105,1412	0/1:9,25:34:99:783,0,215	0/0:5,0:5:15:0,15,174	0/0:8,0:8:18:0,18,270	./.:0,0:0:.:0,0,0	./.:0,0:0:.:0,0,0
CM023631.1	25438015	.	A	G	415.99	.	AC=4;AF=0.500;AN=8;DP=80;ExcessHet=0.1902;FS=0.000;MLEAC=4;MLEAF=0.500;MQ=60.00;QD=26.00;SOR=0.859	GT:AD:DP:GQ:PL	0/0:38,0:38:99:0,105,1412	0/0:31,0:31:90:0,90,1350	1/1:0,5:5:15:206,15,0	1/1:0,6:6:18:253,18,0	./.:0,0:0:.:0,0,0	./.:0,0:0:.:0,0,0
CM023631.1	25438050	.	G	A	445.15	.	AC=4;AF=0.333;AN=12;DP=58;ExcessHet=0.0663;FS=0.000;MLEAC=5;MLEAF=0.417;MQ=60.00;QD=30.34;SOR=1.270	GT:AD:DP:GQ:PGT:PID:PL	0/0:22,0:22:62:.:.:0,62,945	0/0:23,0:23:66:.:.:0,66,990	1/1:0,5:5:15:1|1:25438050_G_A:224,15,0	1/1:0,6:6:18:1|1:25438050_G_A:268,18,0	0/0:1,0:1:3:.:.:0,3,31	0/0:1,0:1:3:.:.:0,3,38
CM023631.1	25438063	.	A	G	402.57	.	AC=4;AF=0.333;AN=12;DP=65;ExcessHet=0.0663;FS=0.000;MLEAC=5;MLEAF=0.417;MQ=60.00;QD=30.41;SOR=1.609	GT:AD:DP:GQ:PGT:PID:PL	0/0:25,0:25:63:.:.:0,63,945	0/0:28,0:28:75:.:.:0,75,1125	1/1:0,4:4:12:1|1:25438050_G_A:180,12,0	1/1:0,6:6:18:1|1:25438050_G_A:269,18,0	0/0:1,0:1:3:.:.:0,3,31	0/0:1,0:1:3:.:.:0,3,38
CM023631.1	25438066	.	A	T	655.81	.	AC=1;AF=0.083;AN=12;BaseQRankSum=-1.877e+00;ClippingRankSum=0.00;DP=66;ExcessHet=3.0103;FS=10.779;MLEAC=1;MLEAF=0.083;MQ=60.00;MQRankSum=0.00;QD=23.42;ReadPosRankSum=0.137;SOR=0.572	GT:AD:DP:GQ:PL	0/0:25,0:25:63:0,63,945	0/1:7,21:28:99:687,0,217	0/0:4,0:4:12:0,12,149	0/0:7,0:7:21:0,21,268	0/0:1,0:1:3:0,3,31	0/0:1,0:1:3:0,3,38
CM023631.1	25438105	.	C	T	594.67	.	AC=4;AF=0.500;AN=8;DP=77;ExcessHet=0.1902;FS=0.000;MLEAC=4;MLEAF=0.500;MQ=58.21;QD=33.86;SOR=1.609	GT:AD:DP:GQ:PL	0/0:34,0:34:60:0,60,1010	0/0:26,0:26:72:0,72,1080	1/1:0,3:3:9:105,9,0	1/1:0,13:13:39:532,39,0	./.:1,0:1:.:0,0,0	./.:0,0:0:.:0,0,0
CM023631.1	25438156	.	C	G	140.44	.	AC=2;AF=0.200;AN=10;DP=89;ExcessHet=0.2482;FS=0.000;MLEAC=2;MLEAF=0.200;MQ=51.58;QD=30.49;SOR=3.258	GT:AD:DP:GQ:PGT:PID:PL	0/0:34,0:34:90:.:.:0,90,1350	0/0:30,0:30:81:.:.:0,81,1215	0/0:5,0:5:15:.:.:0,15,208	0/0:15,0:15:45:.:.:0,45,586	1/1:0,4:4:12:1|1:25438156_C_G:180,12,0	./.:1,0:1:.:.:.:0,0,0
CM023631.1	25438159	.	G	C	895.98	.	AC=4;AF=0.333;AN=12;DP=90;ExcessHet=0.0663;FS=0.000;MLEAC=4;MLEAF=0.333;MQ=60.00;QD=33.98;SOR=1.828	GT:AD:DP:GQ:PGT:PID:PL	0/0:34,0:34:90:.:.:0,90,1350	0/0:30,0:30:75:.:.:0,75,1125	1/1:0,5:5:15:1|1:25438159_G_C:225,15,0	1/1:0,16:16:48:1|1:25438159_G_C:720,48,0	0/0:4,0:4:12:.:.:0,12,172	0/0:1,0:1:3:.:.:0,3,39
CM023631.1	25438160	.	C	G	140.44	.	AC=2;AF=0.200;AN=10;DP=90;ExcessHet=0.2482;FS=0.000;MLEAC=2;MLEAF=0.200;MQ=51.58;QD=30.35;SOR=3.258	GT:AD:DP:GQ:PGT:PID:PL	0/0:34,0:34:90:.:.:0,90,1350	0/0:30,0:30:75:.:.:0,75,1125	0/0:5,0:5:15:.:.:0,15,195	0/0:16,0:16:48:.:.:0,48,639	1/1:0,4:4:12:1|1:25438156_C_G:180,12,0	./.:1,0:1:.:.:.:0,0,0
CM023631.1	25438165	.	A	C	895.06	.	AC=4;AF=0.333;AN=12;DP=94;ExcessHet=0.0663;FS=0.000;MLEAC=4;MLEAF=0.333;MQ=60.00;QD=27.26;SOR=1.828	GT:AD:DP:GQ:PGT:PID:PL	0/0:37,0:37:90:.:.:0,90,1350	0/0:30,0:30:75:.:.:0,75,1125	1/1:0,5:5:15:1|1:25438159_G_C:225,15,0	1/1:0,16:16:48:1|1:25438159_G_C:720,48,0	0/0:4,0:4:12:.:.:0,12,171	0/0:2,0:2:6:.:.:0,6,80
CM023631.1	25438167	.	G	C	140.44	.	AC=2;AF=0.200;AN=10;DP=92;ExcessHet=0.2482;FS=0.000;MLEAC=2;MLEAF=0.200;MQ=47.08;QD=32.97;SOR=3.258	GT:AD:DP:GQ:PGT:PID:PL	0/0:35,0:35:90:.:.:0,90,1350	0/0:30,0:30:75:.:.:0,75,1125	0/0:5,0:5:15:.:.:0,15,193	0/0:16,0:16:48:.:.:0,48,658	1/1:0,4:4:12:1|1:25438156_C_G:180,12,0	./.:2,0:2:.:.:.:0,0,0
CM023631.1	25438180	.	G	A	1167.38	.	AC=6;AF=0.600;AN=10;DP=92;ExcessHet=0.1047;FS=0.000;MLEAC=6;MLEAF=0.600;MQ=56.60;QD=30.04;SOR=1.302	GT:AD:DP:GQ:PGT:PID:PL	0/0:33,0:33:81:.:.:0,81,1215	0/0:29,0:29:81:.:.:0,81,1167	1/1:0,5:5:15:1|1:25438159_G_C:225,15,0	1/1:0,18:18:54:1|1:25438159_G_C:810,54,0	1/1:0,4:4:12:1|1:25438156_C_G:180,12,0	./.:3,0:3:.:.:.:0,0,0
CM023631.1	25438190	.	A	G	479	.	AC=2;AF=0.167;AN=12;BaseQRankSum=1.41;ClippingRankSum=0.00;DP=90;ExcessHet=3.4242;FS=4.669;MLEAC=2;MLEAF=0.167;MQ=60.00;MQRankSum=0.00;QD=20.83;ReadPosRankSum=0.00;SOR=2.215	GT:AD:DP:GQ:PL	0/0:29,0:29:72:0,72,1080	0/0:29,0:29:81:0,81,1167	0/1:3,2:5:75:75,0,120	0/1:7,11:18:99:441,0,261	0/0:5,0:5:15:0,15,197	0/0:4,0:4:12:0,12,148
CM023631.1	25438196	.	G	C	344	.	AC=2;AF=0.167;AN=12;BaseQRankSum=0.524;ClippingRankSum=0.00;DP=90;ExcessHet=3.4242;FS=4.669;MLEAC=2;MLEAF=0.167;MQ=60.00;MQRankSum=0.00;QD=14.96;ReadPosRankSum=1.91;SOR=0.116	GT:AD:DP:GQ:PL	0/0:28,0:28:66:0,66,990	0/0:30,0:30:90:0,90,1175	0/1:2,3:5:75:120,0,75	0/1:11,7:18:99:261,0,441	0/0:5,0:5:15:0,15,197	0/0:4,0:4:12:0,12,148
CM023631.1	25438226	.	C	A	878.99	.	AC=4;AF=0.333;AN=12;DP=92;ExcessHet=0.0663;FS=0.000;MLEAC=4;MLEAF=0.333;MQ=58.73;QD=29.46;SOR=2.200	GT:AD:DP:GQ:PGT:PID:PL	0/0:31,0:31:90:.:.:0,90,983	0/0:33,0:33:93:.:.:0,93,1395	1/1:0,4:4:12:1|1:25438226_C_A:173,12,0	1/1:0,17:17:51:1|1:25438226_C_A:756,51,0	0/0:3,0:3:9:.:.:0,9,127	0/0:4,0:4:12:.:.:0,12,148
CM023631.1	25438232	.	A	T	843.53	.	AC=4;AF=0.333;AN=12;DP=90;ExcessHet=0.0663;FS=0.000;MLEAC=4;MLEAF=0.333;MQ=58.60;QD=30.60;SOR=1.981	GT:AD:DP:GQ:PGT:PID:PL	0/0:31,0:31:81:.:.:0,81,1215	0/0:33,0:33:59:.:.:0,59,1224	1/1:0,3:3:12:1|1:25438226_C_A:173,12,0	1/1:0,16:16:48:1|1:25438226_C_A:720,48,0	0/0:3,0:3:6:.:.:0,6,90	0/0:4,0:4:12:.:.:0,12,148
CM023631.1	25438247	.	G	A	138	.	AC=2;AF=0.200;AN=10;DP=75;ExcessHet=0.2482;FS=0.000;MLEAC=2;MLEAF=0.200;MQ=48.99;QD=34.50;SOR=1.609	GT:AD:DP:GQ:PGT:PID:PL	0/0:25,0:25:60:.:.:0,60,900	0/0:27,0:27:66:.:.:0,66,990	0/0:2,0:2:6:.:.:0,6,88	0/0:15,0:15:39:.:.:0,39,585	./.:2,0:2:.:.:.:0,0,0	1/1:0,4:4:12:1|1:25438247_G_A:177,12,0
CM023631.1	25438255	.	C	G	97.29	.	AC=2;AF=0.200;AN=10;DP=64;ExcessHet=0.2482;FS=0.000;MLEAC=1;MLEAF=0.100;MQ=46.48;QD=32.43;SOR=1.179	GT:AD:DP:GQ:PGT:PID:PL	0/0:20,0:20:51:.:.:0,51,765	0/0:22,0:22:51:.:.:0,51,765	0/0:2,0:2:6:.:.:0,6,88	0/0:15,0:15:27:.:.:0,27,405	./.:2,0:2:.:.:.:0,0,0	1/1:0,3:3:9:1|1:25438247_G_A:135,9,0
CM023631.1	25438276	.	G	GACCCCTAAAGAAATTTTTTTTC,GACCCCTAAAGAAGTTTTTTTTTC	534.25	.	AC=3,1;AF=0.750,0.250;AN=4;DP=34;ExcessHet=3.0103;FS=0.000;MLEAC=3,1;MLEAF=0.750,0.250;MQ=34.32;QD=29.67;SOR=2.494	GT:AD:DP:GQ:PGT:PID:PL	./.:13,0,0:13:.:.:.:0,0,0,0,0,0	./.:9,0,0:9:.:.:.:0,0,0,0,0,0	1/1:0,3,0:3:9:1|1:25438276_G_GACCCCTAAAGAAATTTTTTTTC:135,9,0,135,9,135	1/2:0,3,5:8:99:.:.:428,254,240,138,0,143	./.:0,0,0:0:.:.:.:0,0,0,0,0,0	./.:0,0,0:0:.:.:.:0,0,0,0,0,0
CM023631.1	25438311	.	T	TCAACC	503.17	.	AC=4;AF=0.400;AN=10;DP=27;ExcessHet=0.1047;FS=0.000;MLEAC=4;MLEAF=0.400;MQ=57.76;QD=31.26;SOR=1.445	GT:AD:DP:GQ:PGT:PID:PL	0/0:6,0:6:18:.:.:0,18,267	0/0:7,0:7:21:.:.:0,21,302	1/1:0,3:3:12:1|1:25438276_G_GACCCCTAAAGAAATTTTTTTTC:140,12,0	1/1:0,9:9:32:.:.:418,32,0	0/0:2,0:2:6:.:.:0,6,76	./.:0,0:0:.:.:.:0,0,0
CM023631.1	25438334	.	G	C	53.68	.	AC=2;AF=0.200;AN=10;DP=46;ExcessHet=0.2482;FS=0.000;MLEAC=1;MLEAF=0.100;MQ=60.00;QD=26.84;SOR=2.303	GT:AD:DP:GQ:PGT:PID:PL	0/0:17,0:17:51:.:.:0,51,671	0/0:10,0:10:30:.:.:0,30,405	0/0:4,0:4:12:.:.:0,12,129	0/0:13,0:13:39:.:.:0,39,477	1/1:0,2:2:6:1|1:25438334_G_C:90,6,0	./.:0,0:0:.:.:.:0,0,0
CM023631.1	25438349	.	G	T	1933.2	.	AC=10;AF=1.00;AN=10;DP=50;ExcessHet=3.0103;FS=0.000;MLEAC=10;MLEAF=1.00;MQ=55.51;QD=28.63;SOR=0.952	GT:AD:DP:GQ:PGT:PID:PL	1/1:0,19:19:57:.:.:720,57,0	1/1:0,13:13:39:.:.:514,39,0	1/1:0,4:4:12:.:.:154,12,0	1/1:0,12:12:36:.:.:480,36,0	1/1:0,2:2:6:1|1:25438334_G_C:90,6,0	./.:0,0:0:.:.:.:0,0,0
CM023631.1	25438386	.	A	G	1111.47	.	AC=7;AF=0.700;AN=10;BaseQRankSum=0.686;ClippingRankSum=0.00;DP=70;ExcessHet=0.7918;FS=1.256;MLEAC=7;MLEAF=0.700;MQ=57.53;MQRankSum=1.11;QD=25.26;ReadPosRankSum=0.981;SOR=0.495	GT:AD:DP:GQ:PGT:PID:PL	0/0:25,0:25:72:.:.:0,72,956	0/1:13,2:15:43:.:.:43,0,469	1/1:0,8:8:24:.:.:281,24,0	1/1:0,17:17:51:.:.:652,51,0	1/1:0,4:4:12:1|1:25438386_A_G:178,12,0	./.:1,0:1:.:.:.:0,0,0
CM023631.1	25438418	.	G	T	53.54	.	AC=2;AF=0.200;AN=10;DP=64;ExcessHet=0.2482;FS=0.000;MLEAC=1;MLEAF=0.100;MQ=48.99;QD=26.77;SOR=2.303	GT:AD:DP:GQ:PGT:PID:PL	0/0:24,0:24:54:.:.:0,54,810	0/0:11,0:11:30:.:.:0,30,450	0/0:10,0:10:30:.:.:0,30,305	0/0:16,0:16:48:.:.:0,48,617	1/1:0,2:2:6:1|1:25438386_A_G:90,6,0	./.:1,0:1:.:.:.:0,0,0
CM023631.1	25438499	.	A	T	1306.99	.	AC=6;AF=1.00;AN=6;DP=35;ExcessHet=3.0103;FS=0.000;MLEAC=6;MLEAF=1.00;MQ=55.38;QD=29.13;SOR=0.957	GT:AD:DP:GQ:PL	1/1:0,5:5:15:221,15,0	./.:3,0:3:.:0,0,0	1/1:0,7:7:21:305,21,0	1/1:0,20:20:60:806,60,0	./.:0,0:0:.:0,0,0	./.:0,0:0:.:0,0,0
CM023631.1	25438575	.	C	T	1026.05	.	AC=4;AF=0.500;AN=8;DP=53;ExcessHet=0.1902;FS=0.000;MLEAC=4;MLEAF=0.500;MQ=60.00;QD=28.97;SOR=0.846	GT:AD:DP:GQ:PL	0/0:12,0:12:36:0,36,488	0/0:8,0:8:24:0,24,296	1/1:0,3:3:5:126,5,0	1/1:0,23:23:69:941,69,0	./.:0,0:0:.:0,0,0	./.:0,0:0:.:0,0,0
CM023631.1	25438644	.	C	T	2080.2	.	AC=8;AF=1.00;AN=8;DP=61;ExcessHet=3.0103;FS=0.000;MLEAC=8;MLEAF=1.00;MQ=57.31;QD=34.86;SOR=1.316	GT:AD:DP:GQ:PL	1/1:0,26:26:78:831,78,0	1/1:0,12:12:36:358,36,0	1/1:0,2:2:6:84,6,0	1/1:0,19:19:57:832,57,0	./.:1,0:1:.:0,0,0	./.:0,0:0:.:0,0,0
CM023631.1	25438690	.	T	A	489.38	.	AC=2;AF=0.333;AN=6;DP=54;ExcessHet=0.4576;FS=0.000;MLEAC=2;MLEAF=0.333;MQ=47.06;QD=30.31;SOR=2.670	GT:AD:DP:GQ:PGT:PID:PL	0/0:21,0:21:48:.:.:0,48,720	0/0:5,0:5:15:.:.:0,15,218	./.:9,0:9:.:.:.:0,0,0	1/1:0,12:12:36:1|1:25438690_T_A:526,36,0	./.:1,0:1:.:.:.:0,0,0	./.:0,0:0:.:.:.:0,0,0
CM023631.1	25438711	.	G	T	379.94	.	AC=2;AF=1.00;AN=2;DP=23;ExcessHet=3.0103;FS=0.000;MLEAC=2;MLEAF=1.00;MQ=47.19;QD=31.62;SOR=2.093	GT:AD:DP:GQ:PGT:PID:PL	./.:0,0:0:.:.:.:0,0,0	./.:0,0:0:.:.:.:0,0,0	./.:8,0:8:.:.:.:0,0,0	1/1:0,9:9:27:1|1:25438690_T_A:405,27,0	./.:0,0:0:.:.:.:0,0,0	./.:0,0:0:.:.:.:0,0,0
CM023631.1	25438815	.	C	CAT	268.13	.	AC=3;AF=0.750;AN=4;BaseQRankSum=-1.437e+00;ClippingRankSum=0.00;DP=17;ExcessHet=3.0103;FS=0.000;MLEAC=3;MLEAF=0.750;MQ=58.33;MQRankSum=1.20;QD=16.76;ReadPosRankSum=0.366;SOR=1.329	GT:AD:DP:GQ:PGT:PID:PL	./.:0,0:0:.:.:.:0,0,0	./.:0,0:0:.:.:.:0,0,0	1/1:0,2:2:6:1|1:25438815_C_CAT:90,6,0	0/1:9,5:14:99:.:.:214,0,345	./.:0,0:0:.:.:.:0,0,0	./.:0,0:0:.:.:.:0,0,0
CM023631.1	25438818	.	A	AT	305.55	.	AC=1;AF=0.250;AN=4;BaseQRankSum=0.418;ClippingRankSum=0.00;DP=20;ExcessHet=3.0103;FS=0.000;MLEAC=1;MLEAF=0.250;MQ=58.62;MQRankSum=-1.440e+00;QD=19.10;ReadPosRankSum=0.624;SOR=0.653	GT:AD:DP:GQ:PGT:PID:PL	./.:0,0:0:.:.:.:0,0,0	./.:0,0:0:.:.:.:0,0,0	0/0:3,0:3:9:.:.:0,9,86	0/1:7,9:16:99:0|1:25438818_A_AT:342,0,248	./.:0,0:0:.:.:.:0,0,0	./.:0,0:0:.:.:.:0,0,0
CM023631.1	25438820	.	A	AC	308.56	.	AC=1;AF=0.250;AN=4;BaseQRankSum=2.28;ClippingRankSum=0.00;DP=21;ExcessHet=3.0103;FS=0.000;MLEAC=2;MLEAF=0.500;MQ=58.69;MQRankSum=-1.540e+00;QD=18.15;ReadPosRankSum=0.938;SOR=0.495	GT:AD:DP:GQ:PGT:PID:PL	./.:0,0:0:.:.:.:0,0,0	./.:0,0:0:.:.:.:0,0,0	0/0:3,0:3:0:.:.:0,0,52	0/1:8,9:17:99:0|1:25438818_A_AT:342,0,248	./.:0,0:0:.:.:.:0,0,0	./.:0,0:0:.:.:.:0,0,0
CM023631.1	25438839	.	C	T	899.7	.	AC=4;AF=0.400;AN=10;DP=32;ExcessHet=0.1047;FS=0.000;MLEAC=4;MLEAF=0.400;MQ=58.65;QD=32.50;SOR=1.402	GT:AD:DP:GQ:PGT:PID:PL	0/0:3,0:3:9:.:.:0,9,117	0/0:7,0:7:21:.:.:0,21,292	1/1:0,3:3:9:1|1:25438815_C_CAT:135,9,0	1/1:0,17:17:54:.:.:808,54,0	0/0:1,0:1:3:.:.:0,3,39	./.:0,0:0:.:.:.:0,0,0
CM023631.1	25438887	.	T	C	664.9	.	AC=3;AF=0.250;AN=12;BaseQRankSum=-8.300e-02;ClippingRankSum=0.00;DP=84;ExcessHet=0.6367;FS=0.000;MLEAC=3;MLEAF=0.250;MQ=59.06;MQRankSum=2.15;QD=22.16;ReadPosRankSum=1.43;SOR=0.836	GT:AD:DP:GQ:PGT:PID:PL	0/0:21,0:21:63:.:.:0,63,821	0/0:27,0:27:81:.:.:0,81,1027	1/1:0,4:4:12:1|1:25438815_C_CAT:180,12,0	0/1:11,15:26:99:.:.:528,0,387	0/0:3,0:3:9:.:.:0,9,119	0/0:3,0:3:9:.:.:0,9,84
CM023631.1	25438944	.	C	T	76.18	.	AC=1;AF=0.083;AN=12;BaseQRankSum=0.787;ClippingRankSum=0.00;DP=101;ExcessHet=3.3579;FS=10.160;MLEAC=1;MLEAF=0.083;MQ=60.00;MQRankSum=0.00;QD=3.46;ReadPosRankSum=0.273;SOR=3.245	GT:AD:DP:GQ:PL	0/0:33,0:33:99:0,99,1179	0/0:33,0:33:99:0,99,1199	0/0:7,0:7:0:0,0,209	0/1:18,4:22:99:107,0,646	0/0:3,0:3:6:0,6,90	0/0:3,0:3:9:0,9,129
CM023631.1	25438948	.	T	C	96.71	.	AC=2;AF=0.200;AN=10;DP=101;ExcessHet=0.2482;FS=0.000;MLEAC=1;MLEAF=0.100;MQ=38.84;QD=32.24;SOR=1.179	GT:AD:DP:GQ:PGT:PID:PL	0/0:33,0:33:99:.:.:0,99,1179	0/0:33,0:33:99:.:.:0,99,1199	0/0:7,0:7:21:.:.:0,21,255	0/0:22,0:22:54:.:.:0,54,810	./.:3,0:3:.:.:.:0,0,0	1/1:0,3:3:9:1|1:25438948_T_C:135,9,0
CM023631.1	25438962	.	C	G,T	2050.74	.	AC=3,2;AF=0.300,0.200;AN=10;BaseQRankSum=0.223;ClippingRankSum=0.00;DP=117;ExcessHet=0.5505;FS=8.064;MLEAC=3,1;MLEAF=0.300,0.100;MQ=57.08;MQRankSum=0.290;QD=22.54;ReadPosRankSum=1.50;SOR=0.218	GT:AD:DP:GQ:PGT:PID:PL	1/1:3,46,0:49:52:.:.:1459,52,0,1468,138,1554	0/1:23,16,0:39:99:.:.:500,0,759,569,807,1377	0/0:7,0,0:7:21:.:.:0,21,255,21,255,255	0/0:18,0,0:18:54:.:.:0,54,675,54,675,675	./.:1,0,0:1:.:.:.:0,0,0,0,0,0	2/2:0,0,3:3:9:1|1:25438948_T_C:135,135,135,9,9,0
CM023631.1	25438963	.	C	T	1112.55	.	AC=6;AF=0.600;AN=10;DP=106;ExcessHet=0.1047;FS=0.000;MLEAC=6;MLEAF=0.600;MQ=58.49;QD=32.23;SOR=0.906	GT:AD:DP:GQ:PGT:PID:PL	0/0:40,0:40:99:.:.:0,102,1425	0/0:36,0:36:99:.:.:0,99,1485	1/1:0,9:9:27:.:.:377,27,0	1/1:0,17:17:51:.:.:648,51,0	./.:1,0:1:.:.:.:0,0,0	1/1:0,3:3:9:1|1:25438948_T_C:135,9,0
CM023631.1	25438988	.	AGT	A	1113.42	.	AC=4;AF=0.333;AN=12;DP=98;ExcessHet=0.0663;FS=0.000;MLEAC=4;MLEAF=0.333;MQ=60.00;QD=32.39;SOR=1.022	GT:AD:DP:GQ:PGT:PID:PL	0/0:40,0:40:99:.:.:0,102,1425	0/0:28,0:28:72:.:.:0,72,1080	1/1:0,9:9:27:1|1:25438988_AGT_A:405,27,0	1/1:0,17:17:51:1|1:25438988_AGT_A:766,51,0	0/0:1,0:1:3:.:.:0,3,39	0/0:2,0:2:6:.:.:0,6,83
CM023631.1	25438992	.	ACAC	A	1112.42	.	AC=4;AF=0.333;AN=12;DP=97;ExcessHet=0.0663;FS=0.000;MLEAC=4;MLEAF=0.333;MQ=60.00;QD=32.02;SOR=1.022	GT:AD:DP:GQ:PGT:PID:PL	0/0:40,0:40:99:.:.:0,102,1425	0/0:28,0:28:69:.:.:0,69,1035	1/1:0,9:9:27:1|1:25438988_AGT_A:405,27,0	1/1:0,17:17:51:1|1:25438988_AGT_A:765,51,0	0/0:1,0:1:3:.:.:0,3,39	0/0:2,0:2:6:.:.:0,6,83
CM023631.1	25438998	.	TA	T	1171.29	.	AC=4;AF=0.500;AN=8;DP=93;ExcessHet=0.1902;FS=0.000;MLEAC=4;MLEAF=0.500;MQ=59.46;QD=32.30;SOR=1.022	GT:AD:DP:GQ:PGT:PID:PL	0/0:40,0:40:99:.:.:0,102,1425	0/0:26,0:26:72:.:.:0,72,1080	1/1:0,9:9:27:1|1:25438988_AGT_A:405,27,0	1/1:0,17:17:51:1|1:25438988_AGT_A:765,51,0	./.:0,0:0:.:.:.:0,0,0	./.:0,0:1:.:0|1:25438998_T_C:0,0,0
CM023631.1	25439002	.	GGC	G	1069.21	.	AC=4;AF=0.400;AN=10;DP=92;ExcessHet=0.1047;FS=0.000;MLEAC=4;MLEAF=0.400;MQ=60.00;QD=35.37;SOR=0.941	GT:AD:DP:GQ:PGT:PID:PL	0/0:40,0:40:99:.:.:0,102,1425	0/0:25,0:25:57:.:.:0,57,855	1/1:0,9:9:27:1|1:25438988_AGT_A:405,27,0	1/1:0,16:16:48:1|1:25438988_AGT_A:720,48,0	./.:0,0:0:.:.:.:0,0,0	0/0:2,0:2:6:.:.:0,6,72
CM023631.1	25439005	.	ACCAGATGTGCTT	A	1069.21	.	AC=4;AF=0.400;AN=10;DP=91;ExcessHet=0.1047;FS=0.000;MLEAC=4;MLEAF=0.400;MQ=60.00;QD=31.42;SOR=0.941	GT:AD:DP:GQ:PGT:PID:PL	0/0:40,0:40:99:.:.:0,102,1425	0/0:24,0:24:54:.:.:0,54,810	1/1:0,9:9:27:1|1:25438988_AGT_A:405,27,0	1/1:0,16:16:48:1|1:25438988_AGT_A:720,48,0	./.:0,0:0:.:.:.:0,0,0	0/0:2,0:2:6:.:.:0,6,72
CM023631.1	25439085	.	C	A	893.49	.	AC=4;AF=0.500;AN=8;DP=62;ExcessHet=0.1902;FS=0.000;MLEAC=4;MLEAF=0.500;MQ=57.55;QD=30.36;SOR=1.426	GT:AD:DP:GQ:PL	0/0:18,0:18:45:0,45,675	0/0:19,0:19:54:0,54,810	1/1:0,11:11:33:444,33,0	1/1:0,12:12:36:493,36,0	./.:1,0:1:.:0,0,0	./.:1,0:1:.:0,0,0
CM023631.1	25439112	.	G	T	941.45	.	AC=4;AF=0.333;AN=12;DP=60;ExcessHet=0.0663;FS=0.000;MLEAC=4;MLEAF=0.333;MQ=60.00;QD=32.59;SOR=1.609	GT:AD:DP:GQ:PGT:PID:PL	0/0:13,0:13:36:.:.:0,36,540	0/0:22,0:22:54:.:.:0,54,810	1/1:0,12:12:36:1|1:25439112_G_T:540,36,0	1/1:0,10:10:30:1|1:25439112_G_T:450,30,0	0/0:1,0:1:3:.:.:0,3,36	0/0:2,0:2:6:.:.:0,6,62
CM023631.1	25439121	.	A	AGTG	1022.4	.	AC=4;AF=0.333;AN=12;DP=57;ExcessHet=0.0663;FS=0.000;MLEAC=4;MLEAF=0.333;MQ=60.00;QD=33.16;SOR=1.609	GT:AD:DP:GQ:PGT:PID:PL	0/0:13,0:13:39:.:.:0,39,511	0/0:19,0:19:54:.:.:0,54,810	1/1:0,12:12:36:1|1:25439112_G_T:540,36,0	1/1:0,10:10:36:1|1:25439112_G_T:540,36,0	0/0:1,0:1:3:.:.:0,3,36	0/0:2,0:2:6:.:.:0,6,62
CM023631.1	25439122	.	A	G	1033.24	.	AC=4;AF=0.400;AN=10;DP=59;ExcessHet=0.1047;FS=0.000;MLEAC=4;MLEAF=0.400;MQ=58.79;QD=24.07;SOR=1.802	GT:AD:DP:GQ:PGT:PID:PL	0/0:13,0:13:39:.:.:0,39,511	0/0:19,0:19:54:.:.:0,54,810	1/1:0,12:12:36:1|1:25439112_G_T:540,36,0	1/1:0,12:12:36:1|1:25439112_G_T:540,36,0	./.:1,0:1:.:.:.:0,0,0	0/0:2,0:2:6:.:.:0,6,62
CM023631.1	25439125	.	CA	C	1024.19	.	AC=4;AF=0.400;AN=10;DP=59;ExcessHet=0.1047;FS=0.000;MLEAC=4;MLEAF=0.400;MQ=58.79;QD=30.80;SOR=1.802	GT:AD:DP:GQ:PGT:PID:PL	0/0:13,0:13:39:.:.:0,39,511	0/0:19,0:19:54:.:.:0,54,810	1/1:0,12:12:36:1|1:25439112_G_T:540,36,0	1/1:0,12:12:36:1|1:25439112_G_T:540,36,0	./.:1,0:1:.:.:.:0,0,0	0/0:2,0:2:6:.:.:0,6,62
CM023631.1	25439126	.	A	*,C	1114.69	.	AC=4,2;AF=0.400,0.200;AN=10;DP=59;ExcessHet=0.1047;FS=0.000;MLEAC=4,1;MLEAF=0.400,0.100;MQ=16.33;QD=26.02;SOR=1.697	GT:AD:DP:GQ:PGT:PID:PL	0/0:13,0,0:13:39:.:.:0,39,511,39,511,511	0/0:19,0,0:19:54:.:.:0,54,810,54,810,810	1/1:0,12,0:12:36:1|1:25439112_G_T:540,36,0,540,36,540	1/1:0,12,0:12:36:1|1:25439112_G_T:540,36,0,540,36,540	./.:1,0,0:1:.:.:.:0,0,0,0,0,0	2/2:0,0,2:2:6:.:.:80,80,80,6,6,0
CM023631.1	25439152	.	T	C	1136.51	.	AC=4;AF=0.333;AN=12;DP=63;ExcessHet=0.0663;FS=0.000;MLEAC=4;MLEAF=0.333;MQ=60.00;QD=34.28;SOR=1.609	GT:AD:DP:GQ:PGT:PID:PL	0/0:9,0:9:24:.:.:0,24,360	0/0:20,0:20:42:.:.:0,42,630	1/1:0,12:12:39:1|1:25439152_T_C:564,39,0	1/1:0,13:13:42:1|1:25439152_T_C:624,42,0	0/0:4,0:4:12:.:.:0,12,157	0/0:5,0:5:15:.:.:0,15,185
CM023631.1	25439156	.	C	G	1139.55	.	AC=4;AF=0.333;AN=12;DP=62;ExcessHet=0.0663;FS=0.000;MLEAC=4;MLEAF=0.333;MQ=59.52;QD=29.27;SOR=1.460	GT:AD:DP:GQ:PGT:PID:PL	1/1:0,9:9:27:1|1:25439156_C_G:385,27,0	1/1:0,20:20:60:1|1:25439156_C_G:806,60,0	0/0:9,0:9:24:.:.:0,24,360	0/0:15,0:15:39:.:.:0,39,585	0/0:4,0:4:12:.:.:0,12,157	0/0:5,0:5:15:.:.:0,15,185
CM023631.1	25439165	.	A	G	2670.99	.	AC=12;AF=1.00;AN=12;DP=60;ExcessHet=3.0103;FS=0.000;MLEAC=12;MLEAF=1.00;MQ=57.77;QD=25.55;SOR=1.255	GT:AD:DP:GQ:PGT:PID:PL	1/1:0,11:11:33:1|1:25439156_C_G:474,33,0	1/1:0,16:16:51:1|1:25439156_C_G:733,51,0	1/1:0,9:9:30:1|1:25439152_T_C:450,30,0	1/1:0,14:14:42:1|1:25439152_T_C:630,42,0	1/1:0,4:4:12:.:.:170,12,0	1/1:0,6:6:18:.:.:239,18,0
CM023631.1	25439188	.	T	C	1093.73	.	AC=4;AF=0.333;AN=12;DP=61;ExcessHet=0.0663;FS=0.000;MLEAC=4;MLEAF=0.333;MQ=60.00;QD=23.42;SOR=1.445	GT:AD:DP:GQ:PGT:PID:PL	0/0:14,0:14:36:.:.:0,36,540	0/0:13,0:13:39:.:.:0,39,555	1/1:0,8:8:24:1|1:25439152_T_C:360,24,0	1/1:0,18:18:54:1|1:25439152_T_C:785,54,0	0/0:4,0:4:12:.:.:0,12,138	0/0:4,0:4:12:.:.:0,12,139
CM023631.1	25439264	.	C	A	709.3	.	AC=6;AF=1.00;AN=6;DP=18;ExcessHet=3.0103;FS=0.000;MLEAC=6;MLEAF=1.00;MQ=56.78;QD=29.99;SOR=1.493	GT:AD:DP:GQ:PGT:PID:PL	1/1:0,7:7:21:1|1:25439264_C_A:255,21,0	1/1:0,2:2:6:.:.:85,6,0	./.:0,0:0:.:.:.:0,0,0	1/1:0,9:9:27:1|1:25439264_C_A:394,27,0	./.:0,0:0:.:.:.:0,0,0	./.:0,0:0:.:.:.:0,0,0
CM023631.1	25439267	.	A	ACCAGTGTCATG	162.89	.	AC=1;AF=0.500;AN=2;BaseQRankSum=0.135;ClippingRankSum=0.00;DP=13;ExcessHet=3.0103;FS=0.000;MLEAC=1;MLEAF=0.500;MQ=46.97;MQRankSum=-4.890e-01;QD=20.36;ReadPosRankSum=-6.190e-01;SOR=1.179	GT:AD:DP:GQ:PL	./.:5,0:5:.:0,0,0	./.:0,0:0:.:0,0,0	./.:0,0:0:.:0,0,0	0/1:3,5:8:99:197,0,105	./.:0,0:0:.:0,0,0	./.:0,0:0:.:0,0,0
CM023631.1	25439269	.	C	CAGTGTCATGACACAAAATA	179.23	.	AC=2;AF=0.500;AN=4;DP=15;ExcessHet=0.7918;FS=0.000;MLEAC=3;MLEAF=0.750;MQ=57.88;QD=30.65;SOR=1.609	GT:AD:DP:GQ:PGT:PID:PL	1/1:0,4:4:18:1|1:25439264_C_A:217,18,0	./.:0,0:0:.:.:.:0,0,0	./.:0,0:0:.:.:.:0,0,0	0/0:11,0:11:3:.:.:0,3,45	./.:0,0:0:.:.:.:0,0,0	./.:0,0:0:.:.:.:0,0,0
CM023631.1	25439301	.	C	CT	325.91	.	AC=2;AF=1.00;AN=2;DP=8;ExcessHet=3.0103;FS=0.000;MLEAC=2;MLEAF=1.00;MQ=59.88;QD=30.37;SOR=4.407	GT:AD:DP:GQ:PGT:PID:PL	./.:0,0:0:.:.:.:0,0,0	./.:0,0:0:.:.:.:0,0,0	./.:0,0:0:.:.:.:0,0,0	1/1:0,8:8:24:1|1:25439264_C_A:360,24,0	./.:0,0:0:.:.:.:0,0,0	./.:0,0:0:.:.:.:0,0,0
CM023631.1	25439305	.	A	G	334.95	.	AC=2;AF=1.00;AN=2;DP=6;ExcessHet=3.0103;FS=0.000;MLEAC=2;MLEAF=1.00;MQ=59.83;QD=27.98;SOR=3.912	GT:AD:DP:GQ:PGT:PID:PL	./.:0,0:0:.:.:.:0,0,0	./.:0,0:0:.:.:.:0,0,0	./.:0,0:0:.:.:.:0,0,0	1/1:0,6:6:24:1|1:25439264_C_A:360,24,0	./.:0,0:0:.:.:.:0,0,0	./.:0,0:0:.:.:.:0,0,0
CM023631.1	25439505	.	T	G,A	819.08	.	AC=2,2;AF=0.500,0.500;AN=4;DP=23;ExcessHet=3.0103;FS=0.000;MLEAC=2,2;MLEAF=0.500,0.500;MQ=52.07;QD=31.86;SOR=1.402	GT:AD:DP:GQ:PL	./.:0,0,0:0:.:0,0,0,0,0,0	./.:2,0,0:2:.:0,0,0,0,0,0	1/2:0,6,1:7:24:294,42,24,252,0,249	1/2:0,10,3:13:96:546,126,96,415,0,404	./.:1,0,0:1:.:0,0,0,0,0,0	./.:0,0,0:0:.:0,0,0,0,0,0
CM023631.1	25439506	.	T	G	874.95	.	AC=4;AF=1.00;AN=4;DP=23;ExcessHet=3.0103;FS=0.000;MLEAC=4;MLEAF=1.00;MQ=52.07;QD=27.66;SOR=1.402	GT:AD:DP:GQ:PGT:PID:PL	./.:0,0:0:.:.:.:0,0,0	./.:2,0:2:.:.:.:0,0,0	1/1:0,7:7:21:1|1:25439506_T_G:315,21,0	1/1:0,13:13:39:1|1:25439506_T_G:585,39,0	./.:1,0:1:.:.:.:0,0,0	./.:0,0:0:.:.:.:0,0,0
CM023631.1	25439542	.	A	AG	574.52	.	AC=2;AF=0.200;AN=10;BaseQRankSum=-1.242e+00;ClippingRankSum=0.00;DP=27;ExcessHet=3.5218;FS=4.593;MLEAC=2;MLEAF=0.200;MQ=56.46;MQRankSum=-1.173e+00;QD=28.73;ReadPosRankSum=-2.287e+00;SOR=1.367	GT:AD:DP:GQ:PGT:PID:PL	0/0:1,0:1:3:.:.:0,3,11	0/0:5,0:5:15:.:.:0,15,205	0/1:2,6:8:66:0|1:25439542_A_AG:246,0,66	0/1:3,9:12:99:0|1:25439542_A_AG:370,0,179	0/0:1,0:1:3:.:.:0,3,37	./.:0,0:0:.:.:.:0,0,0
CM023631.1	25439543	.	A	AAAATGATAAAAAATCTGGGGTCAG	580.52	.	AC=2;AF=0.200;AN=10;BaseQRankSum=-9.210e-01;ClippingRankSum=0.00;DP=27;ExcessHet=3.5218;FS=4.593;MLEAC=2;MLEAF=0.200;MQ=56.46;MQRankSum=-1.173e+00;QD=29.03;ReadPosRankSum=-2.287e+00;SOR=1.367	GT:AD:DP:GQ:PGT:PID:PL	0/0:1,0:1:3:.:.:0,3,11	0/0:5,0:5:15:.:.:0,15,205	0/1:2,6:8:66:0|1:25439542_A_AG:246,0,66	0/1:3,9:12:95:0|1:25439542_A_AG:376,0,95	0/0:1,0:1:3:.:.:0,3,37	./.:0,0:0:.:.:.:0,0,0
CM023631.1	25439564	.	A	C	645.83	.	AC=4;AF=0.400;AN=10;DP=29;ExcessHet=0.1047;FS=0.000;MLEAC=4;MLEAF=0.400;MQ=57.08;QD=27.82;SOR=0.693	GT:AD:DP:GQ:PGT:PID:PL	0/0:6,0:6:18:.:.:0,18,218	0/0:6,0:6:18:.:.:0,18,262	1/1:0,6:6:18:1|1:25439506_T_G:270,18,0	1/1:0,10:10:30:1|1:25439506_T_G:421,30,0	0/0:1,0:1:3:.:.:0,3,37	./.:0,0:0:.:.:.:0,0,0
CM023631.1	25439604	.	C	A	1539.22	.	AC=10;AF=1.00;AN=10;DP=35;ExcessHet=3.0103;FS=0.000;MLEAC=10;MLEAF=1.00;MQ=58.53;QD=33.55;SOR=2.115	GT:AD:DP:GQ:PGT:PID:PL	1/1:0,11:11:33:1|1:25439604_C_A:481,33,0	1/1:0,12:12:39:1|1:25439604_C_A:573,39,0	1/1:0,4:4:12:.:.:174,12,0	1/1:0,6:6:18:.:.:249,18,0	1/1:0,2:2:6:.:.:87,6,0	./.:0,0:0:.:.:.:0,0,0
CM023631.1	25439635	.	A	T	1631.28	.	AC=4;AF=0.500;AN=8;DP=57;ExcessHet=0.1902;FS=0.000;MLEAC=6;MLEAF=0.750;MQ=55.82;QD=22.32;SOR=2.891	GT:AD:DP:GQ:PGT:PID:PL	1/1:0,22:22:69:1|1:25439604_C_A:953,69,0	1/1:0,17:17:51:1|1:25439604_C_A:714,51,0	./.:5,0:5:.:.:.:0,0,0	0/0:12,0:12:3:.:.:0,3,45	0/0:1,0:1:3:.:.:0,3,43	./.:0,0:0:.:.:.:0,0,0
CM023631.1	25439649	.	A	ACAGGGAG	664.45	.	AC=6;AF=0.600;AN=10;DP=55;ExcessHet=0.1047;FS=0.000;MLEAC=6;MLEAF=0.600;MQ=57.67;QD=31.48;SOR=0.836	GT:AD:DP:GQ:PL	0/0:25,0:25:72:0,72,948	0/0:16,0:16:48:0,48,620	1/1:0,4:4:15:225,15,0	1/1:0,7:7:27:405,27,0	./.:1,0:1:.:0,0,0	1/1:0,2:2:6:90,6,0
CM023631.1	25439680	.	G	A	371.61	.	AC=1;AF=0.083;AN=12;BaseQRankSum=-1.479e+00;ClippingRankSum=0.00;DP=87;ExcessHet=3.0103;FS=3.352;MLEAC=1;MLEAF=0.083;MQ=58.93;MQRankSum=0.702;QD=12.81;ReadPosRankSum=-9.500e-01;SOR=1.473	GT:AD:DP:GQ:PL	0/0:33,0:33:99:0,99,1161	0/1:14,15:29:99:404,0,434	0/0:6,0:6:18:0,18,241	0/0:12,0:12:36:0,36,516	0/0:5,0:5:15:0,15,212	0/0:2,0:2:6:0,6,86
CM023631.1	25439708	.	C	T	368.15	.	AC=4;AF=0.333;AN=12;DP=94;ExcessHet=0.0663;FS=0.000;MLEAC=4;MLEAF=0.333;MQ=59.72;QD=28.66;SOR=4.174	GT:AD:DP:GQ:PGT:PID:PL	0/0:36,0:36:99:.:.:0,99,1485	0/0:29,0:29:81:.:.:0,81,1215	0/0:7,0:7:21:.:.:0,21,278	0/0:15,0:15:45:.:.:0,45,585	1/1:0,5:5:21:1|1:25439708_C_T:292,21,0	1/1:0,2:2:9:1|1:25439708_C_T:126,9,0
CM023631.1	25439732	.	A	G	607.74	.	AC=4;AF=0.333;AN=12;DP=105;ExcessHet=0.0663;FS=0.000;MLEAC=4;MLEAF=0.333;MQ=56.83;QD=27.88;SOR=2.049	GT:AD:DP:GQ:PGT:PID:PL	0/0:34,0:34:90:.:.:0,90,1350	0/0:32,0:32:90:.:.:0,90,1350	0/0:5,0:5:15:.:.:0,15,212	0/0:18,0:18:51:.:.:0,51,765	1/1:0,11:11:33:1|1:25439708_C_T:442,33,0	1/1:0,5:5:15:1|1:25439708_C_T:217,15,0
CM023631.1	25439987	.	A	T	153.05	.	AC=4;AF=1.00;AN=4;DP=15;ExcessHet=3.0103;FS=0.000;MLEAC=4;MLEAF=1.00;MQ=27.77;QD=28.93;SOR=3.258	GT:AD:DP:GQ:PL	1/1:0,2:2:6:87,6,0	1/1:0,2:2:6:90,6,0	./.:5,0:5:.:0,0,0	./.:6,0:6:.:0,0,0	./.:0,0:0:.:0,0,0	./.:0,0:0:.:0,0,0
CM023631.1	25440147	.	T	C	692.39	.	AC=4;AF=0.500;AN=8;DP=36;ExcessHet=0.1902;FS=0.000;MLEAC=4;MLEAF=0.500;MQ=39.61;QD=27.88;SOR=0.793	GT:AD:DP:GQ:PL	1/1:0,10:10:30:344,30,0	1/1:0,9:9:27:389,27,0	./.:3,0:3:.:0,0,0	./.:8,0:8:.:0,0,0	0/0:4,0:4:12:0,12,148	0/0:2,0:2:6:0,6,73
CM023631.1	25440221	.	C	T	58.1	.	AC=1;AF=0.083;AN=12;BaseQRankSum=-8.760e-01;ClippingRankSum=0.00;DP=44;ExcessHet=3.0103;FS=0.000;MLEAC=1;MLEAF=0.083;MQ=57.65;MQRankSum=-1.050e-01;QD=6.46;ReadPosRankSum=0.00;SOR=0.593	GT:AD:DP:GQ:PL	0/0:14,0:14:39:0,39,585	0/0:11,0:11:33:0,33,443	0/0:4,0:4:12:0,12,127	0/1:6,3:9:90:90,0,220	0/0:4,0:4:12:0,12,172	0/0:2,0:2:3:0,3,45
CM023631.1	25440587	.	C	T	215.71	.	AC=2;AF=0.200;AN=10;DP=30;ExcessHet=0.2482;FS=0.000;MLEAC=2;MLEAF=0.200;MQ=37.59;QD=30.82;SOR=2.584	GT:AD:DP:GQ:PL	./.:8,0:8:.:0,0,0	1/1:0,7:7:21:254,21,0	0/0:6,0:6:18:0,18,191	0/0:6,0:6:18:0,18,208	0/0:1,0:1:3:0,3,37	0/0:1,0:1:3:0,3,39
CM023631.1	25440662	.	G	A	133.71	.	AC=2;AF=0.333;AN=6;DP=41;ExcessHet=0.4576;FS=0.000;MLEAC=2;MLEAF=0.333;MQ=45.36;QD=33.43;SOR=3.258	GT:AD:DP:GQ:PL	0/0:18,0:18:54:0,54,716	0/0:16,0:16:12:0,12,535	1/1:0,4:4:12:169,12,0	./.:3,0:3:.:0,0,0	./.:0,0:0:.:0,0,0	./.:0,0:0:.:0,0,0
CM023631.1	25441195	.	T	C	90.45	.	AC=2;AF=1.00;AN=2;DP=5;ExcessHet=3.0103;FS=0.000;MLEAC=2;MLEAF=1.00;MQ=53.67;QD=30.15;SOR=1.179	GT:AD:DP:GQ:PGT:PID:PL	./.:1,0:1:.:.:.:0,0,0	./.:0,0:0:.:.:.:0,0,0	./.:0,0:0:.:.:.:0,0,0	1/1:0,3:3:9:1|1:25441195_T_C:115,9,0	./.:0,0:0:.:.:.:0,0,0	./.:0,0:0:.:.:.:0,0,0
CM023631.1	25441354	.	T	C	2079.2	.	AC=8;AF=1.00;AN=8;DP=50;ExcessHet=3.0103;FS=0.000;MLEAC=8;MLEAF=1.00;MQ=59.02;QD=30.45;SOR=0.773	GT:AD:DP:GQ:PGT:PID:PL	1/1:0,17:17:54:1|1:25441354_T_C:735,54,0	1/1:0,20:20:63:1|1:25441354_T_C:932,63,0	1/1:0,2:2:6:.:.:41,6,0	1/1:0,11:11:33:.:.:396,33,0	./.:0,0:0:.:.:.:0,0,0	./.:0,0:0:.:.:.:0,0,0
CM023631.1	25441367	.	C	T	1537.6	.	AC=4;AF=0.500;AN=8;DP=50;ExcessHet=0.1902;FS=0.000;MLEAC=4;MLEAF=0.500;MQ=59.12;QD=30.87;SOR=0.811	GT:AD:DP:GQ:PGT:PID:PL	1/1:0,14:14:48:1|1:25441354_T_C:679,48,0	1/1:0,20:20:60:1|1:25441354_T_C:900,60,0	0/0:2,0:2:6:.:.:0,6,41	0/0:14,0:14:42:.:.:0,42,447	./.:0,0:0:.:.:.:0,0,0	./.:0,0:0:.:.:.:0,0,0
CM023631.1	25441382	.	GAAGTGGCAGACCACGTA	G	14.6	.	AC=1;AF=0.125;AN=8;BaseQRankSum=0.337;ClippingRankSum=0.00;DP=48;ExcessHet=3.0103;FS=0.000;MLEAC=1;MLEAF=0.125;MQ=60.00;MQRankSum=0.00;QD=1.22;ReadPosRankSum=0.00;SOR=1.179	GT:AD:DP:GQ:PL	0/0:15,0:15:36:0,36,540	0/0:19,0:19:57:0,57,797	0/0:2,0:2:6:0,6,41	0/1:10,2:12:54:54,0,414	./.:0,0:0:.:0,0,0	./.:0,0:0:.:0,0,0
CM023631.1	25441394	.	C	T	1037.54	.	AC=3;AF=0.375;AN=8;BaseQRankSum=1.22;ClippingRankSum=0.00;DP=46;ExcessHet=1.0474;FS=0.000;MLEAC=3;MLEAF=0.375;MQ=59.94;MQRankSum=-1.222e+00;QD=32.42;ReadPosRankSum=1.51;SOR=0.846	GT:AD:DP:GQ:PGT:PID:PL	1/1:0,14:14:42:1|1:25441354_T_C:630,42,0	0/1:8,10:18:99:.:.:384,0,280	0/0:2,0:2:3:.:.:0,3,45	0/0:10,0:12:30:.:.:0,30,450	./.:0,0:0:.:.:.:0,0,0	./.:0,0:0:.:.:.:0,0,0
CM023631.1	25441419	.	T	C	2381.93	.	AC=6;AF=1.00;AN=6;DP=55;ExcessHet=3.0103;FS=0.000;MLEAC=6;MLEAF=1.00;MQ=58.18;QD=30.33;SOR=1.358	GT:AD:DP:GQ:PGT:PID:PL	1/1:0,19:19:63:1|1:25441354_T_C:904,63,0	1/1:0,21:21:66:1|1:25441419_T_C:966,66,0	./.:1,0:1:.:.:.:0,0,0	1/1:0,12:12:36:1|1:25441419_T_C:537,36,0	./.:2,0:2:.:.:.:0,0,0	./.:0,0:0:.:.:.:0,0,0
CM023631.1	25441431	.	A	G	2264.93	.	AC=6;AF=1.00;AN=6;DP=57;ExcessHet=3.0103;FS=0.000;MLEAC=6;MLEAF=1.00;MQ=56.23;QD=32.82;SOR=1.480	GT:AD:DP:GQ:PGT:PID:PL	1/1:0,22:22:66:1|1:25441354_T_C:918,66,0	1/1:0,19:19:57:1|1:25441419_T_C:835,57,0	./.:1,0:1:.:.:.:0,0,0	1/1:0,11:11:36:1|1:25441419_T_C:537,36,0	./.:3,0:3:.:.:.:0,0,0	./.:1,0:1:.:.:.:0,0,0
CM023631.1	25441456	.	C	T	65.91	.	AC=1;AF=0.083;AN=12;BaseQRankSum=0.00;ClippingRankSum=0.00;DP=44;ExcessHet=3.0103;FS=2.808;MLEAC=1;MLEAF=0.083;MQ=60.00;MQRankSum=0.00;QD=7.32;ReadPosRankSum=1.67;SOR=0.959	GT:AD:DP:GQ:PL	0/0:19,0:19:57:0,57,628	0/0:11,0:11:33:0,33,404	0/0:1,0:1:3:0,3,21	0/1:6,3:9:97:97,0,189	0/0:3,0:3:9:0,9,111	0/0:1,0:1:3:0,3,28
CM023631.1	25441758	.	T	C	63.9	.	AC=2;AF=1.00;AN=2;DP=18;ExcessHet=3.0103;FS=0.000;MLEAC=2;MLEAF=1.00;MQ=20.00;QD=31.95;SOR=0.693	GT:AD:DP:GQ:PL	./.:1,0:1:.:0,0,0	./.:0,0:0:.:0,0,0	1/1:0,2:2:6:88,6,0	./.:13,0:13:.:0,0,0	./.:1,0:1:.:0,0,0	./.:1,0:1:.:0,0,0
CM023631.1	25441814	.	G	A	956.71	.	AC=4;AF=0.667;AN=6;DP=48;ExcessHet=0.4576;FS=0.000;MLEAC=5;MLEAF=0.833;MQ=47.34;QD=27.45;SOR=4.804	GT:AD:DP:GQ:PGT:PID:PL	1/1:0,12:12:36:1|1:25441814_G_A:540,36,0	1/1:0,10:10:30:1|1:25441814_G_A:450,30,0	./.:4,0:4:.:.:.:0,0,0	0/0:19,0:19:6:.:.:0,6,90	./.:2,0:2:.:.:.:0,0,0	./.:1,0:1:.:.:.:0,0,0
CM023631.1	25441822	.	A	ATTGAGGCT	1959.15	.	AC=8;AF=1.00;AN=8;DP=42;ExcessHet=3.0103;FS=0.000;MLEAC=8;MLEAF=1.00;MQ=56.09;QD=29.46;SOR=2.476	GT:AD:DP:GQ:PGT:PID:PL	1/1:0,15:15:51:1|1:25441814_G_A:729,51,0	1/1:0,11:11:38:1|1:25441814_G_A:549,38,0	1/1:0,2:2:6:.:.:90,6,0	1/1:0,13:13:42:.:.:625,42,0	./.:0,0:.:.:0|1:25441799_G_A	./.:1,0:1:.:.:.:0,0,0
CM023631.1	25441898	.	T	C	85.77	.	AC=2;AF=0.200;AN=10;DP=112;ExcessHet=0.2482;FS=0.000;MLEAC=1;MLEAF=0.100;MQ=51.96;QD=28.59;SOR=1.179	GT:AD:DP:GQ:PL	0/0:48,0:48:99:0,100,1657	0/0:37,0:37:99:0,105,1452	0/0:5,0:5:15:0,15,173	0/0:18,0:18:54:0,54,700	1/1:0,3:3:9:124,9,0	./.:1,0:1:.:0,0,0
CM023631.1	25441923	.	G	A	3088.65	.	AC=4;AF=0.333;AN=12;DP=116;ExcessHet=0.0663;FS=0.000;MLEAC=4;MLEAF=0.333;MQ=58.53;QD=35.74;SOR=0.740	GT:AD:DP:GQ:PL	1/1:0,46:46:99:1668,138,0	1/1:0,40:40:99:1471,120,0	0/0:3,0:3:9:0,9,84	0/0:20,0:20:60:0,60,719	0/0:3,0:3:9:0,9,119	0/0:4,0:4:12:0,12,165
CM023631.1	25441958	.	C	A	185.24	.	AC=2;AF=0.167;AN=12;DP=106;ExcessHet=0.2482;FS=0.000;MLEAC=2;MLEAF=0.167;MQ=60.00;QD=23.21;SOR=1.022	GT:AD:DP:GQ:PGT:PID:PL	0/0:38,0:38:99:.:.:0,102,1530	0/0:36,0:36:99:.:.:0,99,1415	0/0:3,0:3:9:.:.:0,9,84	0/0:20,0:20:57:.:.:0,57,855	1/1:0,5:5:15:1|1:25441958_C_A:225,15,0	0/0:4,0:4:0:.:.:0,0,82
CM023631.1	25441959	.	C	T	185.24	.	AC=2;AF=0.167;AN=12;DP=106;ExcessHet=0.2482;FS=0.000;MLEAC=2;MLEAF=0.167;MQ=60.00;QD=27.95;SOR=1.022	GT:AD:DP:GQ:PGT:PID:PL	0/0:38,0:38:99:.:.:0,102,1530	0/0:36,0:36:99:.:.:0,99,1415	0/0:3,0:3:9:.:.:0,9,84	0/0:20,0:20:57:.:.:0,57,855	1/1:0,5:5:15:1|1:25441958_C_A:225,15,0	0/0:4,0:4:0:.:.:0,0,82
CM023631.1	25441977	.	T	C	315.84	.	AC=4;AF=0.333;AN=12;DP=104;ExcessHet=0.0663;FS=0.000;MLEAC=4;MLEAF=0.333;MQ=54.92;QD=26.76;SOR=0.892	GT:AD:DP:GQ:PGT:PID:PL	0/0:38,0:38:99:.:.:0,102,1530	0/0:36,0:36:99:.:.:0,99,1415	0/0:3,0:3:9:.:.:0,9,84	0/0:18,0:18:54:.:.:0,54,686	1/1:0,6:6:18:1|1:25441958_C_A:250,18,0	1/1:0,3:3:9:.:.:115,9,0
CM023631.1	25442218	.	T	C	1529.07	.	AC=8;AF=1.00;AN=8;DP=51;ExcessHet=3.0103;FS=0.000;MLEAC=8;MLEAF=1.00;MQ=55.52;QD=34.75;SOR=1.364	GT:AD:DP:GQ:PL	1/1:0,15:15:45:461,45,0	1/1:0,16:16:48:532,48,0	1/1:0,3:3:9:122,9,0	1/1:0,10:10:30:439,30,0	./.:0,0:0:.:0,0,0	./.:0,0:0:.:0,0,0
CM023631.1	25442280	.	G	GTGTATA,GTGTATACTGCATGTGTGTCT	324.25	.	AC=2,2;AF=0.500,0.500;AN=4;DP=18;ExcessHet=3.0103;FS=0.000;MLEAC=2,2;MLEAF=0.500,0.500;MQ=39.59;QD=30.53;SOR=4.615	GT:AD:DP:GQ:PGT:PID:PL	1/1:0,4,0:4:12:1|1:25442280_G_GTGTATA:144,12,0,144,12,144	2/2:0,0,5:5:15:.:.:210,210,210,15,15,0	./.:0,0,0:0:.:.:.:0,0,0,0,0,0	./.:9,0,0:9:.:.:.:0,0,0,0,0,0	./.:0,0,0:0:.:.:.:0,0,0,0,0,0	./.:0,0,0:0:.:.:.:0,0,0,0,0,0
CM023631.1	25442281	.	C	CTGCATGTG	110.15	.	AC=2;AF=1.00;AN=2;DP=12;ExcessHet=3.0103;FS=0.000;MLEAC=2;MLEAF=1.00;MQ=27.46;QD=35.11;SOR=2.833	GT:AD:DP:GQ:PGT:PID:PL	1/1:0,3:3:12:1|1:25442280_G_GTGTATA:144,12,0	./.:0,0:0:.:.:.:0,0,0	./.:0,0:0:.:.:.:0,0,0	./.:9,0:9:.:.:.:0,0,0	./.:0,0:0:.:.:.:0,0,0	./.:0,0:0:.:.:.:0,0,0
CM023631.1	25442652	.	A	G	56.95	.	AC=1;AF=0.100;AN=10;BaseQRankSum=0.525;ClippingRankSum=0.00;DP=110;ExcessHet=3.0103;FS=0.000;MLEAC=1;MLEAF=0.100;MQ=49.63;MQRankSum=0.00;QD=4.38;ReadPosRankSum=1.11;SOR=1.179	GT:AD:DP:GQ:PL	0/0:33,0:33:93:0,93,1395	0/0:34,0:34:93:0,93,1395	./.:6,0:6:.:0,0,0	0/1:10,3:13:89:89,0,395	0/0:15,0:15:45:0,45,663	0/0:9,0:9:24:0,24,360
CM023631.1	25442669	.	A	C	202.51	.	AC=1;AF=0.083;AN=12;BaseQRankSum=-2.470e-01;ClippingRankSum=0.00;DP=109;ExcessHet=3.3579;FS=0.000;MLEAC=1;MLEAF=0.083;MQ=60.00;MQRankSum=0.00;QD=16.88;ReadPosRankSum=-4.620e-01;SOR=0.307	GT:AD:DP:GQ:PL	0/0:35,0:35:84:0,84,1260	0/0:36,0:36:99:0,99,1485	0/0:6,0:6:0:0,0,180	0/1:6,6:12:99:234,0,234	0/0:13,0:13:36:0,36,540	0/0:7,0:7:21:0,21,290
CM023631.1	25442682	.	A	G	3959.94	.	AC=10;AF=1.00;AN=10;DP=111;ExcessHet=3.0103;FS=0.000;MLEAC=10;MLEAF=1.00;MQ=56.08;QD=38.19;SOR=0.752	GT:AD:DP:GQ:PL	1/1:0,33:33:99:1250,99,0	1/1:0,39:39:99:1454,117,0	./.:6,0:6:.:0,0,0	1/1:0,13:13:39:585,39,0	1/1:0,11:11:32:395,32,0	1/1:0,7:7:21:301,21,0
CM023631.1	25442684	.	A	G	543.44	.	AC=2;AF=0.200;AN=10;DP=109;ExcessHet=0.2482;FS=0.000;MLEAC=2;MLEAF=0.200;MQ=49.63;QD=27.55;SOR=1.609	GT:AD:DP:GQ:PL	0/0:33,0:33:90:0,90,1350	0/0:38,0:38:99:0,99,1485	./.:6,0:6:.:0,0,0	1/1:0,13:13:39:585,39,0	0/0:12,0:12:24:0,24,360	0/0:7,0:7:21:0,21,280
CM023631.1	25442688	.	GC	G	226.16	.	AC=1;AF=0.083;AN=12;BaseQRankSum=1.67;ClippingRankSum=0.00;DP=105;ExcessHet=3.0103;FS=2.522;MLEAC=1;MLEAF=0.083;MQ=60.00;MQRankSum=0.00;QD=16.15;ReadPosRankSum=-1.240e-01;SOR=0.120	GT:AD:DP:GQ:PL	0/0:35,0:35:90:0,90,1350	0/0:33,0:33:90:0,90,1350	0/0:6,0:6:18:0,18,172	0/1:7,7:14:99:268,0,261	0/0:10,0:10:21:0,21,315	0/0:7,0:7:21:0,21,280
CM023631.1	25442728	.	T	C	355.28	.	AC=4;AF=0.333;AN=12;DP=89;ExcessHet=0.0663;FS=0.000;MLEAC=4;MLEAF=0.333;MQ=58.45;QD=25.88;SOR=0.892	GT:AD:DP:GQ:PGT:PID:PL	0/0:28,0:28:72:.:.:0,72,1080	0/0:32,0:32:90:.:.:0,90,1350	0/0:3,0:3:9:.:.:0,9,82	0/0:16,0:16:39:.:.:0,39,585	1/1:0,5:5:15:1|1:25442728_T_C:225,15,0	1/1:0,4:4:12:1|1:25442728_T_C:180,12,0
CM023631.1	25442740	.	A	G	363.99	.	AC=4;AF=0.333;AN=12;DP=89;ExcessHet=0.0663;FS=0.000;MLEAC=4;MLEAF=0.333;MQ=57.98;QD=31.16;SOR=1.085	GT:AD:DP:GQ:PGT:PID:PL	0/0:26,0:26:72:.:.:0,72,1080	0/0:32,0:32:90:.:.:0,90,1350	0/0:3,0:3:9:.:.:0,9,82	0/0:17,0:17:30:.:.:0,30,547	1/1:0,6:6:18:1|1:25442728_T_C:234,18,0	1/1:0,4:4:12:1|1:25442728_T_C:180,12,0
CM023631.1	25442864	.	T	G	367.66	.	AC=4;AF=0.333;AN=12;DP=49;ExcessHet=0.0663;FS=0.000;MLEAC=3;MLEAF=0.250;MQ=56.35;QD=28.90;SOR=1.609	GT:AD:DP:GQ:PL	0/0:6,0:6:18:0,18,215	0/0:8,0:8:24:0,24,318	0/0:8,0:8:24:0,24,301	0/0:13,0:13:19:0,19,438	1/1:0,9:9:27:375,27,0	1/1:0,1:1:4:40,4,0
CM023631.1	25443042	.	G	A	2346.01	.	AC=4;AF=0.333;AN=12;DP=122;ExcessHet=0.0663;FS=0.000;MLEAC=4;MLEAF=0.333;MQ=58.44;QD=26.45;SOR=0.693	GT:AD:DP:GQ:PL	1/1:0,34:34:99:1300,102,0	1/1:0,28:28:84:1098,84,0	0/0:12,0:12:27:0,27,405	0/0:18,0:18:54:0,54,711	0/0:20,0:20:45:0,45,675	0/0:9,0:9:27:0,27,356
CM023631.1	25443043	.	A	G	1182.04	.	AC=4;AF=0.333;AN=12;DP=120;ExcessHet=0.0663;FS=0.000;MLEAC=4;MLEAF=0.333;MQ=58.40;QD=25.94;SOR=1.179	GT:AD:DP:GQ:PGT:PID:PL	0/0:34,0:34:96:.:.:0,96,1440	0/0:28,0:28:72:.:.:0,72,1080	0/0:12,0:12:27:.:.:0,27,405	0/0:18,0:18:54:.:.:0,54,711	1/1:0,19:19:60:1|1:25443043_A_G:848,60,0	1/1:0,9:9:27:1|1:25443043_A_G:386,27,0
CM023631.1	25443057	.	C	A	177.17	.	AC=1;AF=0.083;AN=12;BaseQRankSum=0.595;ClippingRankSum=0.00;DP=105;ExcessHet=3.0103;FS=0.000;MLEAC=1;MLEAF=0.083;MQ=60.00;MQRankSum=0.00;QD=9.84;ReadPosRankSum=0.982;SOR=0.832	GT:AD:DP:GQ:PL	0/0:30,0:30:81:0,81,1215	0/0:28,0:28:72:0,72,1080	0/0:9,0:9:27:0,27,337	0/1:11,7:18:99:210,0,347	0/0:13,0:13:30:0,30,450	0/0:7,0:7:21:0,21,258
CM023631.1	25443061	.	T	G	848.15	.	AC=4;AF=0.333;AN=12;DP=105;ExcessHet=0.0663;FS=0.000;MLEAC=4;MLEAF=0.333;MQ=59.75;QD=27.94;SOR=0.892	GT:AD:DP:GQ:PGT:PID:PL	0/0:30,0:30:87:.:.:0,87,1305	0/0:28,0:28:72:.:.:0,72,1080	0/0:9,0:9:27:.:.:0,27,337	0/0:18,0:18:54:.:.:0,54,704	1/1:0,13:13:39:1|1:25443043_A_G:585,39,0	1/1:0,7:7:21:1|1:25443043_A_G:315,21,0
CM023631.1	25443086	.	C	G	533.66	.	AC=4;AF=0.333;AN=12;DP=95;ExcessHet=0.0663;FS=0.000;MLEAC=4;MLEAF=0.333;MQ=58.10;QD=33.11;SOR=1.179	GT:AD:DP:GQ:PGT:PID:PL	0/0:34,0:34:99:.:.:0,99,1485	0/0:24,0:24:63:.:.:0,63,945	0/0:9,0:9:27:.:.:0,27,337	0/0:15,0:15:45:.:.:0,45,633	1/1:0,8:8:24:1|1:25443043_A_G:360,24,0	1/1:0,5:5:15:1|1:25443043_A_G:225,15,0
CM023631.1	25443114	.	A	G	445.04	.	AC=4;AF=0.333;AN=12;DP=89;ExcessHet=0.0663;FS=0.000;MLEAC=4;MLEAF=0.333;MQ=57.84;QD=29.62;SOR=0.859	GT:AD:DP:GQ:PGT:PID:PL	0/0:33,0:33:90:.:.:0,90,1350	0/0:23,0:23:60:.:.:0,60,900	0/0:9,0:9:27:.:.:0,27,353	0/0:13,0:13:33:.:.:0,33,495	1/1:0,8:8:24:1|1:25443043_A_G:360,24,0	1/1:0,3:3:9:1|1:25443043_A_G:135,9,0
CM023631.1	25443126	.	C	T	228.99	.	AC=2;AF=0.200;AN=10;DP=75;ExcessHet=0.2482;FS=0.000;MLEAC=2;MLEAF=0.200;MQ=46.40;QD=28.46;SOR=1.329	GT:AD:DP:GQ:PGT:PID:PL	0/0:21,0:21:60:.:.:0,60,900	0/0:23,0:23:60:.:.:0,60,900	0/0:9,0:9:27:.:.:0,27,353	0/0:13,0:13:36:.:.:0,36,540	1/1:0,6:6:18:1|1:25443043_A_G:270,18,0	./.:3,0:3:.:.:.:0,0,0
CM023631.1	25443265	.	G	A	643.59	.	AC=4;AF=0.500;AN=8;DP=63;ExcessHet=1.0593;FS=0.000;MLEAC=6;MLEAF=0.750;MQ=45.09;QD=32.29;SOR=4.047	GT:AD:DP:GQ:PGT:PID:PL	1/1:0,7:7:21:1|1:25443265_G_A:315,21,0	1/1:0,8:8:24:1|1:25443265_G_A:360,24,0	0/0:10,0:10:0:.:.:0,0,181	0/0:27,0:27:0:.:.:0,0,477	./.:7,0:7:.:.:.:0,0,0	./.:4,0:4:.:.:.:0,0,0
CM023631.1	25443282	.	T	C	779.18	.	AC=4;AF=0.333;AN=12;DP=67;ExcessHet=0.0663;FS=0.000;MLEAC=4;MLEAF=0.333;MQ=59.43;QD=32.30;SOR=4.294	GT:AD:DP:GQ:PGT:PID:PL	1/1:0,9:9:30:1|1:25443265_G_A:430,30,0	1/1:0,8:8:27:1|1:25443265_G_A:401,27,0	0/0:9,0:9:27:.:.:0,27,347	0/0:28,0:28:63:.:.:0,63,1024	0/0:7,0:7:21:.:.:0,21,258	0/0:6,0:6:18:.:.:0,18,247
CM023631.1	25443327	.	A	T	1539.48	.	AC=4;AF=0.500;AN=8;DP=101;ExcessHet=0.1902;FS=0.000;MLEAC=4;MLEAF=0.500;MQ=46.39;QD=30.12;SOR=1.347	GT:AD:DP:GQ:PGT:PID:PL	1/1:0,21:21:63:1|1:25443265_G_A:797,63,0	1/1:0,20:20:60:1|1:25443265_G_A:786,60,0	0/0:13,0:13:39:.:.:0,39,501	0/0:22,0:22:60:.:.:0,60,838	./.:14,0:14:.:.:.:0,0,0	./.:11,0:11:.:.:.:0,0,0
CM023631.1	25443443	.	A	G	5374.94	.	AC=12;AF=1.00;AN=12;DP=147;ExcessHet=3.0103;FS=0.000;MLEAC=12;MLEAF=1.00;MQ=59.06;QD=28.77;SOR=1.017	GT:AD:DP:GQ:PL	1/1:0,45:45:99:1474,135,0	1/1:0,49:49:99:1834,147,0	1/1:0,10:10:30:425,30,0	1/1:0,23:23:69:853,69,0	1/1:0,12:12:36:489,36,0	1/1:0,8:8:24:325,24,0
CM023631.1	25443502	.	CAGGGGGAAG	C	169.58	.	AC=4;AF=0.333;AN=12;DP=121;ExcessHet=0.0663;FS=0.000;MLEAC=3;MLEAF=0.250;MQ=58.31;QD=33.92;SOR=3.611	GT:AD:DP:GQ:PL	0/0:42,0:42:99:0,108,1620	0/0:39,0:39:99:0,99,1485	0/0:8,0:8:24:0,24,314	0/0:27,0:27:75:0,75,1125	1/1:0,2:2:6:90,6,0	1/1:0,3:3:9:135,9,0
CM023631.1	25443558	.	A	C	1309.37	.	AC=4;AF=0.400;AN=10;DP=92;ExcessHet=0.1047;FS=0.000;MLEAC=4;MLEAF=0.400;MQ=60.00;QD=30.08;SOR=0.756	GT:AD:DP:GQ:PGT:PID:PL	0/0:27,0:27:60:.:.:0,60,900	0/0:33,0:33:90:.:.:0,90,1350	1/1:0,10:10:28:1|1:25443558_A_C:411,28,0	1/1:0,21:21:64:1|1:25443558_A_C:944,64,0	./.:0,0:0:.:.:.:0,0,0	0/0:1,0:1:3:.:.:0,3,34
CM023631.1	25443582	.	A	C	353.22	.	AC=1;AF=0.125;AN=8;BaseQRankSum=-1.230e-01;ClippingRankSum=0.00;DP=71;ExcessHet=3.0103;FS=1.740;MLEAC=1;MLEAF=0.125;MQ=60.00;MQRankSum=0.00;QD=17.66;ReadPosRankSum=0.539;SOR=0.368	GT:AD:DP:GQ:PGT:PID:PL	0/0:15,0:15:9:.:.:0,9,135	0/0:24,0:24:33:.:.:0,33,495	0/0:12,0:12:30:.:.:0,30,450	0/1:9,11:20:99:0|1:25443558_A_C:384,0,319	./.:0,0:0:.:.:.:0,0,0	./.:0,0:0:.:.:.:0,0,0
CM023631.1	25443641	.	T	C	1774.94	.	AC=8;AF=1.00;AN=8;BaseQRankSum=1.76;ClippingRankSum=0.00;DP=44;ExcessHet=3.0103;FS=3.547;MLEAC=8;MLEAF=1.00;MQ=56.37;MQRankSum=0.519;QD=33.85;ReadPosRankSum=1.62;SOR=0.684	GT:AD:DP:GQ:PGT:PID:PL	1/1:0,10:10:30:.:.:389,30,0	1/1:1,10:11:23:.:.:421,23,0	1/1:0,8:8:24:1|1:25443558_A_C:360,24,0	1/1:0,14:14:42:1|1:25443558_A_C:630,42,0	./.:1,0:1:.:.:.:0,0,0	./.:0,0:0:.:.:.:0,0,0
CM023631.1	25443644	.	T	A	331.81	.	AC=2;AF=0.200;AN=10;BaseQRankSum=0.366;ClippingRankSum=0.00;DP=45;ExcessHet=3.5218;FS=0.000;MLEAC=2;MLEAF=0.200;MQ=59.87;MQRankSum=0.00;QD=15.08;ReadPosRankSum=0.00;SOR=0.446	GT:AD:DP:GQ:PGT:PID:PL	0/0:11,0:11:33:.:.:0,33,437	0/0:11,0:11:33:.:.:0,33,469	0/1:2,6:8:66:0|1:25443558_A_C:242,0,66	0/1:10,4:14:99:0|1:25443558_A_C:124,0,423	0/0:1,0:1:3:.:.:0,3,32	./.:0,0:0:.:.:.:0,0,0
CM023631.1	25443655	.	G	A	455.48	.	AC=2;AF=0.250;AN=8;BaseQRankSum=0.537;ClippingRankSum=0.00;DP=46;ExcessHet=3.6798;FS=0.000;MLEAC=2;MLEAF=0.250;MQ=58.21;MQRankSum=0.941;QD=20.70;ReadPosRankSum=-2.820e-01;SOR=0.976	GT:AD:DP:GQ:PGT:PID:PL	0/0:12,0:12:36:.:.:0,36,434	0/0:11,0:11:33:.:.:0,33,469	0/1:7,2:9:63:0|1:25443558_A_C:63,0,284	0/1:3,10:13:93:0|1:25443558_A_C:426,0,93	./.:1,0:1:.:.:.:0,0,0	./.:0,0:0:.:.:.:0,0,0
CM023631.1	25443856	.	A	T	123.46	.	AC=2;AF=0.200;AN=10;DP=44;ExcessHet=0.2482;FS=0.000;MLEAC=2;MLEAF=0.200;MQ=51.60;QD=30.87;SOR=3.258	GT:AD:DP:GQ:PL	0/0:7,0:7:21:0,21,266	0/0:5,0:5:15:0,15,211	0/0:15,0:15:45:0,45,584	0/0:13,0:13:39:0,39,482	1/1:0,4:4:12:163,12,0	./.:0,0:0:.:0,0,0
CM023631.1	25444029	.	T	G	2011.07	.	AC=8;AF=1.00;AN=8;DP=50;ExcessHet=3.0103;FS=0.000;MLEAC=8;MLEAF=1.00;MQ=57.11;QD=30.05;SOR=0.952	GT:AD:DP:GQ:PL	1/1:0,10:10:30:389,30,0	1/1:0,15:15:45:610,45,0	1/1:0,3:3:9:130,9,0	1/1:0,22:22:66:907,66,0	./.:0,0:0:.:0,0,0	./.:0,0:0:.:0,0,0
CM023631.1	25444092	.	G	A	36.8	.	AC=1;AF=0.125;AN=8;BaseQRankSum=0.00;ClippingRankSum=0.00;DP=76;ExcessHet=3.0103;FS=4.771;MLEAC=1;MLEAF=0.125;MQ=60.00;MQRankSum=0.00;QD=12.27;ReadPosRankSum=0.00;SOR=2.225	GT:AD:DP:GQ:PL	0/0:33,0:33:99:0,99,1158	0/0:24,0:24:72:0,72,927	0/1:1,2:3:34:67,0,34	0/0:16,0:16:4:0,4,525	./.:0,0:0:.:0,0,0	./.:0,0:0:.:0,0,0
CM023631.1	25444218	.	C	T	1803.12	.	AC=4;AF=0.500;AN=8;DP=80;ExcessHet=0.1902;FS=0.000;MLEAC=4;MLEAF=0.500;MQ=59.78;QD=30.05;SOR=1.255	GT:AD:DP:GQ:PL	1/1:0,34:34:99:992,102,0	1/1:0,26:26:78:854,78,0	0/0:4,0:4:12:0,12,141	0/0:16,0:16:48:0,48,548	./.:0,0:0:.:0,0,0	./.:0,0:0:.:0,0,0
CM023631.1	25444249	.	A	G	2207.07	.	AC=8;AF=1.00;AN=8;DP=61;ExcessHet=3.0103;FS=0.000;MLEAC=8;MLEAF=1.00;MQ=59.54;QD=26.31;SOR=2.119	GT:AD:DP:GQ:PGT:PID:PL	1/1:0,24:24:72:.:.:890,72,0	1/1:0,18:18:54:.:.:599,54,0	1/1:0,3:3:9:1|1:25444249_A_G:135,9,0	1/1:0,16:16:48:.:.:608,48,0	./.:0,0:0:.:.:.:0,0,0	./.:0,0:0:.:.:.:0,0,0
CM023631.1	25444276	.	T	C	436.45	.	AC=3;AF=0.375;AN=8;BaseQRankSum=-2.210e-01;ClippingRankSum=0.00;DP=47;ExcessHet=1.0474;FS=2.884;MLEAC=3;MLEAF=0.375;MQ=59.27;MQRankSum=0.00;QD=25.67;ReadPosRankSum=-8.420e-01;SOR=0.204	GT:AD:DP:GQ:PGT:PID:PL	0/0:15,0:15:30:.:.:0,30,450	0/0:15,0:15:33:.:.:0,33,495	1/1:0,4:4:12:1|1:25444249_A_G:180,12,0	0/1:6,7:13:99:0|1:25444276_T_C:295,0,228	./.:0,0:0:.:.:.:0,0,0	./.:0,0:0:.:.:.:0,0,0
CM023631.1	25444278	.	G	A	717.13	.	AC=4;AF=0.500;AN=8;DP=47;ExcessHet=0.1902;FS=0.000;MLEAC=4;MLEAF=0.500;MQ=58.35;QD=29.52;SOR=3.383	GT:AD:DP:GQ:PGT:PID:PL	0/0:15,0:15:30:.:.:0,30,450	0/0:15,0:15:33:.:.:0,33,495	1/1:0,4:4:12:1|1:25444249_A_G:180,12,0	1/1:0,13:13:42:.:.:580,42,0	./.:0,0:0:.:.:.:0,0,0	./.:0,0:0:.:.:.:0,0,0
CM023631.1	25444297	.	A	C	158.52	.	AC=1;AF=0.125;AN=8;BaseQRankSum=0.169;ClippingRankSum=0.00;DP=29;ExcessHet=3.0103;FS=3.424;MLEAC=1;MLEAF=0.125;MQ=58.59;MQRankSum=-7.480e-01;QD=14.41;ReadPosRankSum=0.230;SOR=0.120	GT:AD:DP:GQ:PGT:PID:PL	0/0:7,0:7:21:.:.:0,21,267	0/0:9,0:9:27:.:.:0,27,337	0/0:2,0:2:6:.:.:0,6,68	0/1:6,5:11:99:0|1:25444276_T_C:189,0,237	./.:0,0:0:.:.:.:0,0,0	./.:0,0:0:.:.:.:0,0,0
CM023631.1	25444307	.	G	A	100.39	.	AC=2;AF=0.333;AN=6;DP=28;ExcessHet=0.4576;FS=0.000;MLEAC=2;MLEAF=0.333;MQ=21.83;QD=34.73;SOR=2.303	GT:AD:DP:GQ:PGT:PID:PL	0/0:7,0:7:18:.:.:0,18,270	0/0:9,0:9:27:.:.:0,27,337	1/1:0,2:2:9:1|1:25444249_A_G:135,9,0	./.:10,0:10:.:.:.:0,0,0	./.:0,0:0:.:.:.:0,0,0	./.:0,0:0:.:.:.:0,0,0
CM023631.1	25444324	.	A	G	12.82	.	AC=2;AF=0.250;AN=8;DP=17;ExcessHet=0.3218;FS=0.000;MLEAC=1;MLEAF=0.125;MQ=46.00;QD=12.82;SOR=1.609	GT:AD:DP:GQ:PGT:PID:PL	0/0:3,0:3:9:.:.:0,9,129	0/0:4,0:4:12:.:.:0,12,178	1/1:0,1:1:3:1|1:25444249_A_G:45,3,0	0/0:9,0:9:18:.:.:0,18,270	./.:0,0:0:.:.:.:0,0,0	./.:0,0:0:.:.:.:0,0,0
CM023631.1	25444325	.	G	A	14.58	.	AC=2;AF=0.333;AN=6;DP=17;ExcessHet=0.4576;FS=0.000;MLEAC=1;MLEAF=0.167;MQ=14.55;QD=14.58;SOR=1.609	GT:AD:DP:GQ:PGT:PID:PL	0/0:3,0:3:9:.:.:0,9,129	0/0:4,0:4:12:.:.:0,12,178	1/1:0,1:1:3:1|1:25444249_A_G:45,3,0	./.:9,0:9:.:.:.:0,0,0	./.:0,0:0:.:.:.:0,0,0	./.:0,0:0:.:.:.:0,0,0
CM023631.1	25444331	.	A	G	14.58	.	AC=2;AF=0.333;AN=6;DP=16;ExcessHet=0.4576;FS=0.000;MLEAC=1;MLEAF=0.167;MQ=15.33;QD=14.58;SOR=1.609	GT:AD:DP:GQ:PGT:PID:PL	0/0:3,0:3:9:.:.:0,9,129	0/0:4,0:4:12:.:.:0,12,178	1/1:0,1:1:3:1|1:25444249_A_G:45,3,0	./.:8,0:8:.:.:.:0,0,0	./.:0,0:0:.:.:.:0,0,0	./.:0,0:0:.:.:.:0,0,0
CM023631.1	25444339	.	G	A	270.28	.	AC=4;AF=0.667;AN=6;DP=16;ExcessHet=0.4576;FS=0.000;MLEAC=4;MLEAF=0.667;MQ=48.43;QD=25.10;SOR=0.941	GT:AD:DP:GQ:PGT:PID:PL	1/1:0,3:3:9:.:.:129,9,0	1/1:0,4:4:12:1|1:25444339_G_A:175,12,0	./.:1,0:1:.:.:.:0,0,0	0/0:8,0:8:9:.:.:0,9,135	./.:0,0:0:.:.:.:0,0,0	./.:0,0:0:.:.:.:0,0,0
CM023631.1	25444355	.	A	ATCAAGTT	91.16	.	AC=2;AF=0.333;AN=6;DP=13;ExcessHet=0.4576;FS=0.000;MLEAC=2;MLEAF=0.333;MQ=44.73;QD=28.20;SOR=0.693	GT:AD:DP:GQ:PGT:PID:PL	0/0:1,0:1:3:.:.:0,3,45	1/1:0,2:2:9:1|1:25444339_G_A:132,9,0	./.:1,0:1:.:.:.:0,0,0	0/0:9,0:9:9:.:.:0,9,135	./.:0,0:0:.:.:.:0,0,0	./.:0,0:0:.:.:.:0,0,0
CM023631.1	25445106	.	G	A	316.49	.	AC=4;AF=1.00;AN=4;DP=51;ExcessHet=3.0103;FS=0.000;MLEAC=4;MLEAF=1.00;MQ=23.22;QD=24.78;SOR=4.407	GT:AD:DP:GQ:PL	./.:21,0:21:.:0,0,0	./.:15,0:15:.:0,0,0	1/1:0,2:2:6:89,6,0	1/1:0,6:6:18:252,18,0	./.:1,0:1:.:0,0,0	./.:6,0:6:.:0,0,0
CM023631.1	25445178	.	G	C	144.82	.	AC=2;AF=0.200;AN=10;DP=90;ExcessHet=0.2482;FS=0.000;MLEAC=2;MLEAF=0.200;MQ=55.86;QD=28.96;SOR=1.981	GT:AD:DP:GQ:PGT:PID:PL	0/0:31,0:31:84:.:.:0,84,1260	0/0:31,0:31:93:.:.:0,93,1067	0/0:5,0:5:15:.:.:0,15,190	0/0:15,0:15:45:.:.:0,45,533	./.:1,0:1:.:.:.:0,0,0	1/1:0,5:5:14:1|1:25445178_G_C:185,14,0
CM023631.1	25445180	.	T	C	144.82	.	AC=2;AF=0.200;AN=10;DP=89;ExcessHet=0.2482;FS=0.000;MLEAC=2;MLEAF=0.200;MQ=55.24;QD=28.96;SOR=1.981	GT:AD:DP:GQ:PGT:PID:PL	0/0:31,0:31:84:.:.:0,84,1260	0/0:31,0:31:90:.:.:0,90,1350	0/0:5,0:5:15:.:.:0,15,190	0/0:15,0:15:45:.:.:0,45,533	./.:1,0:1:.:.:.:0,0,0	1/1:0,5:5:14:1|1:25445178_G_C:185,14,0
CM023631.1	25445298	.	A	G	2730.96	.	AC=12;AF=1.00;AN=12;BaseQRankSum=1.56;ClippingRankSum=0.00;DP=67;ExcessHet=3.0103;FS=0.000;MLEAC=12;MLEAF=1.00;MQ=59.01;MQRankSum=0.00;QD=29.63;ReadPosRankSum=0.00;SOR=0.812	GT:AD:DP:GQ:PGT:PID:PL	1/1:0,16:16:51:1|1:25445298_A_G:762,51,0	1/1:0,13:13:39:1|1:25445298_A_G:584,39,0	1/1:0,6:6:18:.:.:248,18,0	1/1:1,16:17:40:.:.:563,40,0	1/1:0,9:9:27:.:.:380,27,0	1/1:0,6:6:16:.:.:219,16,0
CM023631.1	25445303	.	T	C	1332.25	.	AC=4;AF=0.333;AN=12;DP=69;ExcessHet=0.0663;FS=0.000;MLEAC=4;MLEAF=0.333;MQ=58.83;QD=28.87;SOR=1.402	GT:AD:DP:GQ:PGT:PID:PL	1/1:0,18:18:54:1|1:25445298_A_G:800,54,0	1/1:0,13:13:39:1|1:25445298_A_G:584,39,0	0/0:5,0:5:15:.:.:0,15,199	0/0:17,0:17:48:.:.:0,48,720	0/0:10,0:10:30:.:.:0,30,417	0/0:6,0:6:18:.:.:0,18,261
CM023631.1	25445381	.	AG	A	1771	.	AC=8;AF=0.667;AN=12;DP=115;ExcessHet=0.0663;FS=0.000;MLEAC=8;MLEAF=0.667;MQ=60.00;QD=32.79;SOR=3.109	GT:AD:DP:GQ:PGT:PID:PL	0/0:38,0:38:99:.:.:0,99,1384	0/0:33,0:33:90:.:.:0,90,1350	1/1:0,7:7:21:1|1:25445381_AG_A:315,21,0	1/1:0,17:17:51:1|1:25445381_AG_A:761,51,0	1/1:0,10:10:30:.:.:405,30,0	1/1:0,9:9:27:.:.:351,27,0
CM023631.1	25445409	.	C	G	1340.34	.	AC=4;AF=0.333;AN=12;DP=109;ExcessHet=0.0663;FS=0.000;MLEAC=4;MLEAF=0.333;MQ=60.00;QD=29.00;SOR=1.528	GT:AD:DP:GQ:PGT:PID:PL	0/0:38,0:38:99:.:.:0,99,1384	0/0:34,0:34:90:.:.:0,90,1350	1/1:0,8:8:24:1|1:25445381_AG_A:360,24,0	1/1:0,19:19:69:1|1:25445381_AG_A:1031,69,0	0/0:6,0:6:18:.:.:0,18,242	0/0:4,0:4:6:.:.:0,6,90
CM023631.1	25445432	.	C	T	209.5	.	AC=2;AF=0.333;AN=6;DP=101;ExcessHet=0.4576;FS=0.000;MLEAC=2;MLEAF=0.333;MQ=24.49;QD=34.92;SOR=2.303	GT:AD:DP:GQ:PL	0/0:38,0:38:99:0,99,1384	0/0:27,0:27:75:0,75,1125	./.:9,0:9:.:0,0,0	./.:20,0:20:.:0,0,0	1/1:0,6:6:18:246,18,0	./.:1,0:1:.:0,0,0
CM023631.1	25445439	.	GTCTA	G	1246.19	.	AC=4;AF=0.333;AN=12;DP=102;ExcessHet=0.0663;FS=0.000;MLEAC=4;MLEAF=0.333;MQ=60.00;QD=36.88;SOR=0.760	GT:AD:DP:GQ:PGT:PID:PL	0/0:38,0:38:99:.:.:0,99,1384	0/0:27,0:27:75:.:.:0,75,1125	1/1:0,9:9:27:1|1:25445381_AG_A:405,27,0	1/1:0,20:20:60:1|1:25445381_AG_A:900,60,0	0/0:7,0:7:18:.:.:0,18,270	0/0:1,0:1:3:.:.:0,3,41
CM023631.1	25445447	.	A	G	1209.23	.	AC=4;AF=0.333;AN=12;DP=103;ExcessHet=0.0663;FS=0.000;MLEAC=4;MLEAF=0.333;MQ=60.00;QD=33.10;SOR=0.836	GT:AD:DP:GQ:PGT:PID:PL	0/0:36,0:36:99:.:.:0,99,1485	0/0:29,0:29:80:.:.:0,80,1076	1/1:0,9:9:27:1|1:25445381_AG_A:405,27,0	1/1:0,19:19:57:1|1:25445381_AG_A:855,57,0	0/0:8,0:8:24:.:.:0,24,333	0/0:2,0:2:6:.:.:0,6,83
CM023631.1	25445458	.	G	C	2498.65	.	AC=4;AF=0.333;AN=12;DP=105;ExcessHet=0.0663;FS=0.000;MLEAC=4;MLEAF=0.333;MQ=59.16;QD=31.52;SOR=2.546	GT:AD:DP:GQ:PGT:PID:PL	1/1:0,35:35:99:1|1:25445458_G_C:1465,106,0	1/1:0,25:25:76:1|1:25445458_G_C:1085,76,0	0/0:8,0:8:24:.:.:0,24,257	0/0:17,0:17:51:.:.:0,51,683	0/0:9,0:9:27:.:.:0,27,366	0/0:3,0:3:9:.:.:0,9,118
CM023631.1	25445468	.	A	T	90.52	.	AC=2;AF=0.167;AN=12;DP=98;ExcessHet=0.2020;FS=0.000;MLEAC=1;MLEAF=0.083;MQ=60.00;QD=30.17;SOR=1.179	GT:AD:DP:GQ:PGT:PID:PL	0/0:35,0:35:81:.:.:0,81,1215	0/0:24,0:24:60:.:.:0,60,900	0/0:9,0:9:27:.:.:0,27,332	0/0:18,0:18:54:.:.:0,54,709	0/0:9,0:9:24:.:.:0,24,360	1/1:0,3:3:9:1|1:25445468_A_T:130,9,0
CM023631.1	25445473	.	C	T	395.83	.	AC=2;AF=0.167;AN=12;DP=93;ExcessHet=0.2482;FS=0.000;MLEAC=2;MLEAF=0.167;MQ=60.00;QD=26.93;SOR=2.093	GT:AD:DP:GQ:PGT:PID:PL	0/0:29,0:29:75:.:.:0,75,1125	0/0:24,0:24:60:.:.:0,60,900	0/0:9,0:9:24:.:.:0,24,360	0/0:18,0:18:54:.:.:0,54,709	1/1:0,9:9:30:1|1:25445473_C_T:437,30,0	0/0:4,0:4:0:.:.:0,0,90
CM023631.1	25445487	.	C	G	3639.02	.	AC=12;AF=1.00;AN=12;DP=87;ExcessHet=3.0103;FS=0.000;MLEAC=12;MLEAF=1.00;MQ=58.65;QD=32.70;SOR=1.788	GT:AD:DP:GQ:PGT:PID:PL	1/1:0,24:24:78:1|1:25445458_G_C:1150,78,0	1/1:0,20:20:63:1|1:25445458_G_C:940,63,0	1/1:0,9:9:27:.:.:352,27,0	1/1:0,17:17:51:.:.:695,51,0	1/1:0,9:9:27:1|1:25445473_C_T:397,27,0	1/1:0,3:3:9:1|1:25445468_A_T:130,9,0
CM023631.1	25445534	.	A	C	1556.34	.	AC=8;AF=0.667;AN=12;DP=59;ExcessHet=0.0663;FS=0.000;MLEAC=8;MLEAF=0.667;MQ=59.46;QD=29.09;SOR=0.859	GT:AD:DP:GQ:PGT:PID:PL	0/0:13,0:13:24:.:.:0,24,360	0/0:9,0:9:15:.:.:0,15,225	1/1:0,11:11:33:1|1:25445534_A_C:495,33,0	1/1:0,17:17:51:1|1:25445534_A_C:765,51,0	1/1:0,6:6:18:.:.:216,18,0	1/1:0,3:3:9:1|1:25445534_A_C:131,9,0
CM023631.1	25445535	.	T	G	1216.72	.	AC=4;AF=0.400;AN=10;DP=54;ExcessHet=0.1047;FS=0.000;MLEAC=5;MLEAF=0.500;MQ=57.02;QD=33.02;SOR=0.836	GT:AD:DP:GQ:PGT:PID:PL	0/0:11,0:11:12:.:.:0,12,180	0/0:8,0:8:6:.:.:0,6,90	1/1:0,11:11:33:1|1:25445534_A_C:495,33,0	1/1:0,17:17:51:1|1:25445534_A_C:765,51,0	0/0:4,0:4:3:.:.:0,3,45	./.:3,0:3:.:.:.:0,0,0
CM023631.1	25445546	.	A	G,ATATCTGTTTCATGTT	1486.24	.	AC=4,2;AF=0.400,0.200;AN=10;DP=51;ExcessHet=0.1047;FS=0.000;MLEAC=4,1;MLEAF=0.400,0.100;MQ=59.73;QD=27.13;SOR=0.941	GT:AD:DP:GQ:PGT:PID:PL	0/0:12,0,0:12:15:.:.:0,15,225,15,225,225	0/0:5,0,0:5:9:.:.:0,9,135,9,135,135	1/1:0,12,0:12:36:1|1:25445534_A_C:540,36,0,540,36,540	1/1:0,20,0:20:60:1|1:25445534_A_C:900,60,0,900,60,900	./.:0,0,0:0:.:.:.:0,0,0,0,0,0	2/2:0,0,2:2:6:1|1:25445534_A_C:88,88,88,6,6,0
CM023631.1	25445587	.	C	T	1030.93	.	AC=4;AF=0.500;AN=8;DP=66;ExcessHet=0.5505;FS=0.000;MLEAC=5;MLEAF=0.625;MQ=54.42;QD=36.23;SOR=2.387	GT:AD:DP:GQ:PL	1/1:0,16:16:41:582,41,0	1/1:0,11:11:34:487,34,0	0/0:13,0:13:0:0,0,437	0/0:21,0:21:42:0,42,630	./.:0,0:0:.:0,0,0	./.:0,0:0:.:0,0,0
CM023631.1	25445588	.	G	T	1332.01	.	AC=4;AF=0.500;AN=8;DP=63;ExcessHet=0.1902;FS=0.000;MLEAC=5;MLEAF=0.625;MQ=60.00;QD=35.27;SOR=0.756	GT:AD:DP:GQ:PGT:PID:PL	0/0:18,0:18:54:.:.:0,54,641	0/0:14,0:14:3:.:.:0,3,519	1/1:0,12:12:36:1|1:25445534_A_C:529,36,0	1/1:0,19:19:57:1|1:25445534_A_C:843,57,0	./.:0,0:0:.:.:.:0,0,0	./.:0,0:0:.:.:.:0,0,0
CM023631.1	25445593	.	A	G	368.48	.	AC=2;AF=0.250;AN=8;BaseQRankSum=0.860;ClippingRankSum=0.00;DP=67;ExcessHet=3.6798;FS=1.451;MLEAC=2;MLEAF=0.250;MQ=60.00;MQRankSum=0.00;QD=11.89;ReadPosRankSum=2.17;SOR=0.721	GT:AD:DP:GQ:PL	0/0:20,0:20:60:0,60,715	0/0:16,0:16:48:0,48,654	0/1:5,7:12:99:279,0,189	0/1:15,4:19:99:123,0,605	./.:0,0:0:.:0,0,0	./.:0,0:0:.:0,0,0
CM023631.1	25445618	.	A	G	128.35	.	AC=2;AF=0.200;AN=10;DP=91;ExcessHet=0.2482;FS=0.000;MLEAC=2;MLEAF=0.200;MQ=53.67;QD=32.09;SOR=1.609	GT:AD:DP:GQ:PL	0/0:33,0:33:99:0,99,1168	0/0:24,0:24:72:0,72,963	0/0:13,0:13:39:0,39,488	0/0:16,0:16:48:0,48,550	1/1:0,4:4:12:168,12,0	./.:1,0:1:.:0,0,0
CM023631.1	25445657	.	G	A	273.7	.	AC=2;AF=0.200;AN=10;DP=106;ExcessHet=0.2482;FS=0.000;MLEAC=2;MLEAF=0.200;MQ=48.42;QD=27.66;SOR=0.941	GT:AD:DP:GQ:PGT:PID:PL	0/0:37,0:37:99:.:.:0,105,1265	0/0:29,0:29:81:.:.:0,81,1215	0/0:13,0:13:36:.:.:0,36,540	0/0:17,0:17:51:.:.:0,51,621	1/1:0,7:7:21:1|1:25445657_G_A:315,21,0	./.:3,0:3:.:.:.:0,0,0
CM023631.1	25445661	.	C	T	135.09	.	AC=2;AF=0.167;AN=12;BaseQRankSum=-1.307e+00;ClippingRankSum=0.00;DP=105;ExcessHet=3.4242;FS=3.873;MLEAC=2;MLEAF=0.167;MQ=60.00;MQRankSum=0.00;QD=4.66;ReadPosRankSum=0.941;SOR=1.609	GT:AD:DP:GQ:PL	0/0:37,0:37:99:0,105,1265	0/0:29,0:29:81:0,81,1215	0/1:10,3:13:83:83,0,397	0/1:12,4:16:89:89,0,455	0/0:7,0:7:21:0,21,275	0/0:3,0:3:9:0,9,101
CM023631.1	25445678	.	C	G	587.59	.	AC=4;AF=0.333;AN=12;DP=112;ExcessHet=0.0663;FS=0.000;MLEAC=4;MLEAF=0.333;MQ=57.71;QD=28.26;SOR=1.112	GT:AD:DP:GQ:PGT:PID:PL	0/0:37,0:37:99:.:.:0,105,1265	0/0:29,0:29:84:.:.:0,84,1260	0/0:12,0:12:33:.:.:0,33,495	0/0:19,0:19:54:.:.:0,54,810	1/1:0,10:10:30:1|1:25445657_G_A:440,30,0	1/1:0,5:5:15:.:.:199,15,0
CM023631.1	25445720	.	C	A	939	.	AC=4;AF=0.333;AN=12;DP=120;ExcessHet=0.0663;FS=0.000;MLEAC=4;MLEAF=0.333;MQ=60.00;QD=36.29;SOR=1.220	GT:AD:DP:GQ:PL	0/0:38,0:38:99:0,99,1429	0/0:27,0:27:72:0,72,1080	1/1:0,12:12:35:443,35,0	1/1:0,14:14:42:548,42,0	0/0:20,0:20:60:0,60,814	0/0:9,0:9:27:0,27,354
CM023631.1	25445808	.	T	C	203.15	.	AC=1;AF=0.083;AN=12;BaseQRankSum=1.24;ClippingRankSum=0.00;DP=135;ExcessHet=3.0103;FS=9.700;MLEAC=1;MLEAF=0.083;MQ=57.88;MQRankSum=2.10;QD=25.39;ReadPosRankSum=2.10;SOR=2.209	GT:AD:DP:GQ:PL	0/0:38,0:38:99:0,99,1429	0/0:34,0:34:99:0,99,1209	0/0:12,0:12:36:0,36,448	0/0:18,0:18:51:0,51,765	0/0:25,0:25:57:0,57,855	0/1:2,6:8:55:236,0,55
CM023631.1	25445828	.	G	A	653.05	.	AC=2;AF=0.167;AN=12;DP=123;ExcessHet=0.2020;FS=0.000;MLEAC=2;MLEAF=0.167;MQ=57.69;QD=27.54;SOR=0.804	GT:AD:DP:GQ:PGT:PID:PL	0/0:36,0:36:99:.:.:0,99,1485	0/0:34,0:34:99:.:.:0,99,1209	0/0:12,0:12:36:.:.:0,36,448	0/0:20,0:20:57:.:.:0,57,855	1/1:0,17:17:51:1|1:25445828_G_A:696,51,0	0/0:4,0:4:9:.:.:0,9,135
CM023631.1	25445855	.	T	C	342.86	.	AC=4;AF=0.500;AN=8;DP=109;ExcessHet=0.1902;FS=0.000;MLEAC=4;MLEAF=0.500;MQ=28.11;QD=26.12;SOR=0.693	GT:AD:DP:GQ:PGT:PID:PL	0/0:36,0:36:99:.:.:0,99,1485	0/0:37,0:37:65:.:.:0,65,1345	./.:12,0:12:.:.:.:0,0,0	./.:16,0:16:.:.:.:0,0,0	1/1:0,5:5:18:1|1:25445828_G_A:250,18,0	1/1:0,3:3:9:1|1:25445855_T_C:135,9,0
CM023631.1	25445856	.	GACAGACTTCTAGTTGT	G	550.31	.	AC=3;AF=0.250;AN=12;BaseQRankSum=0.613;ClippingRankSum=0.00;DP=98;ExcessHet=0.6367;FS=2.754;MLEAC=3;MLEAF=0.250;MQ=58.83;MQRankSum=-5.080e-01;QD=28.96;ReadPosRankSum=0.700;SOR=0.126	GT:AD:DP:GQ:PL	0/0:36,0:36:99:0,99,1485	0/0:37,0:37:65:0,65,1345	1/1:0,10:10:30:450,30,0	0/1:5,4:9:99:153,0,198	0/0:3,0:3:6:0,6,90	0/0:3,0:3:6:0,6,90
CM023631.1	25445857	.	ACAGACTTCTAGTTGT	*,A	596.86	.	AC=2,1;AF=0.167,0.083;AN=12;BaseQRankSum=0.637;ClippingRankSum=0.00;DP=97;ExcessHet=0.6367;FS=0.000;MLEAC=2,1;MLEAF=0.167,0.083;MQ=39.88;MQRankSum=0.508;QD=31.41;ReadPosRankSum=-2.310e-01;SOR=1.292	GT:AD:DP:GQ:PGT:PID:PL	0/0:36,0,0:36:99:.:.:0,99,1485,99,1485,1485	0/0:36,0,0:36:87:.:.:0,87,1305,87,1305,1305	1/1:0,10,0:10:30:.:.:450,30,0,450,30,450	0/2:4,0,5:9:99:0|1:25445857_ACAGACTTCTAGTTGT_A:198,210,378,0,168,153	0/0:3,0,0:3:6:.:.:0,6,90,6,90,90	0/0:3,0,0:3:6:.:.:0,6,90,6,90,90
CM023631.1	25445863	.	T	*,A	739.6	.	AC=3,2;AF=0.300,0.200;AN=10;DP=96;ExcessHet=0.5505;FS=0.000;MLEAC=3,1;MLEAF=0.300,0.100;MQ=20.87;QD=33.62;SOR=1.179	GT:AD:DP:GQ:PGT:PID:PL	0/0:36,0,0:36:90:.:.:0,90,1350,90,1350,1350	0/0:36,0,0:36:93:.:.:0,93,1395,93,1395,1395	1/1:0,10,0:10:30:.:.:450,30,0,450,30,450	0/1:4,5,0:9:99:0|1:25445857_ACAGACTTCTAGTTGT_A:198,0,153,210,168,378	./.:2,0,0:2:.:.:.:0,0,0,0,0,0	2/2:0,0,3:3:9:1|1:25445855_T_C:135,135,135,9,9,0
CM023631.1	25445874	.	AAGT	A	157.26	.	AC=1;AF=0.083;AN=12;BaseQRankSum=0.906;ClippingRankSum=0.00;DP=87;ExcessHet=3.0103;FS=3.522;MLEAC=1;MLEAF=0.083;MQ=57.94;MQRankSum=0.508;QD=17.47;SOR=2.303	GT:AD:DP:GQ:PGT:PID:PL	0/0:29,0:29:81:.:.:0,81,1215	0/0:34,0:34:24:.:.:0,24,1159	0/0:12,0:12:36:.:.:0,36,452	0/1:4,5:9:99:0|1:25445857_ACAGACTTCTAGTTGT_A:198,0,153	0/0:1,0:1:3:.:.:0,3,42	0/0:2,0:2:6:.:.:0,6,77
CM023631.1	25446310	.	C	A	1686.16	.	AC=4;AF=0.333;AN=12;DP=83;ExcessHet=0.0663;FS=0.000;MLEAC=4;MLEAF=0.333;MQ=58.60;QD=27.85;SOR=1.845	GT:AD:DP:GQ:PGT:PID:PL	1/1:0,16:16:48:1|1:25446310_C_A:665,48,0	1/1:0,25:25:75:1|1:25446310_C_A:1073,75,0	0/0:7,0:7:21:.:.:0,21,245	0/0:21,0:21:54:.:.:0,54,810	0/0:8,0:8:21:.:.:0,21,315	0/0:6,0:6:18:.:.:0,18,223
CM023631.1	25446345	.	A	G	2200.47	.	AC=4;AF=0.333;AN=12;DP=80;ExcessHet=0.0663;FS=0.000;MLEAC=4;MLEAF=0.333;MQ=60.00;QD=26.11;SOR=2.985	GT:AD:DP:GQ:PGT:PID:PL	1/1:0,21:21:69:1|1:25446310_C_A:1035,69,0	1/1:0,25:25:81:1|1:25446310_C_A:1215,81,0	0/0:8,0:8:24:.:.:0,24,313	0/0:18,0:18:54:.:.:0,54,664	0/0:4,0:4:6:.:.:0,6,90	0/0:4,0:4:6:.:.:0,6,90
CM023631.1	25446356	.	A	C	2571.57	.	AC=4;AF=0.500;AN=8;DP=83;ExcessHet=0.1902;FS=0.000;MLEAC=4;MLEAF=0.500;MQ=58.92;QD=32.87;SOR=1.445	GT:AD:DP:GQ:PGT:PID:PL	1/1:0,25:25:81:1|1:25446310_C_A:1195,81,0	1/1:0,29:29:96:1|1:25446310_C_A:1420,96,0	0/0:8,0:8:21:.:.:0,21,315	0/0:19,0:19:51:.:.:0,51,765	./.:0,0:0:.:.:.:0,0,0	./.:2,0:2:.:.:.:0,0,0
CM023631.1	25446357	.	C	A	1420.57	.	AC=6;AF=0.600;AN=10;DP=87;ExcessHet=0.1047;FS=0.000;MLEAC=6;MLEAF=0.600;MQ=59.23;QD=32.50;SOR=2.019	GT:AD:DP:GQ:PGT:PID:PL	0/0:26,0:26:75:.:.:0,75,937	0/0:31,0:31:87:.:.:0,87,1305	1/1:0,8:8:24:1|1:25446357_C_A:347,24,0	1/1:0,19:19:66:1|1:25446357_C_A:986,66,0	./.:0,0:0:.:.:.:0,0,0	1/1:0,3:3:9:1|1:25446357_C_A:135,9,0
CM023631.1	25446358	.	G	C	1420.57	.	AC=6;AF=0.600;AN=10;DP=90;ExcessHet=0.1047;FS=0.000;MLEAC=6;MLEAF=0.600;MQ=59.28;QD=24.13;SOR=1.911	GT:AD:DP:GQ:PGT:PID:PL	0/0:26,0:26:75:.:.:0,75,937	0/0:32,0:32:90:.:.:0,90,1350	1/1:0,7:7:24:1|1:25446357_C_A:347,24,0	1/1:0,22:22:66:1|1:25446357_C_A:986,66,0	./.:0,0:0:.:.:.:0,0,0	1/1:0,3:3:9:1|1:25446357_C_A:135,9,0
CM023631.1	25446362	.	C	G	1388.6	.	AC=6;AF=0.600;AN=10;DP=90;ExcessHet=0.1047;FS=0.000;MLEAC=6;MLEAF=0.600;MQ=59.28;QD=32.27;SOR=1.911	GT:AD:DP:GQ:PGT:PID:PL	0/0:26,0:26:75:.:.:0,75,937	0/0:32,0:32:90:.:.:0,90,1350	1/1:0,7:7:21:1|1:25446357_C_A:315,21,0	1/1:0,22:22:66:1|1:25446357_C_A:986,66,0	./.:0,0:0:.:.:.:0,0,0	1/1:0,3:3:9:1|1:25446357_C_A:135,9,0
CM023631.1	25446371	.	A	AT	87.67	.	AC=2;AF=0.200;AN=10;DP=95;ExcessHet=0.2482;FS=0.000;MLEAC=1;MLEAF=0.100;MQ=51.77;QD=29.22;SOR=1.179	GT:AD:DP:GQ:PGT:PID:PL	0/0:33,0:33:96:.:.:0,96,1440	0/0:33,0:33:99:.:.:0,99,1152	0/0:7,0:7:21:.:.:0,21,268	0/0:19,0:19:57:.:.:0,57,702	./.:0,0:0:.:.:.:0,0,0	1/1:0,3:3:9:1|1:25446357_C_A:135,9,0
CM023631.1	25446382	.	G	T	3068.65	.	AC=6;AF=0.600;AN=10;DP=103;ExcessHet=0.1047;FS=0.000;MLEAC=6;MLEAF=0.600;MQ=59.70;QD=31.43;SOR=0.859	GT:AD:DP:GQ:PGT:PID:PL	1/1:0,34:34:99:1|1:25446310_C_A:1402,102,0	1/1:0,39:39:99:1|1:25446310_C_A:1579,117,0	0/0:7,0:7:21:.:.:0,21,268	0/0:20,0:20:57:.:.:0,57,855	./.:0,0:0:.:.:.:0,0,0	1/1:0,3:3:9:1|1:25446357_C_A:135,9,0
CM023631.1	25446426	.	A	C	39.34	.	AC=2;AF=0.167;AN=12;DP=88;ExcessHet=0.2020;FS=0.000;MLEAC=1;MLEAF=0.083;MQ=51.79;QD=19.67;SOR=2.303	GT:AD:DP:GQ:PL	0/0:31,0:31:84:0,84,1260	0/0:29,0:29:81:0,81,1215	0/0:8,0:8:24:0,24,311	0/0:17,0:17:42:0,42,630	1/1:0,2:2:6:76,6,0	0/0:1,0:1:3:0,3,39
CM023631.1	25446456	.	T	A	565.59	.	AC=4;AF=0.333;AN=12;DP=107;ExcessHet=0.0663;FS=0.000;MLEAC=4;MLEAF=0.333;MQ=49.03;QD=29.32;SOR=0.693	GT:AD:DP:GQ:PL	0/0:32,0:32:72:0,72,1080	0/0:36,0:36:99:0,99,1485	0/0:8,0:8:24:0,24,304	0/0:15,0:15:42:0,42,630	1/1:0,11:11:33:419,33,0	1/1:0,5:5:15:198,15,0
CM023631.1	25446517	.	G	T	2749.51	.	AC=4;AF=0.333;AN=12;DP=140;ExcessHet=0.2340;FS=0.000;MLEAC=5;MLEAF=0.417;MQ=59.62;QD=29.73;SOR=0.914	GT:AD:DP:GQ:PL	1/1:0,44:44:99:1536,132,0	1/1:0,34:34:99:1262,102,0	0/0:7,0:7:0:0,0,230	0/0:17,0:17:51:0,51,683	0/0:24,0:24:72:0,72,982	0/0:14,0:14:42:0,42,561
CM023631.1	25446523	.	T	A	983.56	.	AC=4;AF=0.333;AN=12;DP=144;ExcessHet=0.0663;FS=0.000;MLEAC=4;MLEAF=0.333;MQ=60.00;QD=30.18;SOR=1.893	GT:AD:DP:GQ:PL	0/0:45,0:45:99:0,111,1597	0/0:37,0:37:70:0,70,1215	1/1:0,5:5:15:217,15,0	1/1:0,20:20:60:818,60,0	0/0:23,0:23:60:0,60,900	0/0:14,0:14:42:0,42,561
CM023631.1	25446574	.	C	T	747.33	.	AC=4;AF=0.333;AN=12;DP=123;ExcessHet=0.0663;FS=0.000;MLEAC=4;MLEAF=0.333;MQ=53.73;QD=34.12;SOR=0.793	GT:AD:DP:GQ:PGT:PID:PL	0/0:45,0:45:99:.:.:0,111,1597	0/0:25,0:25:75:.:.:0,75,1054	0/0:10,0:10:21:.:.:0,21,315	0/0:24,0:24:72:.:.:0,72,945	1/1:0,13:13:39:1|1:25446574_C_T:548,39,0	1/1:0,6:6:18:.:.:251,18,0
CM023631.1	25446597	.	C	G	253.44	.	AC=2;AF=0.200;AN=10;DP=109;ExcessHet=0.2482;FS=0.000;MLEAC=2;MLEAF=0.200;MQ=55.80;QD=30.33;SOR=1.022	GT:AD:DP:GQ:PGT:PID:PL	0/0:41,0:41:93:.:.:0,93,1395	0/0:23,0:23:54:.:.:0,54,810	0/0:12,0:12:6:.:.:0,6,90	0/0:28,0:28:27:.:.:0,27,405	1/1:0,5:5:21:1|1:25446574_C_T:294,21,0	./.:0,0:0:.:.:.:0,0,0
CM023631.1	25446598	.	A	G,C	4291.67	.	AC=8,2;AF=0.800,0.200;AN=10;DP=101;ExcessHet=3.0103;FS=0.000;MLEAC=8,2;MLEAF=0.800,0.200;MQ=59.33;QD=28.72;SOR=1.029	GT:AD:DP:GQ:PGT:PID:PL	1/1:0,39,0:39:99:1|1:25446598_A_G:1542,117,0,1542,117,1542	1/1:0,22,0:22:66:1|1:25446598_A_G:958,66,0,958,66,958	1/1:0,9,0:9:27:1|1:25446598_A_G:399,27,0,399,27,399	1/1:0,26,0:26:78:1|1:25446598_A_G:1167,78,0,1167,78,1167	2/2:0,0,5:5:18:1|1:25446574_C_T:250,250,250,18,18,0	./.:0,0,0:0:.:.:.:0,0,0,0,0,0
CM023631.1	25446612	.	A	T	97.33	.	AC=2;AF=0.200;AN=10;DP=96;ExcessHet=0.2482;FS=0.000;MLEAC=2;MLEAF=0.200;MQ=52.81;QD=32.44;SOR=1.179	GT:AD:DP:GQ:PGT:PID:PL	0/0:37,0:37:60:.:.:0,60,900	0/0:20,0:20:45:.:.:0,45,675	0/0:10,0:10:6:.:.:0,6,90	0/0:26,0:26:18:.:.:0,18,270	1/1:0,3:3:9:1|1:25446574_C_T:135,9,0	./.:0,0:0:.:.:.:0,0,0
CM023631.1	25446619	.	T	C	1437.74	.	AC=6;AF=0.600;AN=10;DP=89;ExcessHet=0.1047;FS=0.000;MLEAC=6;MLEAF=0.600;MQ=59.05;QD=30.89;SOR=0.880	GT:AD:DP:GQ:PGT:PID:PL	0/0:35,0:35:24:.:.:0,24,360	0/0:21,0:21:21:.:.:0,21,315	1/1:0,8:8:24:1|1:25446598_A_G:360,24,0	1/1:0,22:22:66:1|1:25446598_A_G:990,66,0	1/1:0,3:3:9:1|1:25446574_C_T:135,9,0	./.:0,0:0:.:.:.:0,0,0
CM023631.1	25446625	.	A	C	99.09	.	AC=2;AF=0.250;AN=8;DP=87;ExcessHet=0.3218;FS=0.000;MLEAC=2;MLEAF=0.250;MQ=20.42;QD=29.58;SOR=0.693	GT:AD:DP:GQ:PGT:PID:PL	0/0:32,0:32:12:.:.:0,12,180	0/0:18,0:18:9:.:.:0,9,135	./.:10,0:10:.:.:.:0,0,0	0/0:25,0:25:12:.:.:0,12,180	1/1:0,2:2:9:1|1:25446574_C_T:135,9,0	./.:0,0:0:.:.:.:0,0,0
CM023631.1	25446635	.	TACAC	T	3136.89	.	AC=8;AF=1.00;AN=8;DP=67;ExcessHet=3.0103;FS=0.000;MLEAC=8;MLEAF=1.00;MQ=58.90;QD=28.94;SOR=0.917	GT:AD:DP:GQ:PGT:PID:PL	1/1:0,21:21:69:1|1:25446598_A_G:1011,69,0	1/1:0,13:13:39:1|1:25446598_A_G:585,39,0	1/1:0,7:7:24:1|1:25446598_A_G:360,24,0	1/1:0,26:26:81:1|1:25446598_A_G:1215,81,0	./.:0,0:0:.:.:.:0,0,0	./.:0,0:0:.:.:.:0,0,0
CM023631.1	25446641	.	TAA	T	2990.13	.	AC=8;AF=0.667;AN=12;DP=67;ExcessHet=0.0663;FS=0.000;MLEAC=10;MLEAF=0.833;MQ=58.86;QD=27.49;SOR=0.925	GT:AD:DP:GQ:PGT:PID:PL	1/1:0,22:22:66:1|1:25446598_A_G:970,66,0	1/1:0,12:12:36:1|1:25446598_A_G:540,36,0	1/1:0,7:7:24:1|1:25446598_A_G:360,24,0	1/1:0,24:24:78:1|1:25446598_A_G:1170,78,0	0/0:1,0:1:3:.:.:0,3,31	0/0:1,0:1:3:.:.:0,3,41
CM023631.1	25446682	.	A	G	1396.61	.	AC=4;AF=0.500;AN=8;DP=56;ExcessHet=0.1902;FS=0.000;MLEAC=4;MLEAF=0.500;MQ=55.58;QD=31.24;SOR=1.112	GT:AD:DP:GQ:PGT:PID:PL	0/0:15,0:15:39:.:.:0,39,585	0/0:7,0:7:21:.:.:0,21,281	1/1:0,8:8:24:1|1:25446598_A_G:360,24,0	1/1:0,24:24:72:1|1:25446598_A_G:1080,72,0	./.:1,0:1:.:.:.:0,0,0	./.:1,0:1:.:.:.:0,0,0
CM023631.1	25446707	.	A	G	392.98	.	AC=2;AF=0.200;AN=10;BaseQRankSum=0.108;ClippingRankSum=0.00;DP=49;ExcessHet=3.5218;FS=3.151;MLEAC=2;MLEAF=0.200;MQ=57.20;MQRankSum=0.238;QD=12.68;ReadPosRankSum=-1.950e-01;SOR=1.302	GT:AD:DP:GQ:PGT:PID:PL	0/0:11,0:11:18:.:.:0,18,270	0/0:6,0:6:15:.:.:0,15,225	0/1:4,4:8:99:.:.:156,0,152	0/1:15,8:23:99:0|1:25446598_A_G:271,0,560	./.:0,0:0:.:.:.:0,0,0	0/0:1,0:1:3:.:.:0,3,44
CM023631.1	25446777	.	G	T	733.93	.	AC=2;AF=1.00;AN=2;DP=46;ExcessHet=3.0103;FS=0.000;MLEAC=2;MLEAF=1.00;MQ=34.16;QD=26.41;SOR=1.739	GT:AD:DP:GQ:PGT:PID:PL	./.:7,0:7:.:.:.:0,0,0	./.:12,0:12:.:.:.:0,0,0	./.:3,0:3:.:.:.:0,0,0	1/1:0,17:17:51:1|1:25446598_A_G:759,51,0	./.:5,0:5:.:.:.:0,0,0	./.:2,0:2:.:.:.:0,0,0
CM023631.1	25446833	.	A	C	902.17	.	AC=2;AF=0.333;AN=6;DP=82;ExcessHet=0.4576;FS=0.000;MLEAC=2;MLEAF=0.333;MQ=44.79;QD=26.32;SOR=1.508	GT:AD:DP:GQ:PGT:PID:PL	0/0:20,0:20:60:.:.:0,60,710	0/0:27,0:27:81:.:.:0,81,982	./.:4,0:4:.:.:.:0,0,0	1/1:0,21:21:63:1|1:25446833_A_C:939,63,0	./.:8,0:8:.:.:.:0,0,0	./.:2,0:2:.:.:.:0,0,0
CM023631.1	25446842	.	G	T	898.15	.	AC=2;AF=0.200;AN=10;DP=85;ExcessHet=0.2482;FS=0.000;MLEAC=2;MLEAF=0.200;MQ=53.49;QD=30.39;SOR=1.292	GT:AD:DP:GQ:PGT:PID:PL	0/0:20,0:20:60:.:.:0,60,710	0/0:30,0:30:81:.:.:0,81,1215	./.:4,0:4:.:.:.:0,0,0	1/1:0,19:19:63:1|1:25446833_A_C:939,63,0	0/0:10,0:10:30:.:.:0,30,419	0/0:2,0:2:6:.:.:0,6,85
CM023631.1	25446856	.	G	T	1032.12	.	AC=4;AF=0.500;AN=8;DP=83;ExcessHet=0.1902;FS=0.000;MLEAC=4;MLEAF=0.500;MQ=53.04;QD=28.36;SOR=1.051	GT:AD:DP:GQ:PGT:PID:PL	0/0:23,0:23:57:.:.:0,57,855	0/0:30,0:30:63:.:.:0,63,945	./.:4,0:4:.:.:.:0,0,0	1/1:0,20:20:60:1|1:25446833_A_C:900,60,0	1/1:0,4:4:12:.:.:175,12,0	./.:2,0:2:.:.:.:0,0,0
CM023631.1	25446888	.	T	C	142.41	.	AC=2;AF=0.200;AN=10;DP=80;ExcessHet=0.2482;FS=0.000;MLEAC=2;MLEAF=0.200;MQ=55.68;QD=30.71;SOR=0.693	GT:AD:DP:GQ:PGT:PID:PL	0/0:20,0:20:6:.:.:0,6,90	0/0:26,0:26:3:.:.:0,3,45	0/0:5,0:5:15:.:.:0,15,189	0/0:25,0:25:75:.:.:0,75,1040	1/1:0,4:4:12:1|1:25446888_T_C:180,12,0	./.:0,0:0:.:.:.:0,0,0
CM023631.1	25446893	.	G	A	144.54	.	AC=2;AF=0.333;AN=6;DP=76;ExcessHet=0.4576;FS=0.000;MLEAC=2;MLEAF=0.333;MQ=16.42;QD=25.75;SOR=0.693	GT:AD:DP:GQ:PGT:PID:PL	./.:18,0:18:.:.:.:0,0,0	./.:24,0:24:.:.:.:0,0,0	0/0:5,0:5:15:.:.:0,15,189	0/0:25,0:25:75:.:.:0,75,1040	1/1:0,4:4:12:1|1:25446888_T_C:180,12,0	./.:0,0:0:.:.:.:0,0,0
CM023631.1	25446895	.	GATTAATAA	G	2015.33	.	AC=4;AF=0.400;AN=10;DP=83;ExcessHet=0.1047;FS=0.000;MLEAC=4;MLEAF=0.400;MQ=59.77;QD=29.82;SOR=0.919	GT:AD:DP:GQ:PL	1/1:0,22:22:66:956,66,0	1/1:0,25:25:76:1116,76,0	0/0:5,0:5:15:0,15,189	0/0:25,0:25:75:0,75,1040	0/0:5,0:5:12:0,12,180	./.:0,0:0:.:0,0,0
CM023631.1	25446898	.	T	*,C	3353.6	.	AC=4,4;AF=0.500,0.500;AN=8;DP=82;ExcessHet=3.0103;FS=0.000;MLEAC=4,4;MLEAF=0.500,0.500;MQ=35.34;QD=31.30;SOR=0.920	GT:AD:DP:GQ:PGT:PID:PL	1/1:0,22,0:22:66:.:.:956,66,0,956,66,956	1/1:0,25,0:25:76:.:.:1116,76,0,1116,76,1116	./.:5,0,0:5:.:.:.:0,0,0,0,0,0	2/2:0,0,25:25:75:1|1:25446833_A_C:1125,1125,1125,75,75,0	2/2:0,0,4:4:12:1|1:25446888_T_C:180,180,180,12,12,0	./.:0,0,0:0:.:.:.:0,0,0,0,0,0
CM023631.1	25446929	.	A	AATGTT	131.33	.	AC=2;AF=0.200;AN=10;DP=95;ExcessHet=0.2482;FS=0.000;MLEAC=2;MLEAF=0.200;MQ=48.10;QD=32.83;SOR=0.693	GT:AD:DP:GQ:PGT:PID:PL	0/0:26,0:26:66:.:.:0,66,990	0/0:28,0:28:75:.:.:0,75,1125	0/0:7,0:7:21:.:.:0,21,273	0/0:29,0:29:78:.:.:0,78,1170	1/1:0,4:4:12:1|1:25446929_A_AATGTT:180,12,0	./.:0,0:0:.:.:.:0,0,0
CM023631.1	25446940	.	A	C	1259.6	.	AC=4;AF=0.500;AN=8;DP=94;ExcessHet=0.1902;FS=0.000;MLEAC=4;MLEAF=0.500;MQ=50.97;QD=30.93;SOR=0.765	GT:AD:DP:GQ:PGT:PID:PL	0/0:27,0:27:72:.:.:0,72,1080	0/0:30,0:30:81:.:.:0,81,1215	./.:8,0:8:.:.:.:0,0,0	1/1:0,25:25:81:1|1:25446833_A_C:1211,81,0	1/1:0,2:2:6:1|1:25446929_A_AATGTT:90,6,0	./.:1,0:1:.:.:.:0,0,0
CM023631.1	25446942	.	C	T	53.54	.	AC=2;AF=0.200;AN=10;DP=103;ExcessHet=0.2482;FS=0.000;MLEAC=1;MLEAF=0.100;MQ=39.14;QD=26.77;SOR=0.693	GT:AD:DP:GQ:PGT:PID:PL	0/0:27,0:27:81:.:.:0,81,981	0/0:36,0:36:96:.:.:0,96,1440	0/0:8,0:8:24:.:.:0,24,300	0/0:28,0:28:64:.:.:0,64,1082	1/1:0,2:2:6:1|1:25446929_A_AATGTT:90,6,0	./.:1,0:1:.:.:.:0,0,0
CM023631.1	25446961	.	A	G	1164.6	.	AC=4;AF=0.500;AN=8;DP=95;ExcessHet=0.1902;FS=0.000;MLEAC=4;MLEAF=0.500;MQ=50.45;QD=32.31;SOR=0.765	GT:AD:DP:GQ:PGT:PID:PL	0/0:27,0:27:81:.:.:0,81,984	0/0:29,0:29:81:.:.:0,81,1215	./.:9,0:9:.:.:.:0,0,0	1/1:0,25:25:75:1|1:25446833_A_C:1116,75,0	1/1:0,2:2:6:1|1:25446929_A_AATGTT:90,6,0	./.:1,0:1:.:.:.:0,0,0
CM023631.1	25446984	.	C	G	53.54	.	AC=2;AF=0.200;AN=10;DP=98;ExcessHet=0.2482;FS=0.000;MLEAC=1;MLEAF=0.100;MQ=46.31;QD=26.77;SOR=0.693	GT:AD:DP:GQ:PGT:PID:PL	0/0:26,0:26:72:.:.:0,72,936	0/0:25,0:25:72:.:.:0,72,1080	0/0:10,0:10:27:.:.:0,27,405	0/0:31,0:31:93:.:.:0,93,1240	1/1:0,2:2:6:1|1:25446929_A_AATGTT:90,6,0	./.:1,0:1:.:.:.:0,0,0
CM023631.1	25447006	.	T	TGCCTTTA	1262.3	.	AC=4;AF=0.500;AN=8;BaseQRankSum=1.71;ClippingRankSum=0.00;DP=88;ExcessHet=0.1902;FS=0.000;MLEAC=4;MLEAF=0.500;MQ=53.85;MQRankSum=-7.500e-01;QD=32.37;ReadPosRankSum=1.57;SOR=0.437	GT:AD:DP:GQ:PL	1/1:2,17:19:11:624,11,0	1/1:1,19:20:54:690,54,0	0/0:8,0:8:21:0,21,315	0/0:30,0:30:75:0,75,1125	./.:0,0:0:.:0,0,0	./.:0,0:0:.:0,0,0
CM023631.1	25447068	.	T	C	645.09	.	AC=4;AF=0.333;AN=12;DP=112;ExcessHet=0.0663;FS=0.000;MLEAC=4;MLEAF=0.333;MQ=58.49;QD=32.07;SOR=1.609	GT:AD:DP:GQ:PL	0/0:31,0:31:90:0,90,1350	0/0:27,0:27:81:0,81,1080	0/0:9,0:9:27:0,27,345	0/0:29,0:29:87:0,87,1148	1/1:0,12:12:36:516,36,0	1/1:0,4:4:12:180,12,0
CM023631.1	25447113	.	C	T	156.53	.	AC=1;AF=0.083;AN=12;BaseQRankSum=-1.409e+00;ClippingRankSum=0.00;DP=140;ExcessHet=3.0103;FS=3.522;MLEAC=1;MLEAF=0.083;MQ=60.00;MQRankSum=0.00;QD=17.39;ReadPosRankSum=-2.057e+00;SOR=2.303	GT:AD:DP:GQ:PL	0/0:34,0:34:99:0,99,1366	0/0:35,0:35:99:0,99,1485	0/0:9,0:9:6:0,6,225	0/0:28,0:28:81:0,81,1215	0/0:25,0:25:72:0,72,1080	0/1:4,5:9:99:189,0,153
CM023631.1	25447134	.	A	G	206.19	.	AC=3;AF=0.250;AN=12;BaseQRankSum=-1.942e+00;ClippingRankSum=0.00;DP=130;ExcessHet=0.6367;FS=1.655;MLEAC=3;MLEAF=0.250;MQ=60.00;MQRankSum=0.00;QD=7.64;ReadPosRankSum=0.623;SOR=0.349	GT:AD:DP:GQ:PL	0/0:34,0:34:99:0,99,1366	0/0:40,0:40:99:0,105,1575	1/1:0,3:3:9:91,9,0	0/1:18,6:24:99:158,0,696	0/0:22,0:22:60:0,60,900	0/0:7,0:7:21:0,21,273
CM023631.1	25447147	.	A	C	2873.03	.	AC=4;AF=0.333;AN=12;DP=149;ExcessHet=0.0663;FS=0.000;MLEAC=4;MLEAF=0.333;MQ=58.54;QD=33.80;SOR=0.716	GT:AD:DP:GQ:PL	1/1:0,42:42:99:1440,126,0	1/1:0,43:43:99:1485,129,0	0/0:8,0:8:24:0,24,266	0/0:26,0:26:72:0,72,1080	0/0:22,0:22:60:0,60,900	0/0:8,0:8:24:0,24,309
CM023631.1	25447181	.	T	A	2253.62	.	AC=8;AF=0.667;AN=12;DP=126;ExcessHet=0.0663;FS=0.000;MLEAC=8;MLEAF=0.667;MQ=59.98;QD=26.43;SOR=0.813	GT:AD:DP:GQ:PGT:PID:PL	0/0:38,0:38:99:.:.:0,99,1485	0/0:36,0:36:99:.:.:0,99,1485	1/1:0,3:3:9:.:.:128,9,0	1/1:0,22:22:66:.:.:962,66,0	1/1:0,15:15:45:1|1:25447181_T_A:675,45,0	1/1:0,11:11:36:1|1:25447181_T_A:540,36,0
CM023631.1	25447183	.	A	G	1163.16	.	AC=4;AF=0.333;AN=12;DP=131;ExcessHet=0.0663;FS=0.000;MLEAC=4;MLEAF=0.333;MQ=59.96;QD=34.89;SOR=1.781	GT:AD:DP:GQ:PGT:PID:PL	0/0:33,0:33:93:.:.:0,93,1395	0/0:36,0:36:99:.:.:0,99,1485	0/0:6,0:6:15:.:.:0,15,225	0/0:29,0:29:81:.:.:0,81,1215	1/1:0,15:15:45:1|1:25447181_T_A:675,45,0	1/1:0,12:12:36:1|1:25447181_T_A:540,36,0
CM023631.1	25447190	.	T	C	1163.32	.	AC=4;AF=0.333;AN=12;DP=130;ExcessHet=0.0663;FS=0.000;MLEAC=4;MLEAF=0.333;MQ=59.96;QD=22.24;SOR=1.101	GT:AD:DP:GQ:PGT:PID:PL	0/0:33,0:33:93:.:.:0,93,1395	0/0:36,0:36:99:.:.:0,99,1485	0/0:5,0:5:12:.:.:0,12,180	0/0:29,0:29:78:.:.:0,78,1170	1/1:0,14:14:42:1|1:25447181_T_A:630,42,0	1/1:0,13:13:39:1|1:25447181_T_A:585,39,0
CM023631.1	25447206	.	G	T	244.5	.	AC=1;AF=0.083;AN=12;BaseQRankSum=0.381;ClippingRankSum=0.00;DP=118;ExcessHet=3.0103;FS=8.318;MLEAC=1;MLEAF=0.083;MQ=60.00;MQRankSum=0.00;QD=12.87;ReadPosRankSum=0.496;SOR=2.817	GT:AD:DP:GQ:PL	0/0:33,0:33:90:0,90,1350	0/0:36,0:36:99:0,99,1485	0/0:5,0:5:0:0,0,32	0/1:11,8:19:99:276,0,366	0/0:16,0:16:39:0,39,585	0/0:9,0:9:24:0,24,360
CM023631.1	25447212	.	C	A	1173.33	.	AC=4;AF=0.333;AN=12;DP=130;ExcessHet=0.0663;FS=0.000;MLEAC=4;MLEAF=0.333;MQ=59.28;QD=29.15;SOR=1.179	GT:AD:DP:GQ:PGT:PID:PL	0/0:33,0:33:90:.:.:0,90,1350	0/0:34,0:34:90:.:.:0,90,1350	0/0:4,0:4:12:.:.:0,12,153	0/0:28,0:28:81:.:.:0,81,1215	1/1:0,19:19:57:1|1:25447181_T_A:775,57,0	1/1:0,9:9:30:1|1:25447181_T_A:450,30,0
CM023631.1	25447289	.	C	T	1160.11	.	AC=8;AF=1.00;AN=8;DP=73;ExcessHet=3.0103;FS=0.000;MLEAC=8;MLEAF=1.00;MQ=42.73;QD=35.01;SOR=0.836	GT:AD:DP:GQ:PGT:PID:PL	1/1:0,9:9:27:1|1:25447289_C_T:372,27,0	1/1:0,5:5:14:1|1:25447289_C_T:203,14,0	./.:5,0:5:.:.:.:0,0,0	./.:27,0:27:.:.:.:0,0,0	1/1:0,11:11:33:1|1:25447289_C_T:485,33,0	1/1:0,3:3:9:1|1:25447289_C_T:125,9,0
CM023631.1	25447290	.	T	A	585.2	.	AC=4;AF=1.00;AN=4;DP=61;ExcessHet=3.0103;FS=0.000;MLEAC=4;MLEAF=1.00;MQ=29.05;QD=33.02;SOR=2.670	GT:AD:DP:GQ:PGT:PID:PL	./.:8,0:8:.:.:.:0,0,0	./.:5,0:5:.:.:.:0,0,0	./.:5,0:5:.:.:.:0,0,0	./.:27,0:27:.:.:.:0,0,0	1/1:0,10:10:33:1|1:25447289_C_T:485,33,0	1/1:0,2:2:9:1|1:25447289_C_T:125,9,0
CM023631.1	25447296	.	C	CAATGCTGCT,CAATGCTGCTAAAAAAAAAAAGAAAA,CAATGCTGCTAAAAAA	910.71	.	AC=2,2,2;AF=0.333,0.333,0.333;AN=6;DP=67;ExcessHet=3.0103;FS=0.000;MLEAC=2,2,2;MLEAF=0.333,0.333,0.333;MQ=41.09;QD=26.49;SOR=1.127	GT:AD:DP:GQ:PGT:PID:PL	1/1:0,8,0,0:8:24:1|1:25447289_C_T:333,24,0,333,24,334,333,24,334,334	2/2:0,0,5,0:5:14:1|1:25447289_C_T:203,204,205,14,15,0,204,205,15,205	./.:6,0,0,0:6:.:.:.:0,0,0,0,0,0,0,0,0,0	./.:26,0,0,0:26:.:.:.:0,0,0,0,0,0,0,0,0,0	3/3:0,0,0,7:7:21:1|1:25447289_C_T:315,315,315,315,315,315,21,21,21,0	./.:0,0,0,0:2:.:0|1:25447289_C_T:0,0,0,0,0,0,0,0,0,0
CM023631.1	25447357	.	G	A	447.84	.	AC=2;AF=0.200;AN=10;DP=77;ExcessHet=0.6367;FS=0.000;MLEAC=2;MLEAF=0.200;MQ=45.98;QD=27.93;SOR=0.693	GT:AD:DP:GQ:PL	0/0:13,0:13:39:0,39,484	0/0:11,0:11:33:0,33,452	0/0:7,0:7:0:0,0,160	0/0:29,0:29:66:0,66,1087	1/1:0,12:12:36:487,36,0	./.:5,0:5:.:0,0,0
CM023631.1	25447367	.	G	A	140.16	.	AC=1;AF=0.083;AN=12;BaseQRankSum=0.926;ClippingRankSum=0.00;DP=91;ExcessHet=3.0103;FS=5.756;MLEAC=1;MLEAF=0.083;MQ=58.54;MQRankSum=-6.190e-01;QD=10.78;ReadPosRankSum=-1.004e+00;SOR=1.901	GT:AD:DP:GQ:PL	0/0:16,0:16:48:0,48,571	0/1:8,5:13:99:173,0,286	0/0:8,0:8:24:0,24,312	0/0:32,0:32:96:0,96,1221	0/0:14,0:14:42:0,42,556	0/0:8,0:8:24:0,24,290
CM023631.1	25447384	.	A	C	1640.04	.	AC=4;AF=0.333;AN=12;DP=109;ExcessHet=0.0663;FS=0.000;MLEAC=4;MLEAF=0.333;MQ=57.31;QD=30.37;SOR=1.230	GT:AD:DP:GQ:PL	1/1:0,24:24:72:895,72,0	1/1:0,20:20:60:797,60,0	0/0:7,0:7:21:0,21,269	0/0:35,0:35:99:0,105,1340	0/0:14,0:14:42:0,42,556	0/0:9,0:9:27:0,27,341
CM023631.1	25447562	.	A	C	4751.93	.	AC=12;AF=1.00;AN=12;BaseQRankSum=0.00;ClippingRankSum=0.00;DP=129;ExcessHet=3.0103;FS=0.000;MLEAC=12;MLEAF=1.00;MQ=59.22;MQRankSum=-1.210e-01;QD=32.64;ReadPosRankSum=-1.930e-01;SOR=0.309	GT:AD:DP:GQ:PL	1/1:0,27:27:81:855,81,0	1/1:1,35:36:68:1363,68,0	1/1:0,11:11:33:388,33,0	1/1:0,24:24:72:900,72,0	1/1:0,19:19:57:797,57,0	1/1:0,12:12:36:474,36,0
CM023631.1	25447598	.	C	T	4765.96	.	AC=12;AF=1.00;AN=12;DP=115;ExcessHet=3.0103;FS=0.000;MLEAC=12;MLEAF=1.00;MQ=58.95;QD=29.43;SOR=1.169	GT:AD:DP:GQ:PGT:PID:PL	1/1:0,22:22:66:.:.:922,66,0	1/1:0,41:41:99:.:.:1665,123,0	1/1:0,9:9:27:1|1:25447598_C_T:380,27,0	1/1:0,24:24:72:1|1:25447598_C_T:1037,72,0	1/1:0,14:14:42:.:.:582,42,0	1/1:0,5:5:15:.:.:205,15,0
CM023631.1	25447613	.	C	T	585.38	.	AC=4;AF=0.400;AN=10;DP=120;ExcessHet=0.1047;FS=0.000;MLEAC=4;MLEAF=0.400;MQ=40.68;QD=29.23;SOR=3.912	GT:AD:DP:GQ:PGT:PID:PL	0/0:25,0:25:3:.:.:0,3,45	0/0:48,0:48:6:.:.:0,6,90	./.:8,0:8:.:.:.:0,0,0	0/0:25,0:25:24:.:.:0,24,360	1/1:0,12:12:36:1|1:25447613_C_T:540,36,0	1/1:0,2:2:6:1|1:25447613_C_T:87,6,0
CM023631.1	25447617	.	C	CT	3780.89	.	AC=7;AF=0.875;AN=8;BaseQRankSum=-7.120e-01;ClippingRankSum=0.00;DP=114;ExcessHet=3.0103;FS=3.948;MLEAC=7;MLEAF=0.875;MQ=56.34;MQRankSum=0.00;QD=28.38;ReadPosRankSum=0.619;SOR=0.718	GT:AD:DP:GQ:PGT:PID:PL	1/1:0,25:25:78:1|1:25447617_C_CT:1165,78,0	1/1:0,45:45:99:1|1:25447617_C_CT:2018,135,0	1/1:0,6:6:21:1|1:25447598_C_T:292,21,0	0/1:6,14:20:99:.:.:346,0,120	./.:12,0:12:.:.:.:0,0,0	./.:1,0:1:.:.:.:0,0,0
CM023631.1	25447619	.	T	A	626.35	.	AC=4;AF=0.333;AN=12;DP=115;ExcessHet=0.0663;FS=0.000;MLEAC=3;MLEAF=0.250;MQ=51.64;QD=28.80;SOR=3.126	GT:AD:DP:GQ:PGT:PID:PL	0/0:26,0:26:66:.:.:0,66,990	0/0:46,0:46:99:.:.:0,120,1800	0/0:6,0:6:18:.:.:0,18,240	0/0:22,0:22:57:.:.:0,57,855	1/1:0,13:13:39:1|1:25447613_C_T:585,39,0	1/1:0,2:2:6:1|1:25447613_C_T:90,6,0
CM023631.1	25447622	.	TA	T	617.3	.	AC=4;AF=0.333;AN=12;DP=115;ExcessHet=0.0663;FS=0.000;MLEAC=3;MLEAF=0.250;MQ=51.64;QD=32.42;SOR=3.126	GT:AD:DP:GQ:PGT:PID:PL	0/0:26,0:26:66:.:.:0,66,990	0/0:46,0:46:99:.:.:0,120,1800	0/0:6,0:6:18:.:.:0,18,240	0/0:22,0:22:57:.:.:0,57,855	1/1:0,13:13:39:1|1:25447613_C_T:585,39,0	1/1:0,2:2:6:1|1:25447613_C_T:90,6,0
CM023631.1	25447623	.	A	T,*	5165.1	.	AC=8,4;AF=0.667,0.333;AN=12;DP=115;ExcessHet=3.0103;FS=0.000;MLEAC=8,3;MLEAF=0.667,0.250;MQ=55.81;QD=24.59;SOR=1.121	GT:AD:DP:GQ:PGT:PID:PL	1/1:0,27,0:27:81:1|1:25447617_C_CT:1189,81,0,1189,81,1189	1/1:0,47,0:47:99:1|1:25447617_C_CT:2067,141,0,2067,141,2067	1/1:0,5,0:5:15:1|1:25447598_C_T:225,15,0,225,15,225	1/1:0,21,0:21:69:1|1:25447598_C_T:1033,69,0,1033,69,1033	2/2:0,0,13:13:39:1|1:25447613_C_T:585,585,585,39,39,0	2/2:0,0,2:2:6:1|1:25447613_C_T:90,90,90,6,6,0
CM023631.1	25447630	.	C	T	702.01	.	AC=4;AF=0.333;AN=12;DP=113;ExcessHet=0.0663;FS=0.000;MLEAC=4;MLEAF=0.333;MQ=51.95;QD=27.26;SOR=1.911	GT:AD:DP:GQ:PGT:PID:PL	0/0:23,0:23:63:.:.:0,63,945	0/0:50,0:50:99:.:.:0,120,1800	0/0:6,0:6:18:.:.:0,18,217	0/0:19,0:19:54:.:.:0,54,810	1/1:0,12:12:42:1|1:25447613_C_T:627,42,0	1/1:0,3:3:9:1|1:25447613_C_T:125,9,0
CM023631.1	25447649	.	C	A	630.55	.	AC=3;AF=0.250;AN=12;BaseQRankSum=-6.740e-01;ClippingRankSum=0.00;DP=106;ExcessHet=0.6367;FS=8.625;MLEAC=3;MLEAF=0.250;MQ=53.27;MQRankSum=-1.383e+00;QD=28.66;ReadPosRankSum=0.00;SOR=1.414	GT:AD:DP:GQ:PL	0/0:25,0:25:35:0,35,783	0/0:39,0:39:99:0,99,1485	0/0:7,0:7:21:0,21,264	0/0:17,0:17:48:0,48,720	1/1:0,14:14:42:601,42,0	0/1:2,2:4:75:75,0,78
CM023631.1	25447686	.	C	T	409.76	.	AC=2;AF=0.167;AN=12;BaseQRankSum=0.589;ClippingRankSum=0.00;DP=124;ExcessHet=3.4242;FS=3.834;MLEAC=2;MLEAF=0.167;MQ=60.00;MQRankSum=0.00;QD=17.07;ReadPosRankSum=-2.820e-01;SOR=0.971	GT:AD:DP:GQ:PL	0/0:35,0:35:99:0,99,1485	0/0:40,0:40:99:0,105,1575	0/1:7,2:9:61:61,0,271	0/1:4,11:15:99:386,0,130	0/0:12,0:12:33:0,33,495	0/0:13,0:13:39:0,39,498
CM023631.1	25447756	.	G	A	3867.94	.	AC=12;AF=1.00;AN=12;DP=110;ExcessHet=3.0103;FS=0.000;MLEAC=12;MLEAF=1.00;MQ=59.11;QD=25.01;SOR=0.976	GT:AD:DP:GQ:PL	1/1:0,22:22:64:696,64,0	1/1:0,38:38:99:1254,111,0	1/1:0,8:8:24:345,24,0	1/1:0,19:19:56:688,56,0	1/1:0,10:10:30:391,30,0	1/1:0,13:13:39:519,39,0
CM023631.1	25447785	.	T	A	2139.19	.	AC=8;AF=0.667;AN=12;DP=81;ExcessHet=0.0663;FS=0.000;MLEAC=8;MLEAF=0.667;MQ=59.72;QD=33.01;SOR=3.139	GT:AD:DP:GQ:PL	1/1:0,18:18:54:702,54,0	1/1:0,21:21:63:803,63,0	0/0:7,0:7:21:0,21,269	0/0:19,0:19:51:0,51,765	1/1:0,9:9:27:390,27,0	1/1:0,7:7:21:296,21,0
CM023631.1	25447812	.	T	C	3214.94	.	AC=12;AF=1.00;AN=12;DP=82;ExcessHet=3.0103;FS=0.000;MLEAC=12;MLEAF=1.00;MQ=58.10;QD=29.82;SOR=2.303	GT:AD:DP:GQ:PL	1/1:0,13:13:39:569,39,0	1/1:0,20:20:60:777,60,0	1/1:0,7:7:21:277,21,0	1/1:0,19:19:57:716,57,0	1/1:0,16:16:48:630,48,0	1/1:0,7:7:21:271,21,0
CM023631.1	25447920	.	A	G	914.55	.	AC=10;AF=1.00;AN=10;DP=37;ExcessHet=3.0103;FS=0.000;MLEAC=10;MLEAF=1.00;MQ=57.62;QD=28.09;SOR=2.030	GT:AD:DP:GQ:PL	1/1:0,2:2:6:83,6,0	1/1:0,2:2:6:87,6,0	1/1:0,4:4:12:165,12,0	1/1:0,12:12:36:478,36,0	1/1:0,3:3:9:126,9,0	./.:2,0:2:.:0,0,0
CM023631.1	25447975	.	G	T	543.33	.	AC=2;AF=0.200;AN=10;DP=34;ExcessHet=0.2482;FS=0.000;MLEAC=2;MLEAF=0.200;MQ=47.68;QD=27.47;SOR=1.445	GT:AD:DP:GQ:PGT:PID:PL	0/0:2,0:2:3:.:.:0,3,45	0/0:1,0:1:3:.:.:0,3,45	./.:7,0:7:.:.:.:0,0,0	1/1:0,12:12:39:1|1:25447975_G_T:581,39,0	0/0:8,0:8:24:.:.:0,24,324	0/0:4,0:4:6:.:.:0,6,90
CM023631.1	25447977	.	C	A	643.45	.	AC=4;AF=1.00;AN=4;DP=35;ExcessHet=3.0103;FS=0.000;MLEAC=4;MLEAF=1.00;MQ=39.24;QD=31.20;SOR=1.911	GT:AD:DP:GQ:PGT:PID:PL	1/1:0,2:2:6:.:.:87,6,0	./.:1,0:1:.:.:.:0,0,0	./.:7,0:7:.:.:.:0,0,0	1/1:0,13:13:39:1|1:25447975_G_T:581,39,0	./.:8,0:8:.:.:.:0,0,0	./.:4,0:4:.:.:.:0,0,0
CM023631.1	25448025	.	G	T	58.93	.	AC=1;AF=0.500;AN=2;BaseQRankSum=0.173;ClippingRankSum=0.00;DP=28;ExcessHet=3.0103;FS=0.000;MLEAC=1;MLEAF=0.500;MQ=42.14;MQRankSum=0.696;QD=4.21;ReadPosRankSum=1.18;SOR=0.976	GT:AD:DP:GQ:PL	./.:0,0:0:.:0,0,0	./.:0,0:0:.:0,0,0	./.:6,0:6:.:0,0,0	0/1:11,3:14:84:84,0,408	./.:6,0:6:.:0,0,0	./.:2,0:2:.:0,0,0
CM023631.1	25448030	.	A	AG	582.89	.	AC=2;AF=1.00;AN=2;DP=28;ExcessHet=3.0103;FS=0.000;MLEAC=2;MLEAF=1.00;MQ=42.14;QD=29.41;SOR=0.976	GT:AD:DP:GQ:PGT:PID:PL	./.:0,0:0:.:.:.:0,0,0	./.:0,0:0:.:.:.:0,0,0	./.:6,0:6:.:.:.:0,0,0	1/1:0,14:14:42:1|1:25448030_A_AG:617,42,0	./.:6,0:6:.:.:.:0,0,0	./.:2,0:2:.:.:.:0,0,0
CM023631.1	25448039	.	T	C	559.93	.	AC=2;AF=1.00;AN=2;DP=28;ExcessHet=3.0103;FS=0.000;MLEAC=2;MLEAF=1.00;MQ=40.58;QD=35.69;SOR=0.836	GT:AD:DP:GQ:PGT:PID:PL	./.:0,0:0:.:.:.:0,0,0	./.:0,0:0:.:.:.:0,0,0	./.:7,0:7:.:.:.:0,0,0	1/1:0,13:13:39:1|1:25448030_A_AG:585,39,0	./.:6,0:6:.:.:.:0,0,0	./.:2,0:2:.:.:.:0,0,0
CM023631.1	25448415	.	C	A	545.27	.	AC=2;AF=0.167;AN=12;BaseQRankSum=0.00;ClippingRankSum=0.00;DP=41;ExcessHet=3.4242;FS=3.468;MLEAC=2;MLEAF=0.167;MQ=58.56;MQRankSum=0.00;QD=34.08;ReadPosRankSum=0.674;SOR=1.739	GT:AD:DP:GQ:PL	0/0:8,0:8:24:0,24,271	0/0:7,0:7:21:0,21,261	0/1:1,1:2:39:39,0,39	0/1:2,14:16:40:543,0,40	0/0:4,0:4:12:0,12,176	0/0:3,0:3:9:0,9,118
CM023631.1	25448569	.	G	GACCATGAAGTTTTTATGC	1026.59	.	AC=4;AF=0.500;AN=8;DP=41;ExcessHet=0.1902;FS=0.000;MLEAC=4;MLEAF=0.500;MQ=58.91;QD=30.84;SOR=1.127	GT:AD:DP:GQ:PL	0/0:9,0:9:27:0,27,380	0/0:7,0:7:21:0,21,292	1/1:0,6:6:24:360,24,0	1/1:0,14:14:48:719,48,0	./.:0,0:0:.:0,0,0	./.:0,0:0:.:0,0,0
CM023631.1	25448588	.	T	C	530.88	.	AC=1;AF=0.125;AN=8;BaseQRankSum=-7.700e-02;ClippingRankSum=0.00;DP=53;ExcessHet=3.5218;FS=9.574;MLEAC=1;MLEAF=0.125;MQ=60.00;MQRankSum=0.00;QD=31.23;ReadPosRankSum=0.623;SOR=1.770	GT:AD:DP:GQ:PL	0/0:14,0:14:42:0,42,485	0/0:9,0:9:27:0,27,356	0/0:9,0:9:0:0,0,211	0/1:2,15:17:33:560,0,33	./.:0,0:0:.:0,0,0	./.:0,0:0:.:0,0,0
CM023631.1	25448723	.	G	A	1501.49	.	AC=4;AF=0.500;AN=8;DP=76;ExcessHet=0.1902;FS=0.000;MLEAC=4;MLEAF=0.500;MQ=58.52;QD=30.98;SOR=2.833	GT:AD:DP:GQ:PGT:PID:PL	1/1:0,17:17:51:1|1:25448723_G_A:765,51,0	1/1:0,16:16:54:1|1:25448723_G_A:780,54,0	0/0:18,0:18:33:.:.:0,33,653	0/0:25,0:25:72:.:.:0,72,934	./.:0,0:0:.:.:.:0,0,0	./.:0,0:0:.:.:.:0,0,0
CM023631.1	25448734	.	C	T	477.48	.	AC=2;AF=0.250;AN=8;BaseQRankSum=2.83;ClippingRankSum=0.00;DP=87;ExcessHet=3.6798;FS=1.342;MLEAC=2;MLEAF=0.250;MQ=60.00;MQRankSum=0.00;QD=12.90;ReadPosRankSum=1.29;SOR=0.375	GT:AD:DP:GQ:PL	0/0:24,0:24:72:0,72,826	0/0:24,0:24:72:0,72,1011	0/1:7,6:13:99:225,0,182	0/1:15,9:24:99:286,0,481	./.:0,0:0:.:0,0,0	./.:0,0:0:.:0,0,0
CM023631.1	25448747	.	T	G	2380.23	.	AC=4;AF=0.400;AN=10;DP=111;ExcessHet=0.1047;FS=0.000;MLEAC=4;MLEAF=0.400;MQ=58.23;QD=26.40;SOR=1.649	GT:AD:DP:GQ:PGT:PID:PL	1/1:0,29:29:87:1|1:25448723_G_A:1142,87,0	1/1:0,30:30:90:1|1:25448723_G_A:1285,90,0	0/0:20,0:20:57:.:.:0,57,855	0/0:30,0:30:48:.:.:0,48,1086	./.:0,0:0:.:.:.:0,0,0	0/0:2,0:2:6:.:.:0,6,81
CM023631.1	25448774	.	G	A	388.99	.	AC=1;AF=0.083;AN=12;BaseQRankSum=-6.300e-01;ClippingRankSum=0.00;DP=119;ExcessHet=3.0103;FS=6.239;MLEAC=1;MLEAF=0.083;MQ=60.00;MQRankSum=0.00;QD=15.56;ReadPosRankSum=0.856;SOR=1.518	GT:AD:DP:GQ:PL	0/0:35,0:35:99:0,99,1128	0/0:37,0:37:99:0,105,1338	0/0:17,0:17:51:0,51,662	0/1:12,13:25:99:421,0,439	0/0:1,0:1:3:0,3,39	0/0:4,0:4:12:0,12,168
CM023631.1	25448778	.	A	G	218.59	.	AC=4;AF=0.333;AN=12;DP=122;ExcessHet=0.0663;FS=0.000;MLEAC=3;MLEAF=0.250;MQ=60.00;QD=32.56;SOR=1.022	GT:AD:DP:GQ:PGT:PID:PL	0/0:35,0:35:99:.:.:0,99,1128	0/0:37,0:37:99:.:.:0,105,1338	0/0:17,0:17:51:.:.:0,51,662	0/0:28,0:28:72:.:.:0,72,1080	1/1:0,1:1:6:1|1:25448778_A_G:90,6,0	1/1:0,4:4:12:.:.:176,12,0
CM023631.1	25448811	.	A	T	163.16	.	AC=3;AF=0.250;AN=12;BaseQRankSum=-1.036e+00;ClippingRankSum=0.00;DP=122;ExcessHet=0.6367;FS=0.000;MLEAC=3;MLEAF=0.250;MQ=60.00;MQRankSum=0.00;QD=20.40;ReadPosRankSum=0.253;SOR=0.582	GT:AD:DP:GQ:PGT:PID:PL	0/0:35,0:35:99:.:.:0,99,1128	0/0:38,0:38:99:.:.:0,102,1382	0/0:14,0:14:42:.:.:0,42,548	0/0:27,0:27:81:.:.:0,81,1107	1/1:0,3:3:9:1|1:25448778_A_G:134,9,0	0/1:3,2:5:72:.:.:72,0,119
CM023631.1	25448853	.	G	T	215.15	.	AC=4;AF=0.333;AN=12;DP=109;ExcessHet=0.0663;FS=0.000;MLEAC=3;MLEAF=0.250;MQ=60.00;QD=32.30;SOR=0.693	GT:AD:DP:GQ:PL	0/0:33,0:33:84:0,84,1260	0/0:33,0:33:90:0,90,1350	0/0:10,0:10:30:0,30,395	0/0:27,0:27:81:0,81,1063	1/1:0,3:3:9:135,9,0	1/1:0,3:3:9:128,9,0
CM023631.1	25448880	.	A	G	306.17	.	AC=2;AF=0.200;AN=10;BaseQRankSum=-3.450e-01;ClippingRankSum=0.00;DP=110;ExcessHet=3.5218;FS=0.000;MLEAC=2;MLEAF=0.200;MQ=60.00;MQRankSum=0.00;QD=9.00;ReadPosRankSum=1.37;SOR=0.657	GT:AD:DP:GQ:PL	0/0:26,0:26:78:0,78,973	0/0:35,0:35:84:0,84,1260	0/1:3,6:9:37:179,0,37	0/1:18,7:25:99:162,0,712	0/0:2,0:2:6:0,6,86	./.:0,0:0:.:0,0,0
CM023631.1	25448909	.	A	G	1819.06	.	AC=6;AF=0.750;AN=8;DP=84;ExcessHet=0.3218;FS=0.000;MLEAC=7;MLEAF=0.875;MQ=51.34;QD=34.03;SOR=0.737	GT:AD:DP:GQ:PGT:PID:PL	1/1:0,22:22:64:1|1:25448909_A_G:869,64,0	./.:18,0:18:.:.:.:0,0,0	1/1:0,6:6:17:.:.:233,17,0	1/1:0,17:17:51:.:.:750,51,0	0/0:1,0:1:3:.:.:0,3,43	./.:0,0:0:.:.:.:0,0,0
CM023631.1	25448937	.	A	AATGCTTTTGGGTTTTTTTTACTCACAT	509.11	.	AC=2;AF=0.333;AN=6;DP=40;ExcessHet=0.4576;FS=0.000;MLEAC=2;MLEAF=0.333;MQ=55.42;QD=27.62;SOR=1.802	GT:AD:DP:GQ:PGT:PID:PL	1/1:0,11:11:40:1|1:25448909_A_G:554,40,0	./.:0,0:0:.:.:.:0,0,0	0/0:7,0:7:15:.:.:0,15,225	0/0:15,0:15:9:.:.:0,9,135	./.:0,0:0:.:.:.:0,0,0	./.:0,0:0:.:.:.:0,0,0
CM023631.1	25449024	.	C	A	49.4	.	AC=2;AF=0.200;AN=10;DP=59;ExcessHet=0.6367;FS=0.000;MLEAC=1;MLEAF=0.100;MQ=50.99;QD=24.70;SOR=2.303	GT:AD:DP:GQ:PL	0/0:9,0:9:0:0,0,272	0/0:15,0:15:45:0,45,636	0/0:15,0:15:45:0,45,606	0/0:18,0:18:48:0,48,720	1/1:0,2:2:6:84,6,0	./.:0,0:0:.:0,0,0
CM023631.1	25449061	.	T	C	628.57	.	AC=2;AF=0.167;AN=12;BaseQRankSum=1.80;ClippingRankSum=0.00;DP=88;ExcessHet=3.4242;FS=7.547;MLEAC=2;MLEAF=0.167;MQ=59.49;MQRankSum=0.00;QD=17.96;ReadPosRankSum=0.809;SOR=0.707	GT:AD:DP:GQ:PL	0/0:22,0:22:66:0,66,878	0/0:24,0:24:72:0,72,1025	0/1:13,4:17:99:126,0,398	0/1:3,15:18:76:538,0,76	0/0:2,0:2:6:0,6,60	0/0:1,0:1:3:0,3,35
CM023631.1	25449085	.	C	A	222.15	.	AC=4;AF=0.333;AN=12;DP=122;ExcessHet=0.0663;FS=0.000;MLEAC=3;MLEAF=0.250;MQ=56.98;QD=26.02;SOR=2.303	GT:AD:DP:GQ:PGT:PID:PL	0/0:35,0:35:99:.:.:0,99,1395	0/0:32,0:32:90:.:.:0,90,1350	0/0:18,0:18:51:.:.:0,51,765	0/0:31,0:31:90:.:.:0,90,1350	1/1:0,3:3:9:1|1:25449085_C_A:135,9,0	1/1:0,3:3:9:1|1:25449085_C_A:135,9,0
CM023631.1	25449093	.	A	G	222.15	.	AC=4;AF=0.333;AN=12;DP=126;ExcessHet=0.0663;FS=0.000;MLEAC=3;MLEAF=0.250;MQ=56.98;QD=24.58;SOR=2.303	GT:AD:DP:GQ:PGT:PID:PL	0/0:35,0:35:99:.:.:0,99,1395	0/0:35,0:35:96:.:.:0,96,1440	0/0:18,0:18:48:.:.:0,48,720	0/0:32,0:32:90:.:.:0,90,1071	1/1:0,3:3:9:1|1:25449085_C_A:135,9,0	1/1:0,3:3:9:1|1:25449085_C_A:135,9,0
CM023631.1	25449133	.	A	G	95.99	.	AC=2;AF=0.167;AN=12;DP=122;ExcessHet=0.2020;FS=0.000;MLEAC=1;MLEAF=0.083;MQ=59.34;QD=32.00;SOR=2.833	GT:AD:DP:GQ:PGT:PID:PL	0/0:35,0:35:99:.:.:0,99,1395	0/0:30,0:30:78:.:.:0,78,1170	0/0:15,0:15:45:.:.:0,45,647	0/0:37,0:37:99:.:.:0,102,1530	1/1:0,3:3:9:1|1:25449133_A_G:135,9,0	0/0:2,0:2:6:.:.:0,6,87
CM023631.1	25449134	.	C	T	178.6	.	AC=4;AF=0.333;AN=12;DP=123;ExcessHet=0.0663;FS=0.000;MLEAC=3;MLEAF=0.250;MQ=59.60;QD=26.70;SOR=1.981	GT:AD:DP:GQ:PGT:PID:PL	0/0:35,0:35:99:.:.:0,99,1395	0/0:31,0:31:81:.:.:0,81,1215	0/0:15,0:15:45:.:.:0,45,647	0/0:37,0:37:99:.:.:0,102,1530	1/1:0,3:3:9:1|1:25449133_A_G:135,9,0	1/1:0,2:2:6:1|1:25449134_C_T:90,6,0
CM023631.1	25449147	.	G	A	5524.2	.	AC=12;AF=1.00;AN=12;DP=142;ExcessHet=3.0103;FS=0.000;MLEAC=12;MLEAF=1.00;MQ=59.89;QD=27.38;SOR=0.750	GT:AD:DP:GQ:PGT:PID:PL	1/1:0,55:55:99:.:.:1833,165,0	1/1:0,30:30:90:.:.:1192,90,0	1/1:0,15:15:45:1|1:25449147_G_A:673,45,0	1/1:0,37:37:99:1|1:25449147_G_A:1626,111,0	1/1:0,3:3:9:1|1:25449133_A_G:135,9,0	1/1:0,2:2:6:1|1:25449134_C_T:90,6,0
CM023631.1	25449165	.	A	C	2172.71	.	AC=4;AF=0.333;AN=12;DP=146;ExcessHet=0.0663;FS=0.000;MLEAC=4;MLEAF=0.333;MQ=60.00;QD=32.03;SOR=1.157	GT:AD:DP:GQ:PGT:PID:PL	0/0:56,0:56:99:.:.:0,120,1800	0/0:31,0:31:72:.:.:0,72,1052	1/1:0,14:14:42:1|1:25449147_G_A:630,42,0	1/1:0,36:36:99:1|1:25449147_G_A:1594,108,0	0/0:6,0:6:18:.:.:0,18,218	0/0:3,0:3:9:.:.:0,9,125
CM023631.1	25449172	.	G	A	3318.8	.	AC=4;AF=0.333;AN=12;DP=158;ExcessHet=0.0663;FS=0.000;MLEAC=4;MLEAF=0.333;MQ=59.76;QD=33.87;SOR=0.776	GT:AD:DP:GQ:PL	1/1:0,62:62:99:2022,186,0	1/1:0,36:36:99:1348,108,0	0/0:14,0:14:36:0,36,540	0/0:36,0:36:99:0,102,1530	0/0:6,0:6:15:0,15,225	0/0:4,0:4:9:0,9,135
CM023631.1	25449189	.	C	A	332.48	.	AC=2;AF=0.200;AN=10;DP=134;ExcessHet=0.2482;FS=0.000;MLEAC=2;MLEAF=0.200;MQ=54.17;QD=26.33;SOR=2.093	GT:AD:DP:GQ:PL	0/0:43,0:43:99:0,99,1485	0/0:33,0:33:93:0,93,1395	0/0:11,0:11:33:0,33,460	0/0:36,0:36:99:0,99,1485	1/1:0,9:9:27:374,27,0	./.:2,0:2:.:0,0,0
CM023631.1	25449199	.	A	G	683.37	.	AC=2;AF=0.167;AN=12;BaseQRankSum=0.272;ClippingRankSum=0.00;DP=131;ExcessHet=3.4242;FS=1.203;MLEAC=2;MLEAF=0.167;MQ=60.00;MQRankSum=0.00;QD=16.27;ReadPosRankSum=-7.180e-01;SOR=0.495	GT:AD:DP:GQ:PGT:PID:PL	0/0:43,0:43:99:.:.:0,99,1485	0/0:33,0:33:96:.:.:0,96,1440	0/1:8,3:11:98:0|1:25449147_G_A:98,0,321	0/1:12,19:31:99:0|1:25449147_G_A:622,0,369	0/0:11,0:11:30:.:.:0,30,450	0/0:2,0:2:6:.:.:0,6,83
CM023631.1	25449256	.	A	T	308.64	.	AC=4;AF=0.333;AN=12;DP=116;ExcessHet=0.0663;FS=0.000;MLEAC=3;MLEAF=0.250;MQ=58.15;QD=28.59;SOR=0.693	GT:AD:DP:GQ:PL	0/0:29,0:29:81:0,81,1215	0/0:36,0:36:90:0,90,1350	0/0:13,0:13:39:0,39,504	0/0:28,0:28:66:0,66,990	1/1:0,6:6:18:268,18,0	1/1:0,2:2:6:89,6,0
CM023631.1	25449279	.	C	T	1252.48	.	AC=4;AF=0.333;AN=12;DP=89;ExcessHet=0.0663;FS=0.000;MLEAC=4;MLEAF=0.333;MQ=57.85;QD=27.96;SOR=0.756	GT:AD:DP:GQ:PL	0/0:22,0:22:60:0,60,900	0/0:22,0:22:60:0,60,900	1/1:0,11:11:33:466,33,0	1/1:0,20:20:60:836,60,0	0/0:7,0:7:12:0,12,180	0/0:1,0:1:3:0,3,39
CM023631.1	25449281	.	G	A	67.31	.	AC=1;AF=0.083;AN=12;BaseQRankSum=0.586;ClippingRankSum=0.00;DP=86;ExcessHet=3.0103;FS=1.901;MLEAC=1;MLEAF=0.083;MQ=86.57;MQRankSum=0.595;QD=6.12;ReadPosRankSum=1.15;SOR=0.891	GT:AD:DP:GQ:PL	0/0:21,0:21:57:0,57,855	0/0:22,0:22:60:0,60,900	0/1:8,3:11:99:99,0,291	0/0:19,2:21:21:0,21,703	0/0:4,0:4:6:0,6,90	0/0:1,0:1:3:0,3,39
CM023631.1	25449398	.	G	GGC	1518.49	.	AC=4;AF=0.400;AN=10;DP=98;ExcessHet=0.1047;FS=0.000;MLEAC=4;MLEAF=0.400;MQ=57.72;QD=29.95;SOR=0.693	GT:AD:DP:GQ:PGT:PID:PL	0/0:28,0:28:84:.:.:0,84,1007	0/0:32,0:32:90:.:.:0,90,1350	1/1:0,15:15:45:1|1:25449398_G_GGC:675,45,0	1/1:0,19:19:60:1|1:25449398_G_GGC:900,60,0	0/0:3,0:3:9:.:.:0,9,93	./.:0,0:0:.:.:.:0,0,0
CM023631.1	25449399	.	CAA	C	1647.49	.	AC=4;AF=0.400;AN=10;DP=99;ExcessHet=0.1047;FS=0.000;MLEAC=4;MLEAF=0.400;MQ=57.72;QD=32.94;SOR=0.749	GT:AD:DP:GQ:PGT:PID:PL	0/0:28,0:28:84:.:.:0,84,1007	0/0:33,0:33:87:.:.:0,87,1305	1/1:0,15:15:45:1|1:25449398_G_GGC:675,45,0	1/1:0,20:20:69:1|1:25449398_G_GGC:1029,69,0	0/0:3,0:3:9:.:.:0,9,93	./.:0,0:0:.:.:.:0,0,0
CM023631.1	25449400	.	A	*,C	1793.1	.	AC=4,2;AF=0.400,0.200;AN=10;DP=99;ExcessHet=0.1047;FS=0.000;MLEAC=4,1;MLEAF=0.400,0.100;MQ=16.58;QD=27.59;SOR=0.914	GT:AD:DP:GQ:PGT:PID:PL	0/0:28,0,0:28:84:.:.:0,84,1007,84,1007,1007	0/0:33,0,0:33:87:.:.:0,87,1305,87,1305,1305	1/1:0,15,0:15:45:1|1:25449398_G_GGC:675,45,0,675,45,675	1/1:0,20,0:20:69:1|1:25449398_G_GGC:1029,69,0,1029,69,1029	2/2:0,0,3:3:9:1|1:25449400_A_C:135,135,135,9,9,0	./.:0,0,0:0:.:.:.:0,0,0,0,0,0
CM023631.1	25449401	.	A	*,C	1793.1	.	AC=4,2;AF=0.400,0.200;AN=10;DP=100;ExcessHet=0.1047;FS=0.000;MLEAC=4,1;MLEAF=0.400,0.100;MQ=16.58;QD=27.63;SOR=0.914	GT:AD:DP:GQ:PGT:PID:PL	0/0:28,0,0:28:84:.:.:0,84,1007,84,1007,1007	0/0:34,0,0:34:90:.:.:0,90,1350,90,1350,1350	1/1:0,15,0:15:45:1|1:25449398_G_GGC:675,45,0,675,45,675	1/1:0,20,0:20:69:1|1:25449398_G_GGC:1029,69,0,1029,69,1029	2/2:0,0,3:3:9:1|1:25449400_A_C:135,135,135,9,9,0	./.:0,0,0:0:.:.:.:0,0,0,0,0,0
CM023631.1	25449410	.	G	A	4340.04	.	AC=10;AF=1.00;AN=10;DP=108;ExcessHet=3.0103;FS=0.000;MLEAC=10;MLEAF=1.00;MQ=58.09;QD=25.50;SOR=0.769	GT:AD:DP:GQ:PGT:PID:PL	1/1:0,36:36:99:1|1:25449410_G_A:1320,108,0	1/1:0,33:33:99:.:.:1262,99,0	1/1:0,15:15:48:1|1:25449398_G_GGC:718,48,0	1/1:0,21:21:63:1|1:25449398_G_GGC:930,63,0	1/1:0,3:3:9:1|1:25449400_A_C:135,9,0	./.:0,0:0:.:.:.:0,0,0
CM023631.1	25449463	.	T	C	365.05	.	AC=4;AF=0.333;AN=12;DP=115;ExcessHet=0.0663;FS=0.000;MLEAC=4;MLEAF=0.333;MQ=54.89;QD=33.19;SOR=0.859	GT:AD:DP:GQ:PL	0/0:33,0:33:99:0,99,1182	0/0:31,0:31:78:0,78,1170	0/0:14,0:14:42:0,42,570	0/0:23,0:23:60:0,60,900	1/1:0,8:8:23:294,23,0	1/1:0,3:3:9:121,9,0
CM023631.1	25449503	.	G	A	1761.01	.	AC=4;AF=0.333;AN=12;DP=108;ExcessHet=0.0663;FS=0.000;MLEAC=4;MLEAF=0.333;MQ=59.69;QD=30.25;SOR=0.776	GT:AD:DP:GQ:PL	1/1:0,24:24:72:829,72,0	1/1:0,24:24:72:984,72,0	0/0:12,0:12:33:0,33,495	0/0:22,0:22:63:0,63,888	0/0:17,0:17:51:0,51,704	0/0:8,0:8:24:0,24,315
CM023631.1	25449548	.	G	A	1291.1	.	AC=4;AF=0.333;AN=12;DP=99;ExcessHet=0.0663;FS=0.000;MLEAC=4;MLEAF=0.333;MQ=60.00;QD=32.29;SOR=0.826	GT:AD:DP:GQ:PGT:PID:PL	0/0:22,0:22:20:.:.:0,20,863	0/0:24,0:24:72:.:.:0,72,1033	1/1:0,9:9:27:1|1:25449548_G_A:405,27,0	1/1:0,21:21:63:1|1:25449548_G_A:938,63,0	0/0:15,0:15:36:.:.:0,36,540	0/0:8,0:8:24:.:.:0,24,339
CM023631.1	25449560	.	G	A	4127.94	.	AC=12;AF=1.00;AN=12;DP=96;ExcessHet=3.0103;FS=0.000;MLEAC=12;MLEAF=1.00;MQ=59.29;QD=34.05;SOR=0.870	GT:AD:DP:GQ:PGT:PID:PL	1/1:0,21:21:63:.:.:897,63,0	1/1:0,25:25:75:.:.:1055,75,0	1/1:0,9:9:27:1|1:25449548_G_A:405,27,0	1/1:0,21:21:63:1|1:25449548_G_A:944,63,0	1/1:0,12:12:36:.:.:506,36,0	1/1:0,8:8:24:.:.:346,24,0
CM023631.1	25449595	.	T	G	3879.96	.	AC=12;AF=1.00;AN=12;DP=96;ExcessHet=3.0103;FS=0.000;MLEAC=12;MLEAF=1.00;MQ=59.86;QD=28.86;SOR=0.919	GT:AD:DP:GQ:PGT:PID:PL	1/1:0,23:23:69:.:.:843,69,0	1/1:0,28:28:84:.:.:1150,84,0	1/1:0,9:9:27:.:.:379,27,0	1/1:0,22:22:66:.:.:863,66,0	1/1:0,9:9:30:1|1:25449595_T_G:445,30,0	1/1:0,5:5:15:1|1:25449595_T_G:225,15,0
CM023631.1	25449604	.	A	C	699.58	.	AC=4;AF=0.333;AN=12;DP=98;ExcessHet=0.0663;FS=0.000;MLEAC=4;MLEAF=0.333;MQ=60.00;QD=22.42;SOR=1.061	GT:AD:DP:GQ:PGT:PID:PL	0/0:24,0:24:60:.:.:0,60,900	0/0:28,0:28:81:.:.:0,81,1151	0/0:9,0:9:27:.:.:0,27,381	0/0:20,0:20:60:.:.:0,60,790	1/1:0,12:12:36:1|1:25449595_T_G:526,36,0	1/1:0,5:5:15:1|1:25449595_T_G:225,15,0
CM023631.1	25449677	.	T	C	858.94	.	AC=4;AF=0.333;AN=12;DP=124;ExcessHet=0.0663;FS=0.000;MLEAC=4;MLEAF=0.333;MQ=57.58;QD=32.54;SOR=1.230	GT:AD:DP:GQ:PGT:PID:PL	0/0:32,0:32:90:.:.:0,90,1350	0/0:32,0:32:84:.:.:0,84,1260	0/0:14,0:14:42:.:.:0,42,543	0/0:25,0:25:72:.:.:0,72,952	1/1:0,18:18:54:1|1:25449677_T_C:779,54,0	1/1:0,3:3:9:.:.:130,9,0
CM023631.1	25449696	.	A	G	813.78	.	AC=2;AF=0.167;AN=12;DP=123;ExcessHet=0.2482;FS=0.000;MLEAC=2;MLEAF=0.167;MQ=55.69;QD=34.36;SOR=1.179	GT:AD:DP:GQ:PGT:PID:PL	0/0:32,0:32:51:.:.:0,51,1102	0/0:31,0:31:78:.:.:0,78,1170	0/0:14,0:14:42:.:.:0,42,528	0/0:25,0:25:75:.:.:0,75,924	1/1:0,18:18:57:1|1:25449677_T_C:855,57,0	0/0:3,0:3:0:.:.:0,0,50
CM023631.1	25449700	.	A	T	768.78	.	AC=2;AF=0.167;AN=12;DP=123;ExcessHet=0.2482;FS=0.000;MLEAC=2;MLEAF=0.167;MQ=54.67;QD=38.85;SOR=1.244	GT:AD:DP:GQ:PGT:PID:PL	0/0:32,0:32:50:.:.:0,50,1118	0/0:31,0:31:81:.:.:0,81,1215	0/0:14,0:14:42:.:.:0,42,528	0/0:27,0:27:81:.:.:0,81,1061	1/1:0,16:16:54:1|1:25449677_T_C:810,54,0	0/0:3,0:3:0:.:.:0,0,49
CM023631.1	25449706	.	A	C	752.27	.	AC=4;AF=0.333;AN=12;DP=110;ExcessHet=0.0663;FS=0.000;MLEAC=3;MLEAF=0.250;MQ=55.29;QD=28.58;SOR=1.179	GT:AD:DP:GQ:PGT:PID:PL	0/0:30,0:30:46:.:.:0,46,1017	0/0:23,0:23:60:.:.:0,60,900	0/0:14,0:14:42:.:.:0,42,534	0/0:25,0:25:72:.:.:0,72,1080	1/1:0,16:16:48:1|1:25449677_T_C:720,48,0	1/1:0,2:2:6:.:.:81,6,0
CM023631.1	25449741	.	C	T	701.57	.	AC=4;AF=0.333;AN=12;DP=113;ExcessHet=0.0663;FS=0.000;MLEAC=4;MLEAF=0.333;MQ=55.00;QD=32.26;SOR=3.383	GT:AD:DP:GQ:PGT:PID:PL	0/0:31,0:31:93:.:.:0,93,1049	0/0:23,0:23:60:.:.:0,60,900	0/0:13,0:13:39:.:.:0,39,489	0/0:29,0:29:81:.:.:0,81,1049	1/1:0,12:12:36:1|1:25449741_C_T:540,36,0	1/1:0,5:5:15:1|1:25449741_C_T:213,15,0
CM023631.1	25449742	.	A	G	701.57	.	AC=4;AF=0.333;AN=12;DP=112;ExcessHet=0.0663;FS=0.000;MLEAC=4;MLEAF=0.333;MQ=54.67;QD=33.19;SOR=3.258	GT:AD:DP:GQ:PGT:PID:PL	0/0:31,0:31:93:.:.:0,93,1049	0/0:23,0:23:60:.:.:0,60,900	0/0:13,0:13:39:.:.:0,39,489	0/0:29,0:29:81:.:.:0,81,1049	1/1:0,12:12:36:1|1:25449741_C_T:540,36,0	1/1:0,4:4:15:1|1:25449741_C_T:213,15,0
CM023631.1	25449746	.	T	C	650.08	.	AC=4;AF=0.333;AN=12;DP=115;ExcessHet=0.0663;FS=0.000;MLEAC=4;MLEAF=0.333;MQ=53.87;QD=29.30;SOR=2.303	GT:AD:DP:GQ:PGT:PID:PL	0/0:35,0:35:99:.:.:0,102,1530	0/0:23,0:23:60:.:.:0,60,900	0/0:13,0:13:39:.:.:0,39,489	0/0:30,0:30:71:.:.:0,71,1127	1/1:0,10:10:36:1|1:25449741_C_T:521,36,0	1/1:0,4:4:12:1|1:25449741_C_T:180,12,0
CM023631.1	25449793	.	T	C	4470.94	.	AC=12;AF=1.00;AN=12;BaseQRankSum=-5.400e-02;ClippingRankSum=0.00;DP=117;ExcessHet=3.0103;FS=3.123;MLEAC=12;MLEAF=1.00;MQ=59.22;MQRankSum=-3.310e-01;QD=27.28;ReadPosRankSum=1.45;SOR=0.333	GT:AD:DP:GQ:PGT:PID:PL	1/1:1,33:34:60:.:.:1108,60,0	1/1:0,26:26:78:.:.:960,78,0	1/1:0,12:12:36:.:.:516,36,0	1/1:0,27:27:81:1|1:25449793_T_C:1146,81,0	1/1:0,12:12:36:.:.:514,36,0	1/1:0,6:6:18:.:.:252,18,0
CM023631.1	25449807	.	A	G	501.25	.	AC=1;AF=0.083;AN=12;BaseQRankSum=0.306;ClippingRankSum=0.00;DP=115;ExcessHet=3.0103;FS=6.152;MLEAC=1;MLEAF=0.083;MQ=60.00;MQRankSum=0.00;QD=17.90;ReadPosRankSum=-6.860e-01;SOR=2.049	GT:AD:DP:GQ:PGT:PID:PL	0/0:33,0:33:84:.:.:0,84,1260	0/0:23,0:23:60:.:.:0,60,892	0/0:10,0:10:30:.:.:0,30,414	0/1:12,16:28:99:0|1:25449793_T_C:534,0,387	0/0:17,0:17:51:.:.:0,51,663	0/0:4,0:4:12:.:.:0,12,154
CM023631.1	25449924	.	TTG	T	934.85	.	AC=4;AF=0.400;AN=10;DP=43;ExcessHet=0.1047;FS=0.000;MLEAC=4;MLEAF=0.400;MQ=59.93;QD=30.47;SOR=0.874	GT:AD:DP:GQ:PGT:PID:PL	0/0:4,0:4:12:.:.:0,12,163	0/0:7,0:7:21:.:.:0,21,264	1/1:0,7:7:21:1|1:25449924_TTG_T:315,21,0	1/1:0,15:15:45:1|1:25449924_TTG_T:675,45,0	0/0:5,0:5:6:.:.:0,6,90	./.:0,0:0:.:.:.:0,0,0
CM023631.1	25449929	.	C	CTTCTT	123	.	AC=1;AF=0.100;AN=10;BaseQRankSum=1.24;ClippingRankSum=0.00;DP=42;ExcessHet=3.0103;FS=11.974;MLEAC=1;MLEAF=0.100;MQ=70.10;MQRankSum=0.791;QD=9.46;ReadPosRankSum=0.961;SOR=2.230	GT:AD:DP:GQ:PL	0/0:4,0:4:12:0,12,163	0/0:7,0:7:21:0,21,264	0/0:5,0:7:15:0,15,225	0/1:10,3:14:96:96,0,411	0/0:5,0:5:6:0,6,90	./.:0,0:0:.:0,0,0
CM023631.1	25449930	.	T	C	234.21	.	AC=2;AF=0.250;AN=8;DP=49;ExcessHet=0.4576;FS=0.000;MLEAC=3;MLEAF=0.375;MQ=44.74;QD=34.36;SOR=1.329	GT:AD:DP:GQ:PGT:PID:PL	0/0:4,0:4:12:.:.:0,12,163	0/0:7,0:7:21:.:.:0,21,264	./.:8,0:8:.:.:.:0,0,0	0/0:19,0:19:0:.:.:0,0,125	1/1:0,6:6:18:1|1:25449930_T_C:270,18,0	./.:0,0:0:.:.:.:0,0,0
CM023631.1	25449934	.	T	TTC,TTTTTTC	510	.	AC=1,1;AF=0.100,0.100;AN=10;BaseQRankSum=1.24;ClippingRankSum=0.00;DP=42;ExcessHet=3.5218;FS=11.974;MLEAC=1,1;MLEAF=0.100,0.100;MQ=59.92;MQRankSum=0.00;QD=24.29;ReadPosRankSum=0.00;SOR=1.245	GT:AD:DP:GQ:PL	0/0:4,0,0:4:12:0,12,163,12,163,163	0/0:7,0,0:7:21:0,21,264,21,264,264	0/1:2,5,0:7:69:204,0,69,210,84,294	0/2:4,0,10:14:99:348,360,527,0,168,138	0/0:6,0,0:6:6:0,6,90,6,90,90	./.:0,0,0:0:.:0,0,0,0,0,0
CM023631.1	25449941	.	T	A	1720.01	.	AC=9;AF=0.900;AN=10;BaseQRankSum=-1.150e+00;ClippingRankSum=0.00;DP=49;ExcessHet=3.0103;FS=0.000;MLEAC=9;MLEAF=0.900;MQ=58.92;MQRankSum=-6.740e-01;QD=32.70;ReadPosRankSum=-6.740e-01;SOR=0.264	GT:AD:DP:GQ:PGT:PID:PL	0/1:1,3:4:34:.:.:120,0,34	1/1:0,7:7:21:.:.:306,21,0	1/1:0,7:7:21:1|1:25449924_TTG_T:315,21,0	1/1:0,17:17:51:1|1:25449924_TTG_T:741,51,0	1/1:0,6:6:18:1|1:25449930_T_C:270,18,0	./.:0,0:0:.:.:.:0,0,0
CM023631.1	25449960	.	C	CT	771.88	.	AC=6;AF=0.600;AN=10;DP=44;ExcessHet=0.1047;FS=0.000;MLEAC=7;MLEAF=0.700;MQ=59.34;QD=28.59;SOR=0.765	GT:AD:DP:GQ:PL	0/0:1,0:1:3:0,3,39	0/0:5,0:5:15:0,15,205	1/1:0,7:7:21:214,21,0	1/1:0,15:15:45:458,45,0	1/1:0,5:5:15:152,15,0	./.:0,0:0:.:0,0,0
CM023631.1	25449989	.	G	A	141.96	.	AC=2;AF=0.200;AN=10;DP=34;ExcessHet=0.2482;FS=0.000;MLEAC=2;MLEAF=0.200;MQ=60.00;QD=29.98;SOR=0.693	GT:AD:DP:GQ:PGT:PID:PL	./.:0,0:0:.:.:.:0,0,0	1/1:0,4:4:12:1|1:25449989_G_A:180,12,0	0/0:8,0:8:24:.:.:0,24,262	0/0:17,0:17:51:.:.:0,51,657	0/0:4,0:4:9:.:.:0,9,135	0/0:1,0:1:3:.:.:0,3,43
CM023631.1	25449990	.	T	C	312.14	.	AC=2;AF=0.200;AN=10;BaseQRankSum=0.637;ClippingRankSum=0.00;DP=35;ExcessHet=3.5218;FS=3.916;MLEAC=2;MLEAF=0.200;MQ=59.92;MQRankSum=0.00;QD=15.61;ReadPosRankSum=1.07;SOR=1.334	GT:AD:DP:GQ:PGT:PID:PL	./.:0,0:0:.:.:.:0,0,0	0/0:4,0:4:6:.:.:0,6,90	0/1:2,5:7:69:0|1:25449990_T_C:204,0,69	0/1:9,4:13:99:0|1:25449990_T_C:141,0,366	0/0:4,0:4:9:.:.:0,9,135	0/0:1,0:1:3:.:.:0,3,43
CM023631.1	25449992	.	C	T	142.31	.	AC=2;AF=0.200;AN=10;DP=34;ExcessHet=0.2482;FS=0.000;MLEAC=2;MLEAF=0.200;MQ=60.00;QD=31.17;SOR=0.693	GT:AD:DP:GQ:PGT:PID:PL	./.:0,0:0:.:.:.:0,0,0	1/1:0,4:4:12:1|1:25449989_G_A:180,12,0	0/0:8,0:8:24:.:.:0,24,252	0/0:17,0:17:51:.:.:0,51,668	0/0:4,0:4:6:.:.:0,6,90	0/0:1,0:1:3:.:.:0,3,43
CM023631.1	25449995	.	A	T	313.33	.	AC=2;AF=0.200;AN=10;BaseQRankSum=0.876;ClippingRankSum=0.00;DP=34;ExcessHet=3.5218;FS=3.916;MLEAC=2;MLEAF=0.200;MQ=59.92;MQRankSum=0.00;QD=15.67;ReadPosRankSum=1.07;SOR=1.334	GT:AD:DP:GQ:PGT:PID:PL	./.:0,0:0:.:.:.:0,0,0	0/0:3,0:3:3:.:.:0,3,45	0/1:2,5:7:69:0|1:25449990_T_C:204,0,69	0/1:9,4:13:99:0|1:25449990_T_C:141,0,366	0/0:4,0:4:6:.:.:0,6,90	0/0:1,0:1:3:.:.:0,3,43
CM023631.1	25450097	.	C	T	834.29	.	AC=4;AF=0.333;AN=12;DP=120;ExcessHet=0.0663;FS=0.000;MLEAC=4;MLEAF=0.333;MQ=59.32;QD=25.85;SOR=1.609	GT:AD:DP:GQ:PGT:PID:PL	0/0:33,0:33:99:.:.:0,99,1176	0/0:33,0:33:96:.:.:0,96,1440	0/0:11,0:11:33:.:.:0,33,426	0/0:24,0:24:72:.:.:0,72,912	1/1:0,14:14:42:1|1:25450097_C_T:620,42,0	1/1:0,5:5:18:1|1:25450097_C_T:266,18,0
CM023631.1	25450108	.	G	T	911.14	.	AC=4;AF=0.333;AN=12;DP=125;ExcessHet=0.0663;FS=0.000;MLEAC=4;MLEAF=0.333;MQ=58.66;QD=25.39;SOR=1.230	GT:AD:DP:GQ:PGT:PID:PL	0/0:33,0:33:99:.:.:0,99,1176	0/0:35,0:35:99:.:.:0,99,1485	0/0:12,0:12:36:.:.:0,36,461	0/0:24,0:24:72:.:.:0,72,912	1/1:0,14:14:45:1|1:25450097_C_T:658,45,0	1/1:0,7:7:21:1|1:25450097_C_T:305,21,0
CM023631.1	25450129	.	A	C	537.78	.	AC=2;AF=0.167;AN=12;BaseQRankSum=-4.020e-01;ClippingRankSum=0.00;DP=124;ExcessHet=3.4242;FS=1.377;MLEAC=2;MLEAF=0.167;MQ=60.00;MQRankSum=0.00;QD=16.30;ReadPosRankSum=1.21;SOR=0.405	GT:AD:DP:GQ:PL	0/0:35,0:35:99:0,99,1485	0/0:32,0:32:90:0,90,1350	0/1:7,6:13:99:205,0,265	0/1:9,11:20:99:370,0,331	0/0:17,0:17:48:0,48,720	0/0:7,0:7:21:0,21,294
CM023631.1	25450196	.	A	G	6448.94	.	AC=12;AF=1.00;AN=12;BaseQRankSum=1.64;ClippingRankSum=0.00;DP=161;ExcessHet=3.0103;FS=3.743;MLEAC=12;MLEAF=1.00;MQ=58.78;MQRankSum=-2.530e-01;QD=31.85;ReadPosRankSum=-6.740e-01;SOR=0.771	GT:AD:DP:GQ:PL	1/1:0,43:43:99:1648,129,0	1/1:0,45:45:99:1848,135,0	1/1:0,12:12:36:485,36,0	1/1:0,23:23:69:958,69,0	1/1:0,28:28:84:1174,84,0	1/1:1,9:10:20:361,20,0
CM023631.1	25450233	.	C	G	731.77	.	AC=2;AF=0.167;AN=12;BaseQRankSum=-2.100e-01;ClippingRankSum=0.00;DP=141;ExcessHet=3.4242;FS=0.000;MLEAC=2;MLEAF=0.167;MQ=60.00;MQRankSum=0.00;QD=28.14;ReadPosRankSum=0.00;SOR=0.929	GT:AD:DP:GQ:PGT:PID:PL	0/0:38,0:38:99:.:.:0,99,1485	0/0:47,0:47:99:.:.:0,116,1800	0/1:2,7:9:63:0|1:25450233_C_G:288,0,63	0/1:6,11:17:99:0|1:25450233_C_G:481,0,216	0/0:22,0:22:60:.:.:0,60,900	0/0:8,0:8:24:.:.:0,24,284
CM023631.1	25450256	.	C	A	703.8	.	AC=2;AF=0.167;AN=12;BaseQRankSum=-6.740e-01;ClippingRankSum=0.00;DP=150;ExcessHet=3.4242;FS=3.867;MLEAC=2;MLEAF=0.167;MQ=60.00;MQRankSum=0.00;QD=26.07;ReadPosRankSum=0.812;SOR=1.422	GT:AD:DP:GQ:PGT:PID:PL	0/0:41,0:41:81:.:.:0,81,1406	0/0:47,0:47:99:.:.:0,116,1800	0/1:2,7:9:63:0|1:25450233_C_G:288,0,63	0/1:7,11:18:99:0|1:25450233_C_G:453,0,330	0/0:28,0:28:81:.:.:0,81,1159	0/0:7,0:7:18:.:.:0,18,270
CM023631.1	25450257	.	A	G	703.8	.	AC=2;AF=0.167;AN=12;BaseQRankSum=-7.650e-01;ClippingRankSum=0.00;DP=152;ExcessHet=3.4242;FS=1.585;MLEAC=2;MLEAF=0.167;MQ=60.00;MQRankSum=0.00;QD=24.27;ReadPosRankSum=0.957;SOR=1.292	GT:AD:DP:GQ:PGT:PID:PL	0/0:41,0:41:81:.:.:0,81,1406	0/0:47,0:47:99:.:.:0,116,1800	0/1:2,7:9:63:0|1:25450233_C_G:288,0,63	0/1:8,12:20:99:0|1:25450233_C_G:453,0,330	0/0:28,0:28:81:.:.:0,81,1159	0/0:7,0:7:18:.:.:0,18,270
CM023631.1	25450289	.	T	C	888.07	.	AC=4;AF=0.333;AN=12;DP=135;ExcessHet=0.0663;FS=0.000;MLEAC=4;MLEAF=0.333;MQ=60.00;QD=31.61;SOR=0.770	GT:AD:DP:GQ:PL	0/0:36,0:36:99:0,102,1530	0/0:47,0:47:99:0,116,1800	1/1:0,9:9:27:322,27,0	1/1:0,16:16:48:618,48,0	0/0:20,0:20:57:0,57,855	0/0:7,0:7:21:0,21,295
CM023631.1	25450328	.	A	C	3669.22	.	AC=4;AF=0.333;AN=12;DP=150;ExcessHet=0.0663;FS=0.000;MLEAC=4;MLEAF=0.333;MQ=59.83;QD=30.70;SOR=0.795	GT:AD:DP:GQ:PL	1/1:0,44:44:99:1597,132,0	1/1:0,57:57:99:2124,171,0	0/0:7,0:7:21:0,21,273	0/0:25,0:25:72:0,72,983	0/0:12,0:12:24:0,24,360	0/0:5,0:5:15:0,15,222
CM023631.1	25450329	.	T	C	421.86	.	AC=2;AF=0.167;AN=12;DP=131;ExcessHet=0.2020;FS=0.000;MLEAC=2;MLEAF=0.167;MQ=53.79;QD=25.91;SOR=0.859	GT:AD:DP:GQ:PL	0/0:40,0:40:99:0,111,1665	0/0:42,0:42:99:0,102,1530	0/0:7,0:7:21:0,21,273	0/0:25,0:25:72:0,72,983	1/1:0,11:11:33:465,33,0	0/0:5,0:5:15:0,15,222
CM023631.1	25450375	.	C	G	10.51	.	AC=2;AF=0.167;AN=12;DP=117;ExcessHet=0.2020;FS=0.000;MLEAC=1;MLEAF=0.083;MQ=51.00;QD=10.51;SOR=1.609	GT:AD:DP:GQ:PGT:PID:PL	0/0:36,0:36:99:.:.:0,99,1485	0/0:42,0:42:99:.:.:0,102,1530	0/0:7,0:7:21:.:.:0,21,272	0/0:28,0:28:81:.:.:0,81,1215	1/1:0,1:1:3:1|1:25450375_C_G:45,3,0	0/0:3,0:3:9:.:.:0,9,127
CM023631.1	25450391	.	C	A	53.34	.	AC=2;AF=0.167;AN=12;DP=116;ExcessHet=0.2020;FS=0.000;MLEAC=1;MLEAF=0.083;MQ=47.17;QD=26.67;SOR=2.303	GT:AD:DP:GQ:PGT:PID:PL	0/0:36,0:36:99:.:.:0,99,1485	0/0:41,0:41:99:.:.:0,114,1710	0/0:9,0:9:27:.:.:0,27,361	0/0:27,0:27:75:.:.:0,75,1125	1/1:0,2:2:6:1|1:25450375_C_G:90,6,0	0/0:1,0:1:3:.:.:0,3,36
CM023631.1	25450399	.	T	C	96.69	.	AC=2;AF=0.200;AN=10;DP=119;ExcessHet=0.2482;FS=0.000;MLEAC=1;MLEAF=0.100;MQ=38.38;QD=32.23;SOR=2.833	GT:AD:DP:GQ:PGT:PID:PL	0/0:36,0:36:99:.:.:0,99,1485	0/0:41,0:41:77:.:.:0,77,1481	0/0:9,0:9:27:.:.:0,27,361	0/0:28,0:28:81:.:.:0,81,1114	1/1:0,3:3:9:1|1:25450375_C_G:135,9,0	./.:2,0:2:.:.:.:0,0,0
CM023631.1	25450417	.	G	A	140.36	.	AC=2;AF=0.200;AN=10;DP=116;ExcessHet=0.2482;FS=0.000;MLEAC=2;MLEAF=0.200;MQ=44.20;QD=30.67;SOR=3.258	GT:AD:DP:GQ:PGT:PID:PL	0/0:36,0:36:99:.:.:0,99,1485	0/0:38,0:38:75:.:.:0,75,1304	0/0:9,0:9:24:.:.:0,24,360	0/0:28,0:28:81:.:.:0,81,1215	1/1:0,4:4:12:1|1:25450375_C_G:180,12,0	./.:1,0:1:.:.:.:0,0,0
CM023631.1	25450426	.	C	T	140.36	.	AC=2;AF=0.200;AN=10;DP=115;ExcessHet=0.2482;FS=0.000;MLEAC=2;MLEAF=0.200;MQ=44.20;QD=30.54;SOR=3.258	GT:AD:DP:GQ:PGT:PID:PL	0/0:36,0:36:99:.:.:0,99,1485	0/0:36,0:36:99:.:.:0,99,1485	0/0:10,0:10:30:.:.:0,30,394	0/0:28,0:28:81:.:.:0,81,1215	1/1:0,4:4:12:1|1:25450375_C_G:180,12,0	./.:1,0:1:.:.:.:0,0,0
CM023631.1	25450430	.	C	A	1885.15	.	AC=6;AF=0.600;AN=10;DP=115;ExcessHet=0.1047;FS=0.000;MLEAC=6;MLEAF=0.600;MQ=58.38;QD=28.23;SOR=0.892	GT:AD:DP:GQ:PGT:PID:PL	0/0:36,0:36:99:.:.:0,99,1485	0/0:36,0:36:99:.:.:0,99,1485	1/1:0,10:10:33:1|1:25450430_C_A:494,33,0	1/1:0,28:28:84:1|1:25450430_C_A:1259,84,0	1/1:0,4:4:12:1|1:25450375_C_G:180,12,0	./.:1,0:1:.:.:.:0,0,0
CM023631.1	25450451	.	G	C	1705.82	.	AC=4;AF=0.333;AN=12;DP=114;ExcessHet=0.0663;FS=0.000;MLEAC=4;MLEAF=0.333;MQ=60.00;QD=26.84;SOR=0.850	GT:AD:DP:GQ:PGT:PID:PL	0/0:36,0:36:96:.:.:0,96,1440	0/0:35,0:35:99:.:.:0,99,1485	1/1:0,11:11:33:1|1:25450430_C_A:495,33,0	1/1:0,28:28:84:1|1:25450430_C_A:1260,84,0	0/0:3,0:3:9:.:.:0,9,115	0/0:1,0:1:3:.:.:0,3,44
CM023631.1	25450458	.	A	G	96.69	.	AC=2;AF=0.200;AN=10;DP=110;ExcessHet=0.2482;FS=0.000;MLEAC=1;MLEAF=0.100;MQ=42.33;QD=32.23;SOR=2.833	GT:AD:DP:GQ:PGT:PID:PL	0/0:31,0:31:84:.:.:0,84,1260	0/0:35,0:35:99:.:.:0,99,1485	0/0:10,0:10:30:.:.:0,30,365	0/0:30,0:30:90:.:.:0,90,1182	1/1:0,3:3:9:1|1:25450458_A_G:135,9,0	./.:1,0:1:.:.:.:0,0,0
CM023631.1	25450467	.	A	G,C	1930.11	.	AC=4,2;AF=0.400,0.200;AN=10;DP=112;ExcessHet=0.1047;FS=0.000;MLEAC=4,1;MLEAF=0.400,0.100;MQ=58.65;QD=29.84;SOR=0.883	GT:AD:DP:GQ:PGT:PID:PL	0/0:32,0,0:32:90:.:.:0,90,1350,90,1350,1350	0/0:35,0,0:35:99:.:.:0,99,1485,99,1485,1485	1/1:0,10,0:10:30:1|1:25450430_C_A:450,30,0,450,30,450	1/1:0,31,0:31:93:1|1:25450430_C_A:1391,93,0,1391,93,1391	2/2:0,0,3:3:9:1|1:25450458_A_G:135,135,135,9,9,0	./.:1,0,0:1:.:.:.:0,0,0,0,0,0
CM023631.1	25450617	.	C	T	362.55	.	AC=4;AF=0.500;AN=8;DP=53;ExcessHet=0.1902;FS=0.000;MLEAC=4;MLEAF=0.500;MQ=50.77;QD=28.31;SOR=4.615	GT:AD:DP:GQ:PGT:PID:PL	1/1:0,5:5:15:1|1:25450617_C_T:225,15,0	1/1:0,4:4:12:1|1:25450617_C_T:180,12,0	0/0:7,0:7:21:.:.:0,21,253	0/0:25,0:25:72:.:.:0,72,1080	./.:1,0:1:.:.:.:0,0,0	./.:0,0:0:.:.:.:0,0,0
CM023631.1	25450631	.	CTTA	C	351.51	.	AC=4;AF=0.400;AN=10;DP=55;ExcessHet=0.1047;FS=0.000;MLEAC=4;MLEAF=0.400;MQ=52.03;QD=29.69;SOR=4.615	GT:AD:DP:GQ:PGT:PID:PL	1/1:0,5:5:15:1|1:25450617_C_T:225,15,0	1/1:0,4:4:12:1|1:25450617_C_T:180,12,0	0/0:9,0:9:24:.:.:0,24,360	0/0:25,0:25:60:.:.:0,60,900	0/0:1,0:1:3:.:.:0,3,45	./.:0,0:0:.:.:.:0,0,0
CM023631.1	25450676	.	T	G	1189.95	.	AC=4;AF=1.00;AN=4;DP=29;ExcessHet=3.0103;FS=0.000;MLEAC=4;MLEAF=1.00;MQ=56.81;QD=29.75;SOR=0.846	GT:AD:DP:GQ:PGT:PID:PL	./.:1,0:1:.:.:.:0,0,0	./.:1,0:1:.:.:.:0,0,0	1/1:0,7:7:21:1|1:25450676_T_G:315,21,0	1/1:0,19:19:60:1|1:25450676_T_G:900,60,0	./.:1,0:1:.:.:.:0,0,0	./.:0,0:0:.:.:.:0,0,0
CM023631.1	25450685	.	C	T	1189.95	.	AC=4;AF=1.00;AN=4;DP=31;ExcessHet=3.0103;FS=0.000;MLEAC=4;MLEAF=1.00;MQ=56.00;QD=31.56;SOR=0.765	GT:AD:DP:GQ:PGT:PID:PL	./.:1,0:1:.:.:.:0,0,0	./.:0,0:0:.:.:.:0,0,0	1/1:0,7:7:21:1|1:25450676_T_G:315,21,0	1/1:0,20:20:60:1|1:25450676_T_G:900,60,0	./.:2,0:2:.:.:.:0,0,0	./.:1,0:1:.:.:.:0,0,0
CM023631.1	25450747	.	T	TGA	88.12	.	AC=2;AF=0.200;AN=10;DP=35;ExcessHet=0.2482;FS=0.000;MLEAC=1;MLEAF=0.100;MQ=60.00;QD=32.15;SOR=1.609	GT:AD:DP:GQ:PGT:PID:PL	1/1:0,1:1:9:1|1:25450747_T_TGA:135,9,0	./.:0,0:0:.:.:.:0,0,0	0/0:11,0:11:33:.:.:0,33,384	0/0:16,0:16:48:.:.:0,48,653	0/0:4,0:4:12:.:.:0,12,166	0/0:3,0:3:9:.:.:0,9,101
CM023631.1	25450772	.	G	C	266.76	.	AC=4;AF=0.333;AN=12;DP=45;ExcessHet=0.0663;FS=0.000;MLEAC=4;MLEAF=0.333;MQ=57.57;QD=26.48;SOR=4.174	GT:AD:DP:GQ:PGT:PID:PL	1/1:0,4:4:12:1|1:25450747_T_TGA:179,12,0	1/1:0,3:3:9:.:.:135,9,0	0/0:11,0:11:30:.:.:0,30,450	0/0:19,0:19:51:.:.:0,51,765	0/0:3,0:3:6:.:.:0,6,90	0/0:3,0:3:9:.:.:0,9,101
CM023631.1	25450806	.	A	G	1441.21	.	AC=8;AF=1.00;AN=8;DP=38;ExcessHet=3.0103;FS=0.000;MLEAC=8;MLEAF=1.00;MQ=59.19;QD=31.61;SOR=0.941	GT:AD:DP:GQ:PL	1/1:0,3:3:9:135,9,0	1/1:0,3:3:9:135,9,0	1/1:0,8:8:24:335,24,0	1/1:0,20:20:60:861,60,0	./.:0,0:0:.:0,0,0	./.:0,0:0:.:0,0,0
CM023631.1	25450990	.	A	C	1114.82	.	AC=4;AF=0.333;AN=12;DP=85;ExcessHet=0.0663;FS=0.000;MLEAC=4;MLEAF=0.333;MQ=59.29;QD=25.50;SOR=1.382	GT:AD:DP:GQ:PL	0/0:18,0:18:54:0,54,736	0/0:20,0:20:60:0,60,788	1/1:0,10:10:30:428,30,0	1/1:0,18:18:54:738,54,0	0/0:5,0:5:15:0,15,204	0/0:3,0:3:9:0,9,121
CM023631.1	25451017	.	C	T	1530.67	.	AC=8;AF=0.667;AN=12;DP=107;ExcessHet=0.0663;FS=0.000;MLEAC=8;MLEAF=0.667;MQ=59.64;QD=36.22;SOR=1.445	GT:AD:DP:GQ:PGT:PID:PL	0/0:30,0:30:87:.:.:0,87,1305	0/0:27,0:27:81:.:.:0,81,976	1/1:0,11:11:33:.:.:437,33,0	1/1:0,19:19:55:.:.:701,55,0	1/1:0,7:7:21:1|1:25451017_C_T:312,21,0	1/1:0,3:3:9:1|1:25451017_C_T:132,9,0
CM023631.1	25451049	.	C	T	443.88	.	AC=4;AF=0.333;AN=12;DP=106;ExcessHet=0.0663;FS=0.000;MLEAC=4;MLEAF=0.333;MQ=60.00;QD=29.81;SOR=4.804	GT:AD:DP:GQ:PGT:PID:PL	0/0:36,0:36:90:.:.:0,90,1350	0/0:28,0:28:81:.:.:0,81,1115	0/0:12,0:12:33:.:.:0,33,495	0/0:20,0:20:60:.:.:0,60,802	1/1:0,6:6:18:1|1:25451017_C_T:270,18,0	1/1:0,4:4:15:1|1:25451017_C_T:225,15,0
CM023631.1	25451084	.	A	G	310.61	.	AC=4;AF=0.333;AN=12;DP=90;ExcessHet=0.0663;FS=0.000;MLEAC=4;MLEAF=0.333;MQ=57.59;QD=28.39;SOR=4.174	GT:AD:DP:GQ:PGT:PID:PL	0/0:26,0:26:57:.:.:0,57,855	0/0:20,0:20:54:.:.:0,54,810	0/0:13,0:13:39:.:.:0,39,489	0/0:23,0:23:66:.:.:0,66,882	1/1:0,4:4:15:1|1:25451017_C_T:225,15,0	1/1:0,3:3:9:1|1:25451017_C_T:135,9,0
CM023631.1	25451085	.	A	T	310.61	.	AC=4;AF=0.333;AN=12;DP=90;ExcessHet=0.0663;FS=0.000;MLEAC=4;MLEAF=0.333;MQ=57.59;QD=26.71;SOR=4.174	GT:AD:DP:GQ:PGT:PID:PL	0/0:26,0:26:57:.:.:0,57,855	0/0:20,0:20:54:.:.:0,54,810	0/0:13,0:13:39:.:.:0,39,489	0/0:23,0:23:66:.:.:0,66,882	1/1:0,4:4:15:1|1:25451017_C_T:225,15,0	1/1:0,3:3:9:1|1:25451017_C_T:135,9,0
CM023631.1	25451092	.	C	G	1415.86	.	AC=4;AF=0.333;AN=12;DP=103;ExcessHet=0.0663;FS=0.000;MLEAC=4;MLEAF=0.333;MQ=55.05;QD=29.53;SOR=1.209	GT:AD:DP:GQ:PL	1/1:0,19:19:59:745,59,0	1/1:0,17:17:51:721,51,0	0/0:15,0:15:45:0,45,530	0/0:23,0:23:66:0,66,882	0/0:2,0:2:6:0,6,76	0/0:3,0:3:9:0,9,98
CM023631.1	25451099	.	C	G	1367.86	.	AC=4;AF=0.333;AN=12;BaseQRankSum=0.912;ClippingRankSum=0.00;DP=85;ExcessHet=0.0663;FS=3.129;MLEAC=4;MLEAF=0.333;MQ=60.00;MQRankSum=0.00;QD=33.28;ReadPosRankSum=3.16;SOR=0.395	GT:AD:DP:GQ:PL	0/0:19,0:19:54:0,54,810	0/0:18,0:18:45:0,45,675	1/1:0,15:15:45:610,45,0	1/1:1,21:22:58:808,58,0	0/0:2,0:2:6:0,6,76	0/0:3,0:3:9:0,9,98
CM023631.1	25451207	.	T	G	35.35	.	AC=1;AF=0.083;AN=12;BaseQRankSum=0.674;ClippingRankSum=0.00;DP=105;ExcessHet=3.0103;FS=0.000;MLEAC=1;MLEAF=0.083;MQ=60.00;MQRankSum=0.00;QD=7.07;ReadPosRankSum=-6.740e-01;SOR=0.368	GT:AD:DP:GQ:PGT:PID:PL	0/0:30,0:30:90:.:.:0,90,1135	0/0:22,0:22:24:.:.:0,24,805	0/0:19,0:19:57:.:.:0,57,717	0/0:26,0:26:72:.:.:0,72,1080	0/0:3,0:3:9:.:.:0,9,123	0/1:3,2:5:68:0|1:25451207_T_G:68,0,79
CM023631.1	25451226	.	T	C	2283.03	.	AC=4;AF=0.333;AN=12;DP=138;ExcessHet=0.0663;FS=0.000;MLEAC=4;MLEAF=0.333;MQ=56.81;QD=35.05;SOR=1.646	GT:AD:DP:GQ:PL	1/1:0,38:38:99:1300,116,0	1/1:0,27:27:81:1035,81,0	0/0:20,0:20:57:0,57,855	0/0:25,0:25:66:0,66,990	0/0:7,0:7:21:0,21,300	0/0:11,0:11:33:0,33,385
CM023631.1	25451229	.	G	A	2086.06	.	AC=8;AF=0.667;AN=12;DP=138;ExcessHet=0.0663;FS=0.000;MLEAC=8;MLEAF=0.667;MQ=59.16;QD=32.80;SOR=0.728	GT:AD:DP:GQ:PGT:PID:PL	0/0:43,0:43:99:.:.:0,117,1755	0/0:32,0:32:81:.:.:0,81,1215	1/1:0,20:20:60:.:.:697,60,0	1/1:0,20:20:60:.:.:786,60,0	1/1:0,6:6:19:.:.:252,19,0	1/1:0,11:11:33:1|1:25451207_T_G:403,33,0
CM023631.1	25451433	.	T	TG	1541.22	.	AC=4;AF=0.333;AN=12;BaseQRankSum=-5.540e-01;ClippingRankSum=0.00;DP=117;ExcessHet=0.0663;FS=3.757;MLEAC=4;MLEAF=0.333;MQ=59.89;MQRankSum=0.00;QD=27.04;ReadPosRankSum=1.42;SOR=0.814	GT:AD:DP:GQ:PL	1/1:0,35:35:99:1042,108,0	1/1:1,21:22:36:560,36,0	0/0:6,0:6:15:0,15,225	0/0:18,0:18:54:0,54,678	0/0:13,0:13:18:0,18,270	0/0:11,0:11:24:0,24,360
CM023631.1	25451434	.	G	A	1873.95	.	AC=8;AF=1.00;AN=8;DP=116;ExcessHet=3.0103;FS=0.000;MLEAC=8;MLEAF=1.00;MQ=37.59;QD=28.37;SOR=0.776	GT:AD:DP:GQ:PL	./.:42,0:42:.:0,0,0	./.:26,0:26:.:0,0,0	1/1:0,6:6:18:247,18,0	1/1:0,18:18:54:735,54,0	1/1:0,13:13:39:499,39,0	1/1:0,11:11:33:418,33,0
CM023631.1	25451487	.	A	G	594.39	.	AC=4;AF=0.333;AN=12;DP=112;ExcessHet=0.0663;FS=0.000;MLEAC=4;MLEAF=0.333;MQ=55.19;QD=28.99;SOR=1.112	GT:AD:DP:GQ:PL	0/0:37,0:37:99:0,99,1319	0/0:35,0:35:99:0,99,1485	0/0:4,0:4:12:0,12,150	0/0:21,0:21:57:0,57,855	1/1:0,11:11:33:470,33,0	1/1:0,4:4:12:175,12,0
CM023631.1	25451553	.	A	G	664.27	.	AC=4;AF=0.333;AN=12;DP=122;ExcessHet=0.0663;FS=0.000;MLEAC=3;MLEAF=0.250;MQ=60.00;QD=34.96;SOR=1.292	GT:AD:DP:GQ:PL	0/0:37,0:37:99:0,99,1319	0/0:32,0:32:84:0,84,1260	1/1:0,2:2:6:83,6,0	1/1:0,17:17:50:630,50,0	0/0:20,0:20:51:0,51,765	0/0:14,0:14:36:0,36,540
CM023631.1	25451569	.	T	G	87.5	.	AC=1;AF=0.083;AN=12;BaseQRankSum=0.630;ClippingRankSum=0.00;DP=126;ExcessHet=3.0103;FS=2.539;MLEAC=1;MLEAF=0.083;MQ=60.00;MQRankSum=0.00;QD=4.61;ReadPosRankSum=-4.740e-01;SOR=0.160	GT:AD:DP:GQ:PL	0/0:37,0:37:99:0,99,1319	0/0:32,0:32:90:0,90,1350	0/0:3,0:3:0:0,0,36	0/1:15,4:19:99:119,0,563	0/0:20,0:20:51:0,51,765	0/0:15,0:15:42:0,42,630
CM023631.1	25451639	.	A	C	1225.16	.	AC=4;AF=0.333;AN=12;DP=131;ExcessHet=0.0663;FS=0.000;MLEAC=4;MLEAF=0.333;MQ=57.45;QD=36.16;SOR=1.483	GT:AD:DP:GQ:PL	0/0:37,0:37:99:0,99,1319	0/0:29,0:29:81:0,81,1215	0/0:5,0:5:15:0,15,191	0/0:25,0:25:72:0,72,1080	1/1:0,21:21:63:683,63,0	1/1:0,14:14:42:594,42,0
[truncated: 65,229 more rows]
