# Supplementary material for: Absence of Figla-like Gene Is Concordant with Femaleness in Cichlids Harboring the LG1 Sex-Determination System
Source: Int J Mol Sci. 2022 Jul 11;23(14):7636. doi: 10.3390/ijms23147636 (PMC9316214; doi:10.3390/ijms23147636)
Supplement: Supplementary file 1 [file ijms-23-07636-s001.zip › Tables S2-S5.xlsx]

## Sheet: Table S2
Table S2. Comparison of the tilapia LG1 sex determination region between O. niloticus and O. aureus. Similarity is highlighted in green, differences in yellow, orange and red
Oreochromis niloticus							Oreochromis aureus
GeneID	Symbol	Aliases	description	start_position	end_position		GeneID	Symbol	Aliases	description	start_position	end_position
100700455	spon1a	spon1	spondin 1a	23992541	24046827		116333688	spon1a	spon1	spondin 1a	25451957	25509867
100700179	kiaa1549lb	kiaa1549l	KIAA1549-like b	24092809	24148853		116333687	kiaa1549lb	kiaa1549l	KIAA1549-like b	25560795	25615166
100702082	hipk3b	hipk3	homeodomain interacting protein kinase 3b	24150286	24192972		116333700	hipk3b	hipk3	homeodomain interacting protein kinase 3b	25616746	25658040
100701810	cstf3		cleavage stimulation factor, 3' pre-RNA, subunit 3	24194886	24205417		116333691	cstf3		cleavage stimulation factor, 3' pre-RNA, subunit 3	25659979	25670608
100699912	depdc7a	depdc7	DEP domain containing 7, paralog a	24205797	24213680		116333704	depdc7a		DEP domain containing 7, paralog a	25670831	25678649
100699646	qser1		glutamine and serine rich 1	24219133	24234819		116333689	qser1		glutamine and serine rich 1	25683924	25698622
100699373	prrg4		proline rich Gla (G-carboxyglutamic acid) 4 (transmembrane)	24235085	24238996		116333696	prrg4		proline rich Gla (G-carboxyglutamic acid) 4 (transmembrane)	25700065	25703985
100701352	eif3m		eukaryotic translation initiation factor 3, subunit M	24242613	24247726		116333693	eif3m		eukaryotic translation initiation factor 3, subunit M	25707608	25712694
100701078	wt1b	wt1	WT1 transcription factor b	24257748	24265514		116333709	wt1b	wt1	WT1 transcription factor b	25722682	25730905
100699106	rcn1		reticulocalbin 1, EF-hand calcium binding domain	24272141	24279986		116333708	rcn1		reticulocalbin 1, EF-hand calcium binding domain	25737108	25745018
100700454	pax6b	pax6	paired box 6b	24304590	24320276		116333692	pax6b	pax6	paired box 6b	25764244	25785661
100698835	elp4		elongator acetyltransferase complex subunit 4	24321647	24375983		116333694	elp4		elongator acetyltransferase complex subunit 4	25788528	25841531
100700178	immp1l		inner mitochondrial membrane peptidase subunit 1	24375966	24389322		116333701	immp1l		inner mitochondrial membrane peptidase subunit 1	25841612	25855001
102075961	LOC102075961		uncharacterized LOC102075961	24413606	24430704
100698564	LOC100698564	rps6ka2	ribosomal protein S6 kinase alpha-2	24431138	24450151		116333695	LOC116333695		ribosomal protein S6 kinase alpha-2-like	25896080	25915566
100699911	rnaset2		ribonuclease T2	24450878	24457274		116333703	rnaset2		ribonuclease T2	25916728	25923122
100698303	myom2b		myomesin 2b	24459660	24489614		116333686	myom2b		myomesin 2b	25925730	25955466
100698036	csmd1		CUB and Sushi multiple domains 1	24530413	24945047		116333697	LOC116333697	csmd1	CUB and sushi domain-containing protein 1	25985979	26408759
							116310109	LOC116310109		factor in the germline alpha-like (Figla-like)	26489190	26491853
102076176	chs1		chitin synthase 1	24980010	25014168		116321801	chs1		chitin synthase 1	26511222	26534790
100697773	ddx21		DEAD (Asp-Glu-Ala-Asp) box helicase 21	25015369	25025823		116321807	ddx21		DEAD (Asp-Glu-Ala-Asp) box helicase 21	26535989	26545126
100699462	mpc1		mitochondrial pyruvate carrier 1	25033771	25037225		116321805	mpc1		mitochondrial pyruvate carrier 1	26554012	26557449
109202912	LOC109202912		putative hexokinase HKDC1	25044719	25051114		120439970	LOC120439970		uncharacterized LOC120439970	26566803	26567740
102081219	LOC102081219		ATP-dependent RNA helicase SUPV3L1, mitochondrial	25051314	25058590		120438659	LOC120438659		uncharacterized LOC120438659	26578913	26580670
106098011	LOC106098011		transposable element Tc1 transposase	25062735	25065723		120438715	LOC120438715		uncharacterized LOC120438715	26592210	26594208
100697236	vps26a		VPS26, retromer complex component A	25066756	25076097		120440766	LOC120440766		centriole, cilia and spindle-associated protein-like	26601772	26607898
100699007	srgn		serglycin	25077773	25084030		116318809	LOC116318809		leucine-rich repeat-containing protein 49-like	26626430	26646632
100698736	kifbp	kif1bp	kinesin family binding protein	25089549	25098088		116318813	LOC116318813	kifbp	kinesin family binding protein	26677505	26686077
							116318816	srgn		serglycin	26691578	26697835
							116318810	vps26a		VPS26, retromer complex component A	26699550	26708759
100697501	supv3l1		SUV3-like helicase	25168815	25177036		116318808	supv3l1		SUV3-like helicase	26718568	26725957
100693640	LOC100693640		putative hexokinase HKDC1	25177451	25192280		116318812	LOC116318812		hexokinase HKDC1-like	26726381	26740867
100534535	hk1	hki	hexokinase 1	25197942	25216066		116318811	LOC116318811		hexokinase-1	26746220	26764505
100693904	tacr2		tachykinin receptor 2	25215310	25229537		116318819	tacr2		tachykinin receptor 2	26764725	26778432
100694179	tspan15		tetraspanin 15	25238049	25280602		116318814	tspan15		tetraspanin 15	26785290	26848641
109202300	LOC109202300		uncharacterized LOC109202300	25281354	25294705		120440000	LOC120440000		uncharacterized LOC120440000	26870409	26885340
109202284	LOC109202284		uncharacterized LOC109202284	25302377	25311383
102081738	LOC102081738		zinc finger protein 397	25312379	25324127		116313250	LOC116313250		zinc finger protein 397-like	26887098	26892706
100694443	dna2		DNA replication helicase/nuclease 2	25326297	25337598		116313119	dna2		DNA replication helicase/nuclease 2	26894587	26905263
100692829	pbld		phenazine biosynthesis like protein domain containing	25337201	25342506		116313282	pbld		phenazine biosynthesis like protein domain containing	26905690	26910771
100694714	hnrnph3		heterogeneous nuclear ribonucleoprotein H3 (2H9)	25343389	25352723		116313212	hnrnph3		heterogeneous nuclear ribonucleoprotein H3 (2H9)	26911752	26926955
100697093	rufy2		RUN and FYVE domain containing 2	25352879	25376132		116313145	rufy2		RUN and FYVE domain containing 2	26927111	26950323
100694973	LOC100694973		uncharacterized LOC100694973	25376876	25380001		116313316	LOC116313316		uncharacterized LOC116313316	26951142	26954248
100695244	fam120b		family with sequence similarity 120B	25408222	25428594		116313134	fam120b		family with sequence similarity 120B	26979191	26999557
100695507	dld	dll1	deltaD	25435117	25443637		116313160	dld	dll1	deltaD	27006338	27014585
100695772	mis12		MIS12 kinetochore complex component	25468124	25470899		116313307	mis12		MIS12 kinetochore complex component	27039136	27041901
100696032	ppm1g		protein phosphatase, Mg2+/Mn2+ dependent, 1G	25471510	25483231		116313177	ppm1g		protein phosphatase, Mg2+/Mn2+ dependent, 1G	27042553	27054329
112846795	LOC112846795		uncharacterized LOC112846795	25483404	25498047		120440053	LOC120440053		uncharacterized LOC120440053	27055085	27069097
100696298	rhoua	rhou	ras homolog family member Ua	25502810	25513309		116313292	rhoua		ras homolog family member Ua	27073921	27084332
100696559	pdcd2		programmed cell death 2	25515155	25519154		116313259	pdcd2		programmed cell death 2	27086207	27090210
100696825	tbp		TATA box binding protein	25520119	25526896		116313273	LOC116313273	tbp	TATA box binding protein	27091122	27099051
100706501	psmc3		proteasome 26S subunit, ATPase 3	25526867	25528583		116313203	psmc3		proteasome 26S subunit, ATPase 3	27099052	27100739
100706775	psmb1		proteasome 20S subunit beta 1	25530949	25534398		116313302	psmb1		proteasome 20S subunit beta 1	27103374	27106767
100697365	phf10		PHD finger protein 10	25536489	25548186		116313183	phf10		PHD finger protein 10	27109179	27119506
109202366	LOC109202366		mucin-17-like	25548279	25555335		120440063	LOC120440063		transcriptional regulator ATRX homolog	27122623	27125092
							120440800	LOC120440800		jupiter microtubule associated homolog 2-like	27134522	27137460
100707045	rab4a		RAB4a, member RAS oncogene family	25568304	25576047		116313323	rab4a		RAB4a, member RAS oncogene family	27141091	27166413
100697632	ccsapb	ccsap	centriole, cilia and spindle-associated protein b	25577403	25587061		116313328	ccsapb		centriole, cilia and spindle-associated protein b	27171371	27174765
100534413	acta1b	acta1	actin alpha 1, skeletal muscle b	25587889	25591779		116313239	acta1b		actin alpha 1, skeletal muscle b	27175699	27179554
100697899	abcb10		ATP-binding cassette, sub-family B (MDR/TAP), member 10	25600570	25612334		116313066	abcb10		ATP-binding cassette, sub-family B (MDR/TAP), member 10	27185266	27204577
100698166	urb2		URB2 ribosome biogenesis homolog	25613947	25634075		116313279	urb2		URB2 ribosome biogenesis homolog	27207847	27227247
100698430	galnt2		UDP-N-acetyl-alpha-D-galactosamine:polypeptide N-acetylgalactosaminyltransferase 2	25642420	25711170		116313278	galnt2		UDP-N-acetyl-alpha-D-galactosamine:polypeptide N-acetylgalactosaminyltransferase 2	27235406	27319249
							120440093	LOC120440093		uncharacterized LOC120440093	27276447	27283060
100698697	smyd2a		SET and MYND domain containing 2a	25716516	25728366		116313277	smyd2a		SET and MYND domain containing 2a	27324487	27338166
100698969	cenpf		centromere protein F	25729513	25751004		116313290	LOC116313290		centromere protein F-like	27339283	27360731
							120440104	LOC120440104		centromere protein F-like	27364459	27378956
							120440111	LOC120440111		uncharacterized LOC120440111	27371248	27377150
							120440099	LOC120440099		centromere protein F-like	27378976	27419935
							120440110	LOC120440110		uncharacterized LOC120440110	27387728	27394127
							120440108	LOC120440108		centromere protein F-like	27395931	27398191
							120440113	LOC120440113		uncharacterized LOC120440113	27396833	27408642
100699231	LOC100699231		potassium channel subfamily K member 2	25759128	25774565		116313289	LOC116313289		potassium channel subfamily K member 2-like	27434434	27449412
100699506	cgref1		cell growth regulator with EF-hand domain 1	25791284	25796198		116313297	cgref1		cell growth regulator with EF-hand domain 1	27466157	27471585
100707572	efcab2		EF-hand calcium binding domain 2	25796985	25802063		116313248	efcab2		EF-hand calcium binding domain 2	27471748	27476886
100699774	adpgk2		ADP-dependent glucokinase 2	25803144	25813645		116313276	adpgk2		ADP-dependent glucokinase 2	27477964	27488346
100707845	ctsba	ctsb	cathepsin Ba	25814845	25823149		116313275	ctsba		cathepsin Ba	27489668	27499492
102077314	xkr5b		XK related 5b	25825664	25837441		120440116	xkr5b		XK related 5b	27502032	27515044
100700039	eva1a		eva-1 homolog A (C. elegans)	25841008	25853653		120438862	eva1a		eva-1 homolog A (C. elegans)	27518728	27531392
100700311	itsn2b		intersectin 2b	25861442	25896611		116313274	itsn2b		intersectin 2b	27540847	27577644
100700589	gcfc2		GC-rich sequence DNA-binding factor 2	25898261	25908897		116313272	gcfc2		GC-rich sequence DNA-binding factor 2	27579393	27586900
100708114	sccpdh		saccharopine dehydrogenase (putative)	25910876	25918979		116313271	LOC116313271	sccpdh	saccharopine dehydrogenase-like oxidoreductase	27587810	27597228
100700856	tfb2m		transcription factor B2, mitochondrial	25919211	25924851		116313270	tfb2m		transcription factor B2, mitochondrial	27597397	27602993
102078065	cnsta	cnst	consortin, connexin sorting protein a	25925102	25946385		116313269	cnsta	cnst	consortin, connexin sorting protein a	27603243	27624607
100701129	LOC100701129		excitatory amino acid transporter 3	25946747	25954150		116313247	LOC116313247		excitatory amino acid transporter 3-like	27624974	27636107
100701402	smyd3		SET and MYND domain containing 3	25955007	26047104		116313268	smyd3		SET and MYND domain containing 3	27637079	27743519
							120440127	LOC120440127		uncharacterized LOC120440127	27657018	27658033
100701673	kif26ba	kif26b	kinesin family member 26Ba	26049964	26141078		116313287	kif26ba	kif26b	kinesin family member 26Ba	27746363	27837770
100701949	si:dkey-127k13.1		PWWP domain-containing protein MUM1	26142781	26150046		116313267	si:dkey-127k13.1		PWWP domain-containing DNA repair factor 3A	27840081	27847405
100702215	ahctf1		AT hook containing transcription factor 1	26151731	26172428		116313266	ahctf1		AT hook containing transcription factor 1	27849154	27870124
102079258	kif28	kif28p	kinesin family member 28	26174131	26183301		116313286	kif28		kinesin family member 28	27872014	27879812
100702483	LOC100702483		frizzled-3	26183710	26215786		116313265	LOC116313265		frizzled-3-like	27882300	27912180
100702754	LOC100702754		keratinocyte-associated protein 3	26216219	26220504		116313296	LOC116313296		keratinocyte-associated protein 3	27912749	27917015
100703022	LOC100703022		nuclear receptor-binding protein	26220645	26231818		116313264	LOC116313264		nuclear receptor-binding protein-like	27917167	27928757
100703295	kctd3		potassium channel tetramerization domain containing 3	26232798	26244659		116313285	kctd3		potassium channel tetramerization domain containing 3	27929786	27941940
100703564	ush2a		Usher syndrome 2A (autosomal recessive, mild)	26246351	26454521		116313284	ush2a		Usher syndrome 2A (autosomal recessive, mild)	27943345	28160373
							120440139	LOC120440139		uncharacterized LOC120440139	28149151	28150660
100704106	esrrga	esrrg	estrogen-related receptor gamma a	26470882	26644822		116313295	esrrga		estrogen-related receptor gamma a	28175909	28249122
112846874	LOC112846874		uncharacterized protein K02A2.6-like	26591510	26597675
100704642	spata17		spermatogenesis associated 17	26733808	26795671		116313300	spata17		spermatogenesis associated 17	28427701	28498321
100704912	greb1		growth regulating estrogen receptor binding 1	26821853	26845070		116313263	greb1		growth regulating estrogen receptor binding 1	28524593	28547836
100705181	lpin1a	lpin1	lipin 1a	26850528	26868392		116313262	lpin1a	lpin1	lipin 1a	28553386	28571188
100692289	LOC100692289		membrane-spanning 4-domains subfamily A member 15	26869315	26872733		116313261	LOC116313261		membrane-spanning 4-domains subfamily A member 15-like	28572080	28576932
112846884	LOC112846884		uncharacterized LOC112846884	26873027	26880102		116313298	LOC116313298		zinc finger and BTB domain-containing protein 43-like	28580324	28582830
102081040	ddias		DNA damage-induced apoptosis suppressor	26881215	26887943		116313260	ddias		DNA damage-induced apoptosis suppressor	28585166	28591116
102081220	LOC102081220		uncharacterized LOC102081220	26894949	26901540		120439027	si:zfos-1056e6.1		uncharacterized LOC120439027	28591852	28595775
100705710	LOC100705710		uncharacterized LOC100705710	26907055	26921407		116313258	LOC116313258		uncharacterized LOC116313258	28598893	28603506
							116313257	LOC116313257		uncharacterized LOC116313257	28611867	28616011
							116313256	LOC116313256		uncharacterized LOC116313256	28618591	28624649
102081448	irf1a		interferon regulatory factor 1a	26922149	26929379		116313294	irf1a		interferon regulatory factor 1a	28625402	28632622
100692560	cdc42se2		CDC42 small effector 2	26931015	26939276		116313255	cdc42se2		CDC42 small effector 2	28634250	28642470
100693104	nip7		NIP7 nucleolar pre-rRNA processing protein	26939270	26941489		116313254	nip7		NIP7 nucleolar pre-rRNA processing protein	28642490	28644718
112846895	LOC112846895		uncharacterized LOC112846895	26940637	26941113
100705969	LOC100705969		telomeric repeat-binding factor 2	26941550	26952718		116313253	LOC116313253		telomeric repeat-binding factor 2-like	28644795	28660455
102082025	LOC102082025		telomeric repeat-binding factor 2	26952227	26959902		116313293	LOC116313293	terf2	telomeric repeat-binding factor 2	28660047	28669095
100693376	zdhhc7		zinc finger DHHC-type palmitoyltransferase 7	26960994	26975216		116313252	zdhhc7		zinc finger DHHC-type palmitoyltransferase 7	28670223	28684409
100706237	LOC100706237	rgs9bp	regulator of G protein signaling 9 binding protein	26988574	26992735		116313281	LOC116313281	rgs9bp	regulator of G-protein signaling 9-binding protein	28697738	28698959
102076090	LOC102076090		nucleoside diphosphate-linked moiety X motif 19	26995030	26999493		120440183	LOC120440183	nudt19	nudix (nucleoside diphosphate linked moiety X)-type motif 19	28703966	28708226

## Sheet: Table S3
Table S3. Details of barcode accessions assembled in this study
Genbank SRA accession Number	Barcode nucleotide accession	Species by depositors	Species by BOLD taxonomy best hit	Species by NCBI best hit	Used to retrieve figla-like sequence
SRX3638079, SRX3638078	OW726127	Coptodon zillii	Coptodon zillii	Coptodon zillii	√
SRX1740812, SRX1740810	OW739397	Sarotherodon melanotheron	Sarotherodon galilaeus	Sarotherodon galilaeus	√
SRX726489,	OW981798	Oreochromis niloticus	Oreochromis aureus	Oreochromis aureus	√
SRX726488
SRX9968999, SRX4456733, SRX4456729, SRX4456726, SRX4018194, SRX4018193, SRX4018191	OW740277	Sarotherodon galilaeus	Sarotherodon galilaeus	Sarotherodon galilaeus
	OW741709
	OW742056
SRX4456732, SRX4456723, SRX4456721	OW736997	Sarotherodon galilaeus	Oreochromis aureus	Oreochromis aureus
ERX2240357	Like FJ348093 ARO sequence	Oreochromis aureus	Oreochromis aureus	Oreochromis aureus	√
SRX7645639	OW726124	Sarotherodon caroli	Sarotherodon linnellii	Sarotherodon linnellii
SRX7645637	OW726128	Sarotherodon steinbachi	Sarotherodon lohbergeri	Sarotherodon lohbergeri
SRX6434288	OW735674	Sarotherodon lohbergeri	Sarotherodon lohbergeri,	Stomatepia pindu &
				Konia dikume
SRX6435742	OW726122	Coptodon rendalli	Tropheus annectens	Tropheus annectens
SRX4456739	OW726125	Sarotherodon lamprechti	Sarotherodon galilaeus	Sarotherodon galilaeus
SRX6434465	OW726358	Oreochromis tanganicae	Perissodus microlepis & Oreochromis tanganicae	Perissodus microlepis & Oreochromis tanganicae	√
ERX4446013	OW726357	oreochromis urolepis hornorum	Oreochromis korogwe	oreochromis urolepis hornorum	√
SRX3638080	OW726126	Pelmatolapia mariae	Pelmatolapia mariae	Pelmatolapia mariae	√
ERX3541585	OW726897	Oreochromis mossambicus	Oreochromis mossambicus	Oreochromis mossambicus	√
1 Other barcodes that were published in a previous study (Shirak, A et al. (2009). DNA barcoding of Israeli indigenous and introduced cichlids. Israeli Journal of Aquaculture-Bamidgeh, 61, 20547.‏) and represent our specimens are below
>FJ348121 Oreochromis urolepis ARO
AAGATATCGGCACCCTCTATCTAGTATTTGGTGCTTGAGCCGGAATAGTAGGAACCGCAC
TAAGCCTCCTAATTCGGGCAGAACTAAGCCAGCCCGGCTCTCTCCTCGGAGACGACCAGA
TTTATAATGTAATTGTTACAGCACATGCTTTCGTAATAATTTTCTTTATAGTAATACCAA
TTATAATTGGAGGTTTTGGAAACTGACTAGTACCACTTATGATTGGTGCACCAGACATGG
CCTTCCCTCGAATGAACAACATGAGTTTTTGACTCCTTCCCCCCTCATTTCTCCTCCTCC
TCGCCTCATCCGGAGTCGAAGCAGGGGCCGGTACAGGATGAACTGTTTACCCCCCACTCG
CAGGCAATCTCGCCCACGCTGGGCCTTCTGTTGACTTAACCATCTTTTCCCTCCACTTGG
CCGGGGTGTCATCCATTTTAGGTGCAATTAATTTTATCACAACCATTATTAACATAAAAC
CCCCTGCCATCTCTCAATATCAAACACCCCTATTTGTGTGATCCGTTCTAATTACCGCAG
TGCTGCTCCTACTATCCCTGCCCGTTCTTGCCGCCGGCATCACAATACTTCTAACAGATC
GCAACCTAAACACAACCTTCTTTGACCCTGCCGGAGGAGGAGACCCCATCCTTTACCAAC
ACTTATTCTGATTCTTCG
>FJ348126 Sarotherodon galilaeus ARO
GGAACCGCGCTAAGCCTCCTAATTCGGGCAGAACTAAGCCAGCCCGGCTCTCTCCTCGGA
GACGACCAGATTTATAATGTAATTGTTACAGCACATGCTTTTGTAATAATTTTCTTTATA
GTAATGCCAATTATGATTGGAGGCTTTGGAAACTGACTAGTACCACTCATGATTGGTGCC
CCAGATATGGCCTTCCCTCGAATGAACAACATGAGTTTCTGACTCCTCCCTCCCTCATTC
CTCCTCCTCCTCGCCTCATCTGGAGTCGAAGCAGGTGCCGGCACAGGGTGAACTGTTTAC
CCCCCGCTCGCAGGCAATCTTGCCCATGCTGGACCTTCTGTCGACTTAACCATCTTCTCC
CTCCACTTGGCCGGGGTATCATCTATTTTAGGCGCAATTAATTTCATTACAACAATCATT
AACATGAAACCCCCCGCCATCTCTCAATATCAGACACCCCTATTTGTATGGTCCGTTCTA
ATTACAGCAGTATTACTTCTTCTATCCCTACCCGTTCTTGCCGCCGGCATCACAATACTT
CTCACAGACCGAAACCTAAACACAACCTTCTTTGATCCTGCCGGAGGAGGAGACCCCATC
CTTTACCAACACTTATTCT
>FJ348115 Oreochromis niloticus Egypt ARO
GGAACTGCACTAAGCCTCCTAATTCGGGCAGAACTAAGCCAGCCCGGCTCTCTTCTCGGA
GACGACCAAATCTATAATGTAATTGTTACAGCACATGCTTTCGTAATAATTTTCTTTATA
GTAATACCAATTATGATTGGAGGCTTTGGAAACTGACTAGTACCCCTCATGATTGGTGCA
CCAGACATGGCCTTCCCTCGAATAAATAACATGAGCTTTTGACTTCTCCCCCCCTCATTT
CTTCTTCTTCTCGCCTCATCTGGAGTCGAAGCAGGTGCCGGCACAGGATGGACTGTTTAT
CCCCCGCTCGCAGGCAATCTTGCCCACGCTGGACCTTCTGTTGACTTAACCATCTTCTCC
CTCCACTTGGCCGGAGTGTCATCTATTTTAGGTGCAATTAATTTTATCACAACCATTATT
AACATGAAACCCCCTGCCATCTCCCAATATCAAACACCCCTATTTGTGTGATCCGTCCTA
ATTACCGCAGTACTACTCCTTCTATCCCTGCCCGTTCTTGCCGCCGGCATCACAATACTT
CTAACAGACCGAAACCTAAACACAACCTTCTTTGACCCTGCCGGAGGAGGAGACCCCATC
CTATACCAACACTTATTCT
>FJ348104 Oreochromis niloticus Ghana ARO
GGAACTGCACTAAGCCTCCTAATTCGGGCAGAACTAAGCCAGCCCGGCTCTCTCCTCGGA
GACGACCAAATCTATAATGTAATTGTTACAGCACATGCTTTCGTAATAATTTTCTTTATA
GTAATACCAATTATGATTGGAGGCTTTGGAAACTGACTAGTACCCCTCATGATTGGTGCA
CCAGACATGGCCTTCCCTCGAATAAATAACATGAGCTTTTGACTTCTCCCCCCCTCATTT
CTTCTTCTTCTCGCCTCATCTGGAGTCGAAGCAGGTGCCGGCACAGGATGGACTGTTTAT
CCCCCGCTCGCAGGCAATCTTGCCCACGCTGGACCTTCTGTTGACTTAACCATCTTCTCC
CTCCACTTGGCCGGAGTGTCATCTATTTTAGGTGCAATTAATTTTATCACAACCATCATT
AACATGAAACCCCCTGCCATCTCTCAATATCAAACACCCCTATTTGTGTGATCCGTCCTA
ATTACCGCAGTACTACTCCTTCTATCCCTGCCCGTTCTTGCCGCCGGCATCACAATACTT
CTAACAGACCGAAACCTAAACACAACCTTCTTTGACCCTGCCGGAGGAGGAGACCCCATC
CTATACCAACACTTATTCT
>FJ348100 Oreochromis mossambicus Aro
GGAACTGCACTAAGTCTCCTTATTCGGGCAGAACTAAGCCAGCCCGGCTCTCTCCTCGGA
GACGACCAGATTTATAATGTAATTGTTACAGCACATGCTTTCGTAATAATTTTCTTTATA
GTAATACCAATTATAATTGGAGGTTTTGGAAACTGACTGGTGCCACTTATGATTGGGGCA
CCAGACATGGCCTTCCCTCGAATAAATAACATGAGTTTTTGACTCCTTCCCCCCTCATTT
CTCCTTCTCCTCGCCTCCTCCGGAGTCGAAGCAGGAGCCGGTACAGGATGAACTGTTTAT
CCTCCCCTCGCAGGCAATCTCGCCCACGCTGGGCCTTCTGTTGACTTAACCATCTTCTCC
CTCCACTTAGCCGGGGTGTCATCTATTTTAGGTGCAATTAATTTTATCACAACCATCATT
AACATAAAACCCCCTGCCATCTCTCAATATCAAACACCCCTCTTTGTGTGATCCGTTCTA
ATTACCGCAGTATTACTCCTACTATCCCTGCCCGTTCTTGCCGCCGGTATCACAATACTT
CTAACAGACCGAAACCTAAACACAACCTTCTTTGACCCTGCCGGAGGAGGAGACCCCATC
CTTTACCAACACTTATTCT

## Sheet: Table S4
	Table S4. Probes used for testing expression using Electronic PCR (EPCR) and results of expression in female and male gonads of Amherst strain for genes which are proposed to be downstream from figla
Gene	Accession	Probe sequence	expect limit	Postion	SRX727305(Male)	RPKM	SRX727306(Female)	RPKM	RatioF/M
nobox	XM_031729447.2	gctggcgttcatggacgaagacggtgacgcaggtgaagacttggactgtccaagccttctgtgtgaggaactggaggatttggaaaaaaacagcaaccgagggaacatgagcaggaggag	3e-25	121	1810	1336.85	4435	2527.64	1.89074
figla	NM_001311330	cagttcatcatccaagtagctcctgatcagccagcgacgtctcaaccctgctaagcagtgtttatagcagctgatgtggactgatattggacacctgccagggatgttgctttgaagaaa	3e-25	541	168	124.083	466	265.587	2.14039
sohlh1	XM_019346401.2	aacatacaggtgtgtcctcctgccgcccttcatgctcattagctgtcagagtcagaagatccgggaggccggacacaagatggcggctgaccagaaccagaggaaggtgaacaggcaagg	3e-25	361	9	6.64732	48	27.3566	4.11543
taf4b	XM_025898988.1	atggccacaaataacgtggttactgaagctaacaagttggaaccccaggcagcaaccggggttggagactcttctgttcaagtcaggatactacaagtcgctgccaaacatggtcctgtc	3e-25	61	321	237.088	737	420.038	1.77165
gdf9	XM_003455166.5	gtctacaaggagtttgaagacatggtcgcaaccaggtgtacatgtcgctaagccagctaccaacatgcctttctctttttcaggctgatcagaatgtcaccaaaccctcatcagcagtca	3e-25	1561	157	115.959	449	255.898	2.2068
figla_like	XM_031726851.2	gatgataaagttgctgtcagtccttgaaatgtattgtaaatgtgatttgtatatattgtgctatttcactcacttatatctgtagtcaaagtagttgaattatgatactgctgttatatc	3e-25	421	99	73.1206	0	0	0
sox9a	XM_031752499.2	atgaatctcctcgacccctacctgaagatgacggaggaacaagacaagtgtctctctgacgccccgagcccgagcatgtctgaggactctgcgggctccccgtgcccgtccggctcgggc	3e-25	1	72	53.1786	12	6.83915	0.128607
dmrt1	XM_013270911.3	aggctgaatgcgaggccagcagccaggcagccggcttcaccgtcgacgccatcgaaggcggcgccaccaaataaaagaagaaaaggataagatcacacgacagaagctttacgagctcgg	3e-25	1081	183	135.162	21	11.9685	0.0885492
amh	XM_013275129.3	gagcgttcgccctgctgtgtgcccgtggcatacgaagccctggaggttgtggactggaacgcagatgggaccttcatctccatcaagccagatgcggttgcgagggagtgtggatgccgc	3e-25	1561	2009	1483.83	161	91.7586	0.061839
wt1a	XM_005449373.3	cagaagaagtttgcccgaagcgacgagctggtacgacaccacaatatgcaccagaggaacctcaccaagctccagctgtccatctgagtgtgtctctgcagcctgtttccaagactaaaa	3e-25	1861	178	131.469	49	27.9265	0.212419
sf-1	NM_001279486.1	atgttgggagacaaggctcacggtgtgactttaaaggtgatggagtacacatacgacgaggacctggaagagctgtgtcctgtgtgcggagacaaagtgtctggatatcactacggcctg	3e-25	1	137	101.187	52	29.6363	0.292886
gsdf	XM_031754438.2	gaccagacgttcgggaccaaccgcagcttttgtctgcagccagtcttatgtgttcatccaccatggcctttgcattcattgtcatgacattacttttgggctcttccatgatgatggcat	1e-42	61	1999	1476.44	210	119.685	0.0810631

## Sheet: Table S5
Table S5. Electronic PCR (EPCR) results for the detection of LG1 "y" and "x" in genomic libraries.
Species	Sex	SRA accesion number	LG1y	LG1x	Probe usage1
On	F	SRX726489	2	41	LG1y,LG1x
On	M	SRX726488	48	26	LG1y,LG1x
Cz	F	SRX3638079	0	23	LG1y,LG1x_Cz
Cz	M	SRX3638078	16	9	LG1y,LG1x_Cz
Sg	F	SRX1740812	0	33	LG1y,LG1x
Sg	M	SRX1740810	53	37	LG1y,LG1x
1	The following probe sequences were used for BLAST search against the SRA accessions.
>Probe_LG1y
AACCAAGGCAAAATGTGAGCAAATTGGACATTCTGAAAGCTGCGATAGAATACATTCGACTGCTGCTTGC
AGTTTTGGAGAAAACTGACAATGTAAGTACTGTGCTCAGCAGGACTTTTTGAAATGACAAGTGTGCTGTT
TTCCAAGAGCAACACTACCGCTTATTGTGAAATGTTGATGAGTGTTTTGATTTTATTTGTTTTGTTTATT
TTAGGATGAAGGCAGTGTCACTGATTTCTTAAAGAATGCAATCATCTACAGTCAGGCTGAAGGCCTTGGG
AGTGACCTCTGGCAAGTGAATG
>probe_LG1x
TCTGTGAAGCACTTTGGCATACCTCTGGTTTTTAAACGTGCTATATAAATAAAATTGTATTGTATTGTAT
TGTATGTCACACTCAGGCCAGCAAGTCATACTGCTGGAGCTGACCATCCCTTGAAGAAAAAAAAAACAAT
TGGAGGAGGTGCAG
>probe_LG1x_Cz
TCTGTGAAGCACTTTGGCATACCTCTGGTTTTTAAACGTGCTATATAAATAAAATTGTATTGCATGTCAC
ACTCAGGCCAGCAAGTCATACTGCTGGAGCTGACCATCCCTTGAAAAAAAAAAACAATTGGAGGAGGTGCAG
